# Supplementary material for: Nanodrug rescues liver fibrosis via synergistic therapy with H2O2 depletion and Saikosaponin b1 sustained release
Source: Commun Biol. 2023 Feb 16;6:184. doi: 10.1038/s42003-023-04473-2 (PMC9935535; doi:10.1038/s42003-023-04473-2)
Supplement: Supplementary file 4 — Supplementary Data 1 [file 42003_2023_4473_MOESM4_ESM.zip]

Archive with 7 entries (7 files):
- ▓Γ╨≥╜ß╣√/PSC115013-1.H1-F.10314006.G11536B04D12(╓╨╢╧OK).doc
- ▓Γ╨≥╜ß╣√/PSC115013-1.rar
- ▓Γ╨≥╜ß╣√/PSC115014-1.H1-F.10314008.G11536D04.C04(▓Γ═¿OK).doc
- ▓Γ╨≥╜ß╣√/PSC115014-1.rar
- ▓Γ╨≥╜ß╣√/PSC115015-1.H1-F.10314010.G11536F04.C06(▓Γ═¿OK).doc
- ▓Γ╨≥╜ß╣√/PSC115015-1.rar
- ▓Γ╨≥╜ß╣√/▓Γ╨≥╜ß╣√╢┴╚í╚φ╝■Chromas.rar
