# Supplementary material for: Nanodrug rescues liver fibrosis via synergistic therapy with H2O2 depletion and Saikosaponin b1 sustained release
Source: Commun Biol. 2023 Feb 16;6:184. doi: 10.1038/s42003-023-04473-2 (PMC9935535; doi:10.1038/s42003-023-04473-2)
Supplement: Supplementary file 4 — Supplementary Data 1 [file 42003_2023_4473_MOESM4_ESM.zip › ▓Γ╨≥╜ß╣√/PSC115014-1.H1-F.10314008.G11536D04.C04(▓Γ═¿OK).doc]

<body>
<p style='font-family:SimSun;font-size:10.5pt;'>
GGAATTCCAACCTAAAGATTACAAAACAAATTACAAAAATTCAAAATTTTCGGGTTTATTACAGGGACAGCAGAGATCCAGTTTGGTTAATTAATCGAGCGGCCGCCCCCTTCACCGAGGGCCTATTTCCCATGATTCCTTCATATTTGCATATACGATACAAGGCTGTTAGAGAGATAATTGGAATTAATTTGACTGTAAACACAAAGATATTAGTACAAAATACGTGACGTAGAAAGTAATAATTTCTTGGGTAGTTTGCAGTTTTAAAATTATGTTTTAAAATGGACTATCATATGCTTACCGTAACTTGAAAGTATTTCGATTTCTTGGCTTTATATATCTTGTGGAAAGGACGAAACA<span style='background:yellow;mso-highlight:yellow'>CCGGGCAGGAGAGGGAAGAATAAAGCTCGAGCTTTATTCTTCCCTCTCCTGCTTTTT</span>GAATTCTCGACCTCGAGACAAATGGCAGTATTCATCCACGGATCCTAACCCGTGTCGGCTCCAACATAACTTACGGTAAATGGCCCGCCTGGCTGACCGCCCAACGACCCCCGCCCATTGACGTCAATAGTAACGCCAATAGGGACTTTCCATTGACGTCAATGGGTGGAGTATTTACGGTAAACTGCCCACTTGGCAGTACATCAAGTGTATCATATGCCAAGTACGCCCCCTATTGACGTCAATGACGGTAAATGGCCCGCCTGGCATTGTGCCCAGTACATGACCTTATGGGACTTTCCTACTTGGCAGTACATCTACGTATTAGTCATCGCTATTACCATGGTCGAGGTGAGCCCCACGTTCTGCTTCACTCTCCCCATCTCCCCCCCCTCCCCACCCCCAATTTTGTATTTATTTATTTTTAATTATTTTGTGCAGCGATGGGGCGGCGCGTGGGGGGGGGCGCCCCCCCATGTGGAACCGTAGCGGGTCAAGGGGCGGGCCGGGTCGATACGAAAAGTGCAGAGGATACTAAATAAAAGCGGCGGGCTCCAAAATATTCCTTTATATGTCAAGG</p>
<p style='font-family:Calibri;font-size:10.5pt;'>
PSC115014-1	ccggGCAGGAGAGGGAAGAATAAAGctcgagCTTTATTCTTCCCTCTCCTGCtttttg</p>
</body>
