# Supplementary material for: Nanodrug rescues liver fibrosis via synergistic therapy with H2O2 depletion and Saikosaponin b1 sustained release
Source: Commun Biol. 2023 Feb 16;6:184. doi: 10.1038/s42003-023-04473-2 (PMC9935535; doi:10.1038/s42003-023-04473-2)
Supplement: Supplementary file 4 — Supplementary Data 1 [file 42003_2023_4473_MOESM4_ESM.zip › ▓Γ╨≥╜ß╣√/PSC115015-1.H1-F.10314010.G11536F04.C06(▓Γ═¿OK).doc]

<body>
<p style='font-family:SimSun;font-size:10.5pt;'>
GGAAATACCAACTAAAGATTACAAAAACAAATTACAAAAATTCAAAATTTTCGGGTTTATTACAGGGACAGCAGAGATCCAGTTTGGTTAATTAATCGAGCGGCCGCCCCCTTCACCGAGGGCCTATTTCCCATGATTCCTTCATATTTGCATATACGATACAAGGCTGTTAGAGAGATAATTGGAATTAATTTGACTGTAAACACAAAGATATTAGTACAAAATACGTGACGTAGAAAGTAATAATTTCTTGGGTAGTTTGCAGTTTTAAAATTATGTTTTAAAATGGACTATCATATGCTTACCGTAACTTGAAAGTATTTCGATTTCTTGGCTTTATATATCTTGTGGAAAGGACGAAACA<span style='background:yellow;mso-highlight:yellow'>CCGGGCAGAGACATTCCCATTTGTACTCGAGTACAAATGGGAATGTCTCTGCTTTTT</span>GAATTCTCGACCTCGAGACAAATGGCAGTATTCATCCACGGATCCTAACCCGTGTCGGCTCCAACATAACTTACGGTAAATGGCCCGCCTGGCTGACCGCCCAACGACCCCCGCCCATTGACGTCAATAGTAACGCCAATAGGGACTTTCCATTGACGTCAATGGGTGGAGTATTTACGGTAAACTGCCCACTTGGCAGTACATCAAGTGTATCATATGCCAAGTACGCCCCCTATTGACGTCAATGACGGTAAATGGCCCGCCTGGCATTGTGCCCAGTACATGACCTTATGGGACTTTCCTACTTGGCAGTACATCTACGTATTAGTCATCGCTATTACCATGGTCGAGGTGAGCCCCACGTTCTGCTTCACTCTCCCCATCTCCCCCCCCTCCCCACCCCCAATTTTGTATTTATTTATTTTTTAATTATTTTGTGCAGCGATGGGGCGGGGGGGGGGGGGGGGCGCCCCCCAGGCGGGGCCGGGGCGGGGCCGAGGGGCGGGCCGGGGCGAAGCCGAAAGGTGCGCCGCAGCCAATCAAGAGCGGCGCGCTCCAAAAGGTTTCTTTTTTATGGCG</p>
<p style='font-family:Calibri;font-size:10.5pt;'>
PSC115015-1	ccggGCAGAGACATTCCCATTTGTActcgagTACAAATGGGAATGTCTCTGCtttttg</p>
</body>
