# Supplementary material for: Nanodrug rescues liver fibrosis via synergistic therapy with H2O2 depletion and Saikosaponin b1 sustained release
Source: Commun Biol. 2023 Feb 16;6:184. doi: 10.1038/s42003-023-04473-2 (PMC9935535; doi:10.1038/s42003-023-04473-2)
Supplement: Supplementary file 6 — Supplementary Data 3 [file 42003_2023_4473_MOESM6_ESM.zip]

Archive with 6 entries (6 files):
- Supplementary Data 3/FCM gate of Figure 2h.jpg
- Supplementary Data 3/FCM gate of Supplementary Figure 5a.jpg
- Supplementary Data 3/Figure 2h.wsp
- Supplementary Data 3/Figure 4a.ai
- Supplementary Data 3/Source data.xlsx
- Supplementary Data 3/Supplementary Figure 5a.wsp
