# Supplementary material for: Nanodrug rescues liver fibrosis via synergistic therapy with H2O2 depletion and Saikosaponin b1 sustained release
Source: Commun Biol. 2023 Feb 16;6:184. doi: 10.1038/s42003-023-04473-2 (PMC9935535; doi:10.1038/s42003-023-04473-2)
Supplement: Supplementary file 6 — Supplementary Data 3 [file 42003_2023_4473_MOESM6_ESM.zip › Supplementary Data 3/Figure 2h.wsp]

<?xml version="1.0" encoding="UTF-8"?>
 <Workspace version="20.0"  modDate="Wed Aug 11 19:26:59 CST 2021"  flowJoVersion="10.0.7r2"  drawRowBorders="1"  drawColumnBorders="1"  curGroup="All Samples"  groupPaneHeight="-1"  xmlns:xsi="http://www.w3.org/2001/XMLSchema-instance"  xmlns:gating="http://www.isac-net.org/std/Gating-ML/v2.0/gating"  xmlns:transforms="http://www.isac-net.org/std/Gating-ML/v2.0/transformations"  xmlns:data-type="http://www.isac-net.org/std/Gating-ML/v2.0/datatypes"  xsi:schemaLocation="http://www.isac-net.org/std/Gating-ML/v2.0/gating http://www.isac-net.org/std/Gating-ML/v2.0/gating/Gating-ML.v2.0.xsd http://www.isac-net.org/std/Gating-ML/v2.0/transformations http://www.isac-net.org/std/Gating-ML/v2.0/gating/Transformations.v2.0.xsd http://www.isac-net.org/std/Gating-ML/v2.0/datatypes http://www.isac-net.org/std/Gating-ML/v2.0/gating/DataTypes.v2.0.xsd "  nonAutoSaveFileName="file:/D:/Onedrive/OneDrive%20-%20北流大学/Desktop/MnO2PLGASsb1%20antifibrosis/Experimental%20data/FCM%20Flow%20cytometry/20210809ros/20210809ros.wsp" >
   <WindowPosition x="-11"  y="-11"  width="1942"  height="1042"  displayed="1"  panelState="" />
   <TextTraits font="SansSerif"  size="12"  name=""  style="plain"  color="#000000"  background="#00ffffff"  just="left" />
   <Columns>
     <TColumn width="745" >
       <Property key="fj.appnode.prop.name" />
     </TColumn>
     <TColumn width="586" >
       <Property key="fj.appnode.prop.statistic" />
     </TColumn>
     <TColumn width="585" >
       <Property key="fj.appnode.prop.ncells" />
     </TColumn>
   </Columns>
   <Matrices/>
   <Cytometers>
     <Cytometer name="CYTOF"  cyt="CytoFLEX"  useFCS3="1"  extraNegs="0"  widthBasis="-5"  linMin="0"  logMin="-5"  linMax="12000"  logMax="12000"  linearRescale="1"  logRescale="1"  linFromKW="1"  logFromKW="1"  useGain="1"  useTransform="1"  transformType="ARCSINH"  manufacturer=""  serialnumber=""  homepage="workspaces-and-samples/flowjo-and-your-cytometer/ws-instrumentation/"  icon="cytof.png" >
       <LinParams>
         <Param>time</Param>
       </LinParams>
       <LogParams/>
       <FilterParams>
         <Param/>
       </FilterParams>
       <TransformStore>
         <Transforms>
           <Transforms>
             <transforms:fasinh transforms:length="256"  transforms:maxRange="12000"  transforms:T="12000"  transforms:A="0.6989700043"  transforms:M="4.079181246" >
               <data-type:parameter data-type:name="FSC-H" />
             </transforms:fasinh>
             <transforms:fasinh transforms:length="256"  transforms:maxRange="12000"  transforms:T="12000"  transforms:A="0.6989700043"  transforms:M="4.079181246" >
               <data-type:parameter data-type:name="FL4-A" />
             </transforms:fasinh>
             <transforms:fasinh transforms:length="256"  transforms:maxRange="12000"  transforms:T="12000"  transforms:A="0.6989700043"  transforms:M="4.079181246" >
               <data-type:parameter data-type:name="SSC-H" />
             </transforms:fasinh>
             <transforms:log transforms:offset="3.1622776602"  transforms:decades="5.079181246" >
               <data-type:parameter data-type:name="FL1-A" />
             </transforms:log>
             <transforms:fasinh transforms:length="256"  transforms:maxRange="12000"  transforms:T="12000"  transforms:A="0.6989700043"  transforms:M="4.079181246" >
               <data-type:parameter data-type:name="FL4-H" />
             </transforms:fasinh>
             <transforms:log transforms:offset="3162.2776601684"  transforms:decades="4.579181246" >
               <data-type:parameter data-type:name="SSC-A" />
             </transforms:log>
             <transforms:linear transforms:minRange="0"  transforms:maxRange="128"  gain="1" >
               <data-type:parameter data-type:name="Time" />
             </transforms:linear>
             <transforms:fasinh transforms:length="256"  transforms:maxRange="12000"  transforms:T="12000"  transforms:A="0.6989700043"  transforms:M="4.079181246" >
               <data-type:parameter data-type:name="FL3-A" />
             </transforms:fasinh>
             <transforms:fasinh transforms:length="256"  transforms:maxRange="12000"  transforms:T="12000"  transforms:A="0.6989700043"  transforms:M="4.079181246" >
               <data-type:parameter data-type:name="FL2-H" />
             </transforms:fasinh>
             <transforms:fasinh transforms:length="256"  transforms:maxRange="12000"  transforms:T="12000"  transforms:A="0.6989700043"  transforms:M="4.079181246" >
               <data-type:parameter data-type:name="FL3-H" />
             </transforms:fasinh>
             <transforms:log transforms:offset="10000"  transforms:decades="3.079181246" >
               <data-type:parameter data-type:name="FSC-A" />
             </transforms:log>
             <transforms:fasinh transforms:length="256"  transforms:maxRange="12000"  transforms:T="12000"  transforms:A="0.6989700043"  transforms:M="4.079181246" >
               <data-type:parameter data-type:name="FL2-A" />
             </transforms:fasinh>
             <transforms:fasinh transforms:length="256"  transforms:maxRange="12000"  transforms:T="12000"  transforms:A="0.6989700043"  transforms:M="4.079181246" >
               <data-type:parameter data-type:name="FSC-Width" />
             </transforms:fasinh>
             <transforms:log transforms:offset="100"  transforms:decades="2.079181246" >
               <data-type:parameter data-type:name="FL1-H" />
             </transforms:log>
           </Transforms>
         </Transforms>
       </TransformStore>
     </Cytometer>
   </Cytometers>
   <Groups>
     <GroupNode name="All Samples"  annotation=""  owningGroup="All Samples"  expanded="1"  sortPriority="10"  count="-1" >
       <Graph smoothing="0"  backColor="#ffffff"  foreColor="#000000"  type="Pseudocolor"  fast="1"  rowCount="0" >
         <Axis dimension="x"  name=""  label=""  auto="auto" />
         <Axis dimension="y"  name=""  label=""  auto="auto" />
         <GraphSettings level="5%"  smoothingHighResolution="1"  contourHighResolution="1"  histogramSmoothingCount="0"  graphResolution="256"  showOutliers="0"  drawLargeDots="0"  dotsToDraw="8000"  tint="le.chartfill.tinted.40"  lineWeight="le.lineweight.normal"  lineStyle="le.linestyle.solid" />
         <GraphEnvironment showGrid="0"  showAxes="tnlTNL"  showGates="1"  showFreqOnPlots="1"  showGateNameOnPlots="1"  showMedians="0"  showUncomped="0"  addEventParam="0"  lastYAxisName="" >
           <TextTraits font="SansSerif"  size="12"  name="Labels"  style="plain"  color="#000000"  background="#00ffffff"  just="left" />
           <TextTraits font="SansSerif"  size="12"  name="LayoutGates"  style="plain"  color="#000000"  background="#00ffffff"  just="left" />
           <TextTraits font="SansSerif"  size="10"  name="Numbers"  style="plain"  color="#000000"  background="#00ffffff"  just="left" />
           <TextTraits font="SansSerif"  size="10"  name="Legend"  style="plain"  color="#000000"  background="#00ffffff"  just="left" />
         </GraphEnvironment>
       </Graph>
       <Subpopulations>
         <Population name="Lymphocytes"  annotation=""  owningGroup="All Samples"  expanded="1"  sortPriority="10"  count="10229" >
           <Graph smoothing="1"  backColor="#ffffff"  foreColor="#000000"  type="Histogram"  fast="1"  rowCount="0" >
             <Axis dimension="x"  name="FL1-A"  label=""  auto="auto" />
             <Axis dimension="y"  name=""  label=""  auto="auto" />
             <GraphSettings level="5%"  smoothingHighResolution="1"  contourHighResolution="1"  histogramSmoothingCount="0"  graphResolution="256"  showOutliers="0"  drawLargeDots="0"  dotsToDraw="8000"  tint="le.chartfill.tinted.40"  lineWeight="le.lineweight.normal"  lineStyle="le.linestyle.solid" />
             <GraphEnvironment showGrid="0"  showAxes="tnlTNL"  showGates="1"  showFreqOnPlots="1"  showGateNameOnPlots="1"  showMedians="0"  showUncomped="0"  addEventParam="0"  lastYAxisName="" >
               <TextTraits font="SansSerif"  size="12"  name="Labels"  style="plain"  color="#000000"  background="#00ffffff"  just="left" />
               <TextTraits font="SansSerif"  size="12"  name="LayoutGates"  style="plain"  color="#000000"  background="#00ffffff"  just="left" />
               <TextTraits font="SansSerif"  size="10"  name="Numbers"  style="plain"  color="#000000"  background="#00ffffff"  just="left" />
               <TextTraits font="SansSerif"  size="10"  name="Legend"  style="plain"  color="#000000"  background="#00ffffff"  just="left" />
               <WindowPosition x="594"  y="0"  width="390"  height="520"  displayed="1"  panelState="---" />
             </GraphEnvironment>
           </Graph>
           <Gate gating:id="ID1525982572" >
             <gating:PolygonGate eventsInside="1"  annoOffsetX="0"  annoOffsetY="0"  tint="#000000"  isTinted="0"  lineWeight="Normal"  userDefined="1"  quadId="-1"  gateResolution="256" >
               <gating:dimension>
                 <data-type:fcs-dimension data-type:name="FSC-A" />
               </gating:dimension>
               <gating:dimension>
                 <data-type:fcs-dimension data-type:name="SSC-A" />
               </gating:dimension>
               <gating:vertex>
                 <gating:coordinate data-type:value="407294.4235241077" />
                 <gating:coordinate data-type:value="1837109.8440419182" />
               </gating:vertex>
               <gating:vertex>
                 <gating:coordinate data-type:value="232084.6889135503" />
                 <gating:coordinate data-type:value="266617.4884202369" />
               </gating:vertex>
               <gating:vertex>
                 <gating:coordinate data-type:value="194055.8641581178" />
                 <gating:coordinate data-type:value="56742.1658129064" />
               </gating:vertex>
               <gating:vertex>
                 <gating:coordinate data-type:value="318112.8650086504" />
                 <gating:coordinate data-type:value="28577.0016266124" />
               </gating:vertex>
               <gating:vertex>
                 <gating:coordinate data-type:value="1377662.1941382608" />
                 <gating:coordinate data-type:value="51563.212475387" />
               </gating:vertex>
               <gating:vertex>
                 <gating:coordinate data-type:value="1578911.4151976837" />
                 <gating:coordinate data-type:value="279686.5641640088" />
               </gating:vertex>
               <gating:vertex>
                 <gating:coordinate data-type:value="1734075.8643852302" />
                 <gating:coordinate data-type:value="1085231.6342603683" />
               </gating:vertex>
               <gating:vertex>
                 <gating:coordinate data-type:value="1142147.2086242149" />
                 <gating:coordinate data-type:value="3706397.807203417" />
               </gating:vertex>
               <gating:vertex>
                 <gating:coordinate data-type:value="504001.6275789565" />
                 <gating:coordinate data-type:value="2409379.9530123244" />
               </gating:vertex>
             </gating:PolygonGate>
           </Gate>
           <Subpopulations>
             <Statistic name="Mean"  annotation=""  owningGroup="All Samples"  expanded="1"  sortPriority="5"  id="FL1-A"  ancestor=""  correlate=""  value="808.964416504" />
             <Statistic name="Mean"  annotation=""  owningGroup="All Samples"  expanded="1"  sortPriority="5"  id="FL1-A"  ancestor=""  correlate=""  value="808.964416504" />
             <Population name="FITC-A subset"  annotation=""  owningGroup="All Samples"  expanded="1"  sortPriority="10"  count="105" >
               <Graph smoothing="1"  backColor="#ffffff"  foreColor="#000000"  type="Histogram"  fast="1"  rowCount="0" >
                 <Axis dimension="x"  name="FL2-H"  label=""  auto="auto" />
                 <Axis dimension="y"  name=""  label=""  auto="auto" />
                 <GraphSettings level="5%"  smoothingHighResolution="1"  contourHighResolution="1"  histogramSmoothingCount="0"  graphResolution="256"  showOutliers="0"  drawLargeDots="0"  dotsToDraw="8000"  tint="le.chartfill.tinted.40"  lineWeight="le.lineweight.normal"  lineStyle="le.linestyle.solid" />
                 <GraphEnvironment showGrid="0"  showAxes="tnlTNL"  showGates="1"  showFreqOnPlots="1"  showGateNameOnPlots="1"  showMedians="0"  showUncomped="0"  addEventParam="0"  lastYAxisName="" >
                   <TextTraits font="SansSerif"  size="12"  name="Labels"  style="plain"  color="#000000"  background="#00ffffff"  just="left" />
                   <TextTraits font="SansSerif"  size="12"  name="LayoutGates"  style="plain"  color="#000000"  background="#00ffffff"  just="left" />
                   <TextTraits font="SansSerif"  size="10"  name="Numbers"  style="plain"  color="#000000"  background="#00ffffff"  just="left" />
                   <TextTraits font="SansSerif"  size="10"  name="Legend"  style="plain"  color="#000000"  background="#00ffffff"  just="left" />
                   <WindowPosition x="594"  y="0"  width="390"  height="520"  displayed="1"  panelState="---" />
                 </GraphEnvironment>
               </Graph>
               <Gate gating:id="ID1939375130"  gating:parent_id="ID1525982572" >
                 <gating:RectangleGate eventsInside="1"  annoOffsetX="0"  annoOffsetY="0"  tint="#000000"  isTinted="0"  lineWeight="Normal"  userDefined="1" >
                   <gating:dimension gating:min="3320.7571812418673"  gating:max="310176.68888257194"  yRatio="0.25130890052356014" >
                    <data-type:fcs-dimension data-type:name="FL1-A" />
                   </gating:dimension>
                 </gating:RectangleGate>
               </Gate>
             </Population>
           </Subpopulations>
         </Population>
       </Subpopulations>
       <Group name="All Samples"  live="1"  role="ws.group.dlog.test"  key=""  synchronized="0"  foreground="#000000"  fontStyle="bold" >
         <Criteria/>
         <BlacklistedSamples>
           <SampleRef sampleID="5" />
         </BlacklistedSamples>
         <SampleRefs>
           <SampleRef sampleID="3" />
           <SampleRef sampleID="4" />
           <SampleRef sampleID="6" />
           <SampleRef sampleID="1" />
           <SampleRef sampleID="2" />
         </SampleRefs>
         <Keywords/>
       </Group>
     </GroupNode>
     <GroupNode name="Compensation"  annotation=""  owningGroup="Compensation"  expanded="1"  sortPriority="10"  count="-1" >
       <Graph smoothing="0"  backColor="#ffffff"  foreColor="#000000"  type="Pseudocolor"  fast="1"  rowCount="0" >
         <Axis dimension="x"  name=""  label=""  auto="auto" />
         <Axis dimension="y"  name=""  label=""  auto="auto" />
         <GraphSettings level="5%"  smoothingHighResolution="1"  contourHighResolution="1"  histogramSmoothingCount="0"  graphResolution="256"  showOutliers="0"  drawLargeDots="0"  dotsToDraw="8000"  tint="le.chartfill.tinted.40"  lineWeight="le.lineweight.normal"  lineStyle="le.linestyle.solid" />
         <GraphEnvironment showGrid="0"  showAxes="tnlTNL"  showGates="1"  showFreqOnPlots="1"  showGateNameOnPlots="1"  showMedians="0"  showUncomped="0"  addEventParam="0"  lastYAxisName="" >
           <TextTraits font="SansSerif"  size="12"  name="Labels"  style="plain"  color="#000000"  background="#00ffffff"  just="left" />
           <TextTraits font="SansSerif"  size="12"  name="LayoutGates"  style="plain"  color="#000000"  background="#00ffffff"  just="left" />
           <TextTraits font="SansSerif"  size="10"  name="Numbers"  style="plain"  color="#000000"  background="#00ffffff"  just="left" />
           <TextTraits font="SansSerif"  size="10"  name="Legend"  style="plain"  color="#000000"  background="#00ffffff"  just="left" />
         </GraphEnvironment>
       </Graph>
       <Group name="Compensation"  live="1"  role="ws.group.dlog.compensation"  key=""  synchronized="0"  foreground="#ff00ff"  fontStyle="bold" >
         <Criteria>
           <Criterion connector="And"  keyword="$FIL"  function="Contains"  value="comp" />
           <Criterion connector="Or"  keyword="$FIL"  function="Contains"  value="unstained" />
         </Criteria>
         <Keywords/>
       </Group>
     </GroupNode>
   </Groups>
   <SampleList>
     <Sample>
       <DataSet uri="file:/D:/Onedrive/OneDrive%20-%20北流大学/Desktop/MnO2PLGASsb1%20antifibrosis/Experimental%20data/FCM%20Flow%20cytometry/20210809ros/20210809/Exp_20210809_1/N+1.fcs"  sampleID="1" />
       <Transformations>
         <transforms:fasinh transforms:length="256"  transforms:maxRange="12000"  transforms:T="12000"  transforms:A="0.6989700043"  transforms:M="4.079181246" >
           <data-type:parameter data-type:name="FSC-H" />
         </transforms:fasinh>
         <transforms:log transforms:offset="10000"  transforms:decades="3.079181246" >
           <data-type:parameter data-type:name="FSC-A" />
         </transforms:log>
         <transforms:fasinh transforms:length="256"  transforms:maxRange="12000"  transforms:T="12000"  transforms:A="0.6989700043"  transforms:M="4.079181246" >
           <data-type:parameter data-type:name="SSC-H" />
         </transforms:fasinh>
         <transforms:log transforms:offset="3162.2776601684"  transforms:decades="4.579181246" >
           <data-type:parameter data-type:name="SSC-A" />
         </transforms:log>
         <transforms:log transforms:offset="100"  transforms:decades="2.079181246" >
           <data-type:parameter data-type:name="FL1-H" />
         </transforms:log>
         <transforms:log transforms:offset="3.1622776602"  transforms:decades="5.079181246" >
           <data-type:parameter data-type:name="FL1-A" />
         </transforms:log>
         <transforms:fasinh transforms:length="256"  transforms:maxRange="12000"  transforms:T="12000"  transforms:A="0.6989700043"  transforms:M="4.079181246" >
           <data-type:parameter data-type:name="FL2-H" />
         </transforms:fasinh>
         <transforms:fasinh transforms:length="256"  transforms:maxRange="12000"  transforms:T="12000"  transforms:A="0.6989700043"  transforms:M="4.079181246" >
           <data-type:parameter data-type:name="FL2-A" />
         </transforms:fasinh>
         <transforms:fasinh transforms:length="256"  transforms:maxRange="12000"  transforms:T="12000"  transforms:A="0.6989700043"  transforms:M="4.079181246" >
           <data-type:parameter data-type:name="FL3-H" />
         </transforms:fasinh>
         <transforms:fasinh transforms:length="256"  transforms:maxRange="12000"  transforms:T="12000"  transforms:A="0.6989700043"  transforms:M="4.079181246" >
           <data-type:parameter data-type:name="FL3-A" />
         </transforms:fasinh>
         <transforms:fasinh transforms:length="256"  transforms:maxRange="12000"  transforms:T="12000"  transforms:A="0.6989700043"  transforms:M="4.079181246" >
           <data-type:parameter data-type:name="FL4-H" />
         </transforms:fasinh>
         <transforms:fasinh transforms:length="256"  transforms:maxRange="12000"  transforms:T="12000"  transforms:A="0.6989700043"  transforms:M="4.079181246" >
           <data-type:parameter data-type:name="FL4-A" />
         </transforms:fasinh>
         <transforms:fasinh transforms:length="256"  transforms:maxRange="12000"  transforms:T="12000"  transforms:A="0.6989700043"  transforms:M="4.079181246" >
           <data-type:parameter data-type:name="FSC-Width" />
         </transforms:fasinh>
         <transforms:linear transforms:minRange="0"  transforms:maxRange="128"  gain="1" >
           <data-type:parameter data-type:name="Time" />
         </transforms:linear>
       </Transformations>
       <Keywords>
         <Keyword name="SWVER"  value="CytExpert 2.3.0.84" />
         <Keyword name="DGAIN"  value="1" />
         <Keyword name="WCH"  value="FSC" />
         <Keyword name="TRLGC"  value="None" />
         <Keyword name="PCHTP"  value="AutoThreshold" />
         <Keyword name="PCHID"  value="FSC" />
         <Keyword name="CH6HAVAL"  value="6875000" />
         <Keyword name="CH6AATFL"  value="4927" />
         <Keyword name="CH6HATFL"  value="420.375" />
         <Keyword name="CH6FLNMS"  value="APC" />
         <Keyword name="CH6AS"  value="2" />
         <Keyword name="CH6HS"  value="8" />
         <Keyword name="CH6FL"  value="True" />
         <Keyword name="CH6THUS"  value="False" />
         <Keyword name="CH6DELTA"  value="24" />
         <Keyword name="CH6DELAY"  value="-38.72" />
         <Keyword name="CH6USH"  value="True" />
         <Keyword name="CH6GAIN"  value="10" />
         <Keyword name="CH6TR"  value="64" />
         <Keyword name="CH6TH"  value="10000" />
         <Keyword name="CH6DA"  value="1" />
         <Keyword name="CH6AD"  value="1" />
         <Keyword name="CH6NM"  value="APC" />
         <Keyword name="CH6ID"  value="FL4" />
         <Keyword name="CH5HAVAL"  value="6875000" />
         <Keyword name="CH5AATFL"  value="4247" />
         <Keyword name="CH5HATFL"  value="395.75" />
         <Keyword name="CH5FLNMS"  value="PC5.5" />
         <Keyword name="CH5AS"  value="2" />
         <Keyword name="CH5HS"  value="8" />
         <Keyword name="CH5FL"  value="True" />
         <Keyword name="CH5THUS"  value="False" />
         <Keyword name="CH5DELTA"  value="24" />
         <Keyword name="CH5DELAY"  value="0" />
         <Keyword name="CH5USH"  value="True" />
         <Keyword name="CH5GAIN"  value="25" />
         <Keyword name="CH5TR"  value="64" />
         <Keyword name="CH5TH"  value="10000" />
         <Keyword name="CH5DA"  value="20" />
         <Keyword name="CH5AD"  value="12" />
         <Keyword name="CH5NM"  value="PC5.5" />
         <Keyword name="CH5ID"  value="FL3" />
         <Keyword name="CH4HAVAL"  value="6875000" />
         <Keyword name="CH4AATFL"  value="5017.5" />
         <Keyword name="CH4HATFL"  value="544.375" />
         <Keyword name="CH4FLNMS"  value="PE" />
         <Keyword name="CH4AS"  value="2" />
         <Keyword name="CH4HS"  value="8" />
         <Keyword name="CH4FL"  value="True" />
         <Keyword name="CH4THUS"  value="False" />
         <Keyword name="CH4DELTA"  value="24" />
         <Keyword name="CH4DELAY"  value="0" />
         <Keyword name="CH4USH"  value="True" />
         <Keyword name="CH4GAIN"  value="10" />
         <Keyword name="CH4TR"  value="64" />
         <Keyword name="CH4TH"  value="10000" />
         <Keyword name="CH4DA"  value="18" />
         <Keyword name="CH4AD"  value="10" />
         <Keyword name="CH4NM"  value="PE" />
         <Keyword name="CH4ID"  value="FL2" />
         <Keyword name="CH3HAVAL"  value="6875000" />
         <Keyword name="CH3AATFL"  value="5514.5" />
         <Keyword name="CH3HATFL"  value="553.75" />
         <Keyword name="CH3FLNMS"  value="FITC" />
         <Keyword name="CH3AS"  value="2" />
         <Keyword name="CH3HS"  value="8" />
         <Keyword name="CH3FL"  value="True" />
         <Keyword name="CH3THUS"  value="False" />
         <Keyword name="CH3DELTA"  value="24" />
         <Keyword name="CH3DELAY"  value="0" />
         <Keyword name="CH3USH"  value="True" />
         <Keyword name="CH3GAIN"  value="20" />
         <Keyword name="CH3TR"  value="64" />
         <Keyword name="CH3TH"  value="10000" />
         <Keyword name="CH3DA"  value="19" />
         <Keyword name="CH3AD"  value="11" />
         <Keyword name="CH3NM"  value="FITC" />
         <Keyword name="CH3ID"  value="FL1" />
         <Keyword name="CH2HAVAL"  value="1250000" />
         <Keyword name="CH2AATFL"  value="4736.5" />
         <Keyword name="CH2HATFL"  value="431.125" />
         <Keyword name="CH2FLNMS"  value="SSC" />
         <Keyword name="CH2AS"  value="2" />
         <Keyword name="CH2HS"  value="8" />
         <Keyword name="CH2FL"  value="False" />
         <Keyword name="CH2THUS"  value="False" />
         <Keyword name="CH2DELTA"  value="24" />
         <Keyword name="CH2DELAY"  value="0" />
         <Keyword name="CH2USH"  value="True" />
         <Keyword name="CH2GAIN"  value="25" />
         <Keyword name="CH2TR"  value="64" />
         <Keyword name="CH2TH"  value="10000" />
         <Keyword name="CH2DA"  value="16" />
         <Keyword name="CH2AD"  value="8" />
         <Keyword name="CH2NM"  value="SSC" />
         <Keyword name="CH2ID"  value="SSC" />
         <Keyword name="CH1HAVAL"  value="1250000" />
         <Keyword name="CH1AATFL"  value="3815.5" />
         <Keyword name="CH1HATFL"  value="294.875" />
         <Keyword name="CH1AS"  value="2" />
         <Keyword name="CH1HS"  value="8" />
         <Keyword name="CH1FL"  value="False" />
         <Keyword name="CH1THUS"  value="False" />
         <Keyword name="CH1DELTA"  value="24" />
         <Keyword name="CH1DELAY"  value="0" />
         <Keyword name="CH1USH"  value="True" />
         <Keyword name="CH1GAIN"  value="25" />
         <Keyword name="CH1TR"  value="64" />
         <Keyword name="CH1TH"  value="10000" />
         <Keyword name="CH1DA"  value="22" />
         <Keyword name="CH1AD"  value="14" />
         <Keyword name="CH1NM"  value="FSC" />
         <Keyword name="CH1ID"  value="FSC" />
         <Keyword name="CHAR"  value="6" />
         <Keyword name="FLDSM"  value="30" />
         <Keyword name="$CYTSN"  value="BB44321" />
         <Keyword name="SN"  value="BB44321" />
         <Keyword name="COMPGAINA"  value="20102510" />
         <Keyword name="COMPA"  value="1000010000100001" />
         <Keyword name="COMPAFA"  value="0000" />
         <Keyword name="COMPBGA"  value="5514.55017.542474927" />
         <Keyword name="COMPCHA"  value="FITCPEPC5.5APC" />
         <Keyword name="COMPGAINH"  value="20102510" />
         <Keyword name="COMPH"  value="1000010000100001" />
         <Keyword name="COMPAFH"  value="0000" />
         <Keyword name="COMPBGH"  value="553.75544.375395.75420.375" />
         <Keyword name="COMPCHH"  value="FITCPEPC5.5APC" />
         <Keyword name="AHCOMPSYNC"  value="False" />
         <Keyword name="USCOMP"  value="False" />
         <Keyword name="DURTIM"  value="31.802320" />
         <Keyword name="$OP"  value="CytoFLEX" />
         <Keyword name="$VOL"  value="15901.16" />
         <Keyword name="RCD"  value="True" />
         <Keyword name="FLLW"  value="True" />
         <Keyword name="IMPTTB"  value="False" />
         <Keyword name="$ABRT"  value="55" />
         <Keyword name="$LOST"  value="0" />
         <Keyword name="P14DISPLAY"  value="LIN" />
         <Keyword name="$P14G"  value="1.0" />
         <Keyword name="$P14E"  value="0,0" />
         <Keyword name="$P14B"  value="32" />
         <Keyword name="$P14R"  value="32" />
         <Keyword name="$P14S"  value="Time" />
         <Keyword name="$P14N"  value="Time" />
         <Keyword name="P13DISPLAY"  value="LIN" />
         <Keyword name="$P13G"  value="1.0" />
         <Keyword name="$P13E"  value="0,0" />
         <Keyword name="$P13B"  value="32" />
         <Keyword name="$P13R"  value="10000" />
         <Keyword name="$P13S"  value="FSC-Width" />
         <Keyword name="$P13N"  value="FSC-Width" />
         <Keyword name="P12DISPLAY"  value="LOG" />
         <Keyword name="$P12G"  value="1.0" />
         <Keyword name="$P12E"  value="0,0" />
         <Keyword name="$P12B"  value="32" />
         <Keyword name="$P12R"  value="16777216" />
         <Keyword name="$P12S"  value="APC-A" />
         <Keyword name="$P12N"  value="FL4-A" />
         <Keyword name="P11DISPLAY"  value="LOG" />
         <Keyword name="$P11G"  value="1.0" />
         <Keyword name="$P11E"  value="0,0" />
         <Keyword name="$P11B"  value="32" />
         <Keyword name="$P11R"  value="16777216" />
         <Keyword name="$P11S"  value="APC-H" />
         <Keyword name="$P11N"  value="FL4-H" />
         <Keyword name="P10DISPLAY"  value="LOG" />
         <Keyword name="$P10G"  value="1.0" />
         <Keyword name="$P10E"  value="0,0" />
         <Keyword name="$P10B"  value="32" />
         <Keyword name="$P10R"  value="16777216" />
         <Keyword name="$P10S"  value="PC5.5-A" />
         <Keyword name="$P10N"  value="FL3-A" />
         <Keyword name="P9DISPLAY"  value="LOG" />
         <Keyword name="$P9G"  value="1.0" />
         <Keyword name="$P9E"  value="0,0" />
         <Keyword name="$P9B"  value="32" />
         <Keyword name="$P9R"  value="16777216" />
         <Keyword name="$P9S"  value="PC5.5-H" />
         <Keyword name="$P9N"  value="FL3-H" />
         <Keyword name="P8DISPLAY"  value="LOG" />
         <Keyword name="$P8G"  value="1.0" />
         <Keyword name="$P8E"  value="0,0" />
         <Keyword name="$P8B"  value="32" />
         <Keyword name="$P8R"  value="16777216" />
         <Keyword name="$P8S"  value="PE-A" />
         <Keyword name="$P8N"  value="FL2-A" />
         <Keyword name="P7DISPLAY"  value="LOG" />
         <Keyword name="$P7G"  value="1.0" />
         <Keyword name="$P7E"  value="0,0" />
         <Keyword name="$P7B"  value="32" />
         <Keyword name="$P7R"  value="16777216" />
         <Keyword name="$P7S"  value="PE-H" />
         <Keyword name="$P7N"  value="FL2-H" />
         <Keyword name="P6DISPLAY"  value="LOG" />
         <Keyword name="$P6G"  value="1.0" />
         <Keyword name="$P6E"  value="0,0" />
         <Keyword name="$P6B"  value="32" />
         <Keyword name="$P6R"  value="16777216" />
         <Keyword name="$P6S"  value="FITC-A" />
         <Keyword name="$P6N"  value="FL1-A" />
         <Keyword name="P5DISPLAY"  value="LOG" />
         <Keyword name="$P5G"  value="1.0" />
         <Keyword name="$P5E"  value="0,0" />
         <Keyword name="$P5B"  value="32" />
         <Keyword name="$P5R"  value="16777216" />
         <Keyword name="$P5S"  value="FITC-H" />
         <Keyword name="$P5N"  value="FL1-H" />
         <Keyword name="P4DISPLAY"  value="LIN" />
         <Keyword name="$P4G"  value="1.0" />
         <Keyword name="$P4E"  value="0,0" />
         <Keyword name="$P4B"  value="32" />
         <Keyword name="$P4R"  value="16777216" />
         <Keyword name="$P4S"  value="SSC-A" />
         <Keyword name="$P4N"  value="SSC-A" />
         <Keyword name="P3DISPLAY"  value="LIN" />
         <Keyword name="$P3G"  value="1.0" />
         <Keyword name="$P3E"  value="0,0" />
         <Keyword name="$P3B"  value="32" />
         <Keyword name="$P3R"  value="16777216" />
         <Keyword name="$P3S"  value="SSC-H" />
         <Keyword name="$P3N"  value="SSC-H" />
         <Keyword name="P2DISPLAY"  value="LIN" />
         <Keyword name="$P2G"  value="1.0" />
         <Keyword name="$P2E"  value="0,0" />
         <Keyword name="$P2B"  value="32" />
         <Keyword name="$P2R"  value="16777216" />
         <Keyword name="$P2S"  value="FSC-A" />
         <Keyword name="$P2N"  value="FSC-A" />
         <Keyword name="P1DISPLAY"  value="LIN" />
         <Keyword name="$P1G"  value="1.0" />
         <Keyword name="$P1E"  value="0,0" />
         <Keyword name="$P1B"  value="32" />
         <Keyword name="$P1R"  value="16777216" />
         <Keyword name="$P1S"  value="FSC-H" />
         <Keyword name="$P1N"  value="FSC-H" />
         <Keyword name="$TIMESTEP"  value="0.00002" />
         <Keyword name="USRCVOL"  value="False" />
         <Keyword name="RCVOL"  value="10" />
         <Keyword name="USRCTIM"  value="True" />
         <Keyword name="$SPILLOVER"  value="8,FL1-H,FL2-H,FL3-H,FL4-H,FL1-A,FL2-A,FL3-A,FL4-A,1,0,0,0,0,0,0,0,0,1,0,0,0,0,0,0,0,0,1,0,0,0,0,0,0,0,0,1,0,0,0,0,0,0,0,0,1,0,0,0,0,0,0,0,0,1,0,0,0,0,0,0,0,0,1,0,0,0,0,0,0,0,0,1" />
         <Keyword name="RCTIM"  value="600" />
         <Keyword name="CGID"  value="211a574f-f743-4c77-ac10-4d5bc0948449" />
         <Keyword name="CGNM"  value="P1" />
         <Keyword name="USRCTOT"  value="True" />
         <Keyword name="RCTOT"  value="10000" />
         <Keyword name="$CYT"  value="CytoFLEX" />
         <Keyword name="$DATE"  value="09-Aug-2021" />
         <Keyword name="$ETIM"  value="20:12:42" />
         <Keyword name="$BTIM"  value="20:12:10" />
         <Keyword name="$PAR"  value="14" />
         <Keyword name="TBNM"  value="N+1" />
         <Keyword name="TBID"  value="6050b947-710e-4085-88b5-9758991fbf58" />
         <Keyword name="CYTEXPERTFIL"  value="True" />
         <Keyword name="$NEXTDATA"  value="0" />
         <Keyword name="$DATATYPE"  value="F" />
         <Keyword name="$BYTEORD"  value="1,2,3,4" />
         <Keyword name="$MODE"  value="L" />
         <Keyword name="$SYS"  value="Microsoft Windows NT 6.1.7601 Service Pack 1" />
         <Keyword name="$FIL"  value="N+1.fcs" />
         <Keyword name="FILVER"  value="1" />
         <Keyword name="$TOT"  value="0000000000013922" />
         <Keyword name="$ENDANALYSIS"  value="0" />
         <Keyword name="$BEGINANALYSIS"  value="0" />
         <Keyword name="$ENDDATA"  value="0000000000784543" />
         <Keyword name="$BEGINDATA"  value="0000000000004912" />
         <Keyword name="$ENDSTEXT"  value="0" />
         <Keyword name="$BEGINSTEXT"  value="0" />
         <Keyword name="FJ_FCS_VERSION"  value="3" />
       </Keywords>
       <SampleNode name="N+1.fcs"  annotation=""  owningGroup=""  expanded="1"  sortPriority="10"  count="13922"  sampleID="1" >
         <Graph smoothing="0"  backColor="#ffffff"  foreColor="#000000"  type="Pseudocolor"  fast="1"  rowCount="13922" >
           <Axis dimension="x"  name="FSC-H"  label=""  auto="auto" />
           <Axis dimension="y"  name="SSC-H"  label=""  auto="auto" />
           <GraphSettings level="5%"  smoothingHighResolution="1"  contourHighResolution="1"  histogramSmoothingCount="0"  graphResolution="256"  showOutliers="0"  drawLargeDots="0"  dotsToDraw="8000"  tint="le.chartfill.tinted.40"  lineWeight="le.lineweight.normal"  lineStyle="le.linestyle.solid" />
           <GraphEnvironment showGrid="0"  showAxes="tnlTNL"  showGates="1"  showFreqOnPlots="1"  showGateNameOnPlots="1"  showMedians="0"  showUncomped="0"  addEventParam="0"  lastYAxisName="" >
             <TextTraits font="SansSerif"  size="12"  name="Labels"  style="plain"  color="#000000"  background="#00ffffff"  just="left" />
             <TextTraits font="SansSerif"  size="12"  name="LayoutGates"  style="plain"  color="#000000"  background="#00ffffff"  just="left" />
             <TextTraits font="SansSerif"  size="10"  name="Numbers"  style="plain"  color="#000000"  background="#00ffffff"  just="left" />
             <TextTraits font="SansSerif"  size="10"  name="Legend"  style="plain"  color="#000000"  background="#00ffffff"  just="left" />
             <WindowPosition x="0"  y="0"  width="430"  height="579"  displayed="1"  panelState="" />
           </GraphEnvironment>
         </Graph>
         <Subpopulations>
           <Population name="Lymphocytes"  annotation=""  owningGroup="All Samples"  expanded="1"  sortPriority="10"  count="10104" >
             <Graph smoothing="1"  backColor="#ffffff"  foreColor="#000000"  type="Histogram"  fast="1"  rowCount="13922" >
               <Axis dimension="x"  name="FL1-A"  label=""  auto="auto" />
               <Axis dimension="y"  name=""  label=""  auto="auto" />
               <GraphSettings level="5%"  smoothingHighResolution="1"  contourHighResolution="1"  histogramSmoothingCount="0"  graphResolution="256"  showOutliers="0"  drawLargeDots="0"  dotsToDraw="8000"  tint="le.chartfill.tinted.40"  lineWeight="le.lineweight.normal"  lineStyle="le.linestyle.solid" />
               <GraphEnvironment showGrid="0"  showAxes="tnlTNL"  showGates="1"  showFreqOnPlots="1"  showGateNameOnPlots="1"  showMedians="0"  showUncomped="0"  addEventParam="0"  lastYAxisName="" >
                 <TextTraits font="SansSerif"  size="12"  name="Labels"  style="plain"  color="#000000"  background="#00ffffff"  just="left" />
                 <TextTraits font="SansSerif"  size="12"  name="LayoutGates"  style="plain"  color="#000000"  background="#00ffffff"  just="left" />
                 <TextTraits font="SansSerif"  size="10"  name="Numbers"  style="plain"  color="#000000"  background="#00ffffff"  just="left" />
                 <TextTraits font="SansSerif"  size="10"  name="Legend"  style="plain"  color="#000000"  background="#00ffffff"  just="left" />
                 <WindowPosition x="594"  y="0"  width="394"  height="652"  displayed="0"  panelState="--+" />
               </GraphEnvironment>
             </Graph>
             <Gate gating:id="ID1037420002" >
               <gating:PolygonGate eventsInside="1"  annoOffsetX="0"  annoOffsetY="0"  tint="#000000"  isTinted="0"  lineWeight="Normal"  userDefined="1"  quadId="-1"  gateResolution="256" >
                 <gating:dimension>
                   <data-type:fcs-dimension data-type:name="FSC-A" />
                 </gating:dimension>
                 <gating:dimension>
                   <data-type:fcs-dimension data-type:name="SSC-A" />
                 </gating:dimension>
                 <gating:vertex>
                   <gating:coordinate data-type:value="407294.4235241077" />
                   <gating:coordinate data-type:value="1837109.8440419182" />
                 </gating:vertex>
                 <gating:vertex>
                   <gating:coordinate data-type:value="232084.6889135503" />
                   <gating:coordinate data-type:value="266617.4884202369" />
                 </gating:vertex>
                 <gating:vertex>
                   <gating:coordinate data-type:value="194055.8641581178" />
                   <gating:coordinate data-type:value="56742.1658129064" />
                 </gating:vertex>
                 <gating:vertex>
                   <gating:coordinate data-type:value="318112.8650086504" />
                   <gating:coordinate data-type:value="28577.0016266124" />
                 </gating:vertex>
                 <gating:vertex>
                   <gating:coordinate data-type:value="1377662.1941382608" />
                   <gating:coordinate data-type:value="51563.212475387" />
                 </gating:vertex>
                 <gating:vertex>
                   <gating:coordinate data-type:value="1578911.4151976837" />
                   <gating:coordinate data-type:value="279686.5641640088" />
                 </gating:vertex>
                 <gating:vertex>
                   <gating:coordinate data-type:value="1734075.8643852302" />
                   <gating:coordinate data-type:value="1085231.6342603683" />
                 </gating:vertex>
                 <gating:vertex>
                   <gating:coordinate data-type:value="1142147.2086242149" />
                   <gating:coordinate data-type:value="3706397.807203417" />
                 </gating:vertex>
                 <gating:vertex>
                   <gating:coordinate data-type:value="504001.6275789565" />
                   <gating:coordinate data-type:value="2409379.9530123244" />
                 </gating:vertex>
               </gating:PolygonGate>
             </Gate>
             <Subpopulations>
               <Statistic name="Mean"  annotation=""  owningGroup="All Samples"  expanded="1"  sortPriority="5"  id="FL1-A"  ancestor=""  correlate=""  value="4513.3515625" />
               <Population name="FITC-A subset"  annotation=""  owningGroup="All Samples"  expanded="1"  sortPriority="10"  count="1121" >
                 <Graph smoothing="1"  backColor="#ffffff"  foreColor="#000000"  type="Histogram"  fast="1"  rowCount="13922" >
                   <Axis dimension="x"  name="FL2-H"  label=""  auto="auto" />
                   <Axis dimension="y"  name=""  label=""  auto="auto" />
                   <GraphSettings level="5%"  smoothingHighResolution="1"  contourHighResolution="1"  histogramSmoothingCount="0"  graphResolution="256"  showOutliers="0"  drawLargeDots="0"  dotsToDraw="8000"  tint="le.chartfill.tinted.40"  lineWeight="le.lineweight.normal"  lineStyle="le.linestyle.solid" />
                   <GraphEnvironment showGrid="0"  showAxes="tnlTNL"  showGates="1"  showFreqOnPlots="1"  showGateNameOnPlots="1"  showMedians="0"  showUncomped="0"  addEventParam="0"  lastYAxisName="" >
                    <TextTraits font="SansSerif"  size="12"  name="Labels"  style="plain"  color="#000000"  background="#00ffffff"  just="left" />
                    <TextTraits font="SansSerif"  size="12"  name="LayoutGates"  style="plain"  color="#000000"  background="#00ffffff"  just="left" />
                    <TextTraits font="SansSerif"  size="10"  name="Numbers"  style="plain"  color="#000000"  background="#00ffffff"  just="left" />
                    <TextTraits font="SansSerif"  size="10"  name="Legend"  style="plain"  color="#000000"  background="#00ffffff"  just="left" />
                    <WindowPosition x="594"  y="0"  width="390"  height="520"  displayed="1"  panelState="---" />
                   </GraphEnvironment>
                 </Graph>
                 <Gate gating:id="ID785951477"  gating:parent_id="ID1037420002" >
                   <gating:RectangleGate eventsInside="1"  annoOffsetX="0"  annoOffsetY="0"  tint="#000000"  isTinted="0"  lineWeight="Normal"  userDefined="1" >
                    <gating:dimension gating:min="3320.7571812418673"  gating:max="310176.68888257194"  yRatio="0.25130890052356014" >
                    <data-type:fcs-dimension data-type:name="FL1-A" />
                    </gating:dimension>
                   </gating:RectangleGate>
                 </Gate>
               </Population>
             </Subpopulations>
           </Population>
         </Subpopulations>
       </SampleNode>
     </Sample>
     <Sample>
       <DataSet uri="file:/D:/Onedrive/OneDrive%20-%20北流大学/Desktop/MnO2PLGASsb1%20antifibrosis/Experimental%20data/FCM%20Flow%20cytometry/20210809ros/20210809/Exp_20210809_1/N+.fcs"  sampleID="6" />
       <Transformations>
         <transforms:fasinh transforms:length="256"  transforms:maxRange="12000"  transforms:T="12000"  transforms:A="0.6989700043"  transforms:M="4.079181246" >
           <data-type:parameter data-type:name="FSC-H" />
         </transforms:fasinh>
         <transforms:log transforms:offset="10000"  transforms:decades="3.079181246" >
           <data-type:parameter data-type:name="FSC-A" />
         </transforms:log>
         <transforms:fasinh transforms:length="256"  transforms:maxRange="12000"  transforms:T="12000"  transforms:A="0.6989700043"  transforms:M="4.079181246" >
           <data-type:parameter data-type:name="SSC-H" />
         </transforms:fasinh>
         <transforms:log transforms:offset="3162.2776601684"  transforms:decades="4.579181246" >
           <data-type:parameter data-type:name="SSC-A" />
         </transforms:log>
         <transforms:log transforms:offset="100"  transforms:decades="2.079181246" >
           <data-type:parameter data-type:name="FL1-H" />
         </transforms:log>
         <transforms:log transforms:offset="3.1622776602"  transforms:decades="5.079181246" >
           <data-type:parameter data-type:name="FL1-A" />
         </transforms:log>
         <transforms:fasinh transforms:length="256"  transforms:maxRange="12000"  transforms:T="12000"  transforms:A="0.6989700043"  transforms:M="4.079181246" >
           <data-type:parameter data-type:name="FL2-H" />
         </transforms:fasinh>
         <transforms:fasinh transforms:length="256"  transforms:maxRange="12000"  transforms:T="12000"  transforms:A="0.6989700043"  transforms:M="4.079181246" >
           <data-type:parameter data-type:name="FL2-A" />
         </transforms:fasinh>
         <transforms:fasinh transforms:length="256"  transforms:maxRange="12000"  transforms:T="12000"  transforms:A="0.6989700043"  transforms:M="4.079181246" >
           <data-type:parameter data-type:name="FL3-H" />
         </transforms:fasinh>
         <transforms:fasinh transforms:length="256"  transforms:maxRange="12000"  transforms:T="12000"  transforms:A="0.6989700043"  transforms:M="4.079181246" >
           <data-type:parameter data-type:name="FL3-A" />
         </transforms:fasinh>
         <transforms:fasinh transforms:length="256"  transforms:maxRange="12000"  transforms:T="12000"  transforms:A="0.6989700043"  transforms:M="4.079181246" >
           <data-type:parameter data-type:name="FL4-H" />
         </transforms:fasinh>
         <transforms:fasinh transforms:length="256"  transforms:maxRange="12000"  transforms:T="12000"  transforms:A="0.6989700043"  transforms:M="4.079181246" >
           <data-type:parameter data-type:name="FL4-A" />
         </transforms:fasinh>
         <transforms:fasinh transforms:length="256"  transforms:maxRange="12000"  transforms:T="12000"  transforms:A="0.6989700043"  transforms:M="4.079181246" >
           <data-type:parameter data-type:name="FSC-Width" />
         </transforms:fasinh>
         <transforms:linear transforms:minRange="0"  transforms:maxRange="128"  gain="1" >
           <data-type:parameter data-type:name="Time" />
         </transforms:linear>
       </Transformations>
       <Keywords>
         <Keyword name="SWVER"  value="CytExpert 2.3.0.84" />
         <Keyword name="DGAIN"  value="1" />
         <Keyword name="WCH"  value="FSC" />
         <Keyword name="TRLGC"  value="None" />
         <Keyword name="PCHTP"  value="AutoThreshold" />
         <Keyword name="PCHID"  value="FSC" />
         <Keyword name="CH6HAVAL"  value="6875000" />
         <Keyword name="CH6AATFL"  value="4927" />
         <Keyword name="CH6HATFL"  value="420.375" />
         <Keyword name="CH6FLNMS"  value="APC" />
         <Keyword name="CH6AS"  value="2" />
         <Keyword name="CH6HS"  value="8" />
         <Keyword name="CH6FL"  value="True" />
         <Keyword name="CH6THUS"  value="False" />
         <Keyword name="CH6DELTA"  value="24" />
         <Keyword name="CH6DELAY"  value="-38.72" />
         <Keyword name="CH6USH"  value="True" />
         <Keyword name="CH6GAIN"  value="10" />
         <Keyword name="CH6TR"  value="64" />
         <Keyword name="CH6TH"  value="10000" />
         <Keyword name="CH6DA"  value="1" />
         <Keyword name="CH6AD"  value="1" />
         <Keyword name="CH6NM"  value="APC" />
         <Keyword name="CH6ID"  value="FL4" />
         <Keyword name="CH5HAVAL"  value="6875000" />
         <Keyword name="CH5AATFL"  value="4247" />
         <Keyword name="CH5HATFL"  value="395.75" />
         <Keyword name="CH5FLNMS"  value="PC5.5" />
         <Keyword name="CH5AS"  value="2" />
         <Keyword name="CH5HS"  value="8" />
         <Keyword name="CH5FL"  value="True" />
         <Keyword name="CH5THUS"  value="False" />
         <Keyword name="CH5DELTA"  value="24" />
         <Keyword name="CH5DELAY"  value="0" />
         <Keyword name="CH5USH"  value="True" />
         <Keyword name="CH5GAIN"  value="25" />
         <Keyword name="CH5TR"  value="64" />
         <Keyword name="CH5TH"  value="10000" />
         <Keyword name="CH5DA"  value="20" />
         <Keyword name="CH5AD"  value="12" />
         <Keyword name="CH5NM"  value="PC5.5" />
         <Keyword name="CH5ID"  value="FL3" />
         <Keyword name="CH4HAVAL"  value="6875000" />
         <Keyword name="CH4AATFL"  value="5017.5" />
         <Keyword name="CH4HATFL"  value="544.375" />
         <Keyword name="CH4FLNMS"  value="PE" />
         <Keyword name="CH4AS"  value="2" />
         <Keyword name="CH4HS"  value="8" />
         <Keyword name="CH4FL"  value="True" />
         <Keyword name="CH4THUS"  value="False" />
         <Keyword name="CH4DELTA"  value="24" />
         <Keyword name="CH4DELAY"  value="0" />
         <Keyword name="CH4USH"  value="True" />
         <Keyword name="CH4GAIN"  value="10" />
         <Keyword name="CH4TR"  value="64" />
         <Keyword name="CH4TH"  value="10000" />
         <Keyword name="CH4DA"  value="18" />
         <Keyword name="CH4AD"  value="10" />
         <Keyword name="CH4NM"  value="PE" />
         <Keyword name="CH4ID"  value="FL2" />
         <Keyword name="CH3HAVAL"  value="6875000" />
         <Keyword name="CH3AATFL"  value="5514.5" />
         <Keyword name="CH3HATFL"  value="553.75" />
         <Keyword name="CH3FLNMS"  value="FITC" />
         <Keyword name="CH3AS"  value="2" />
         <Keyword name="CH3HS"  value="8" />
         <Keyword name="CH3FL"  value="True" />
         <Keyword name="CH3THUS"  value="False" />
         <Keyword name="CH3DELTA"  value="24" />
         <Keyword name="CH3DELAY"  value="0" />
         <Keyword name="CH3USH"  value="True" />
         <Keyword name="CH3GAIN"  value="20" />
         <Keyword name="CH3TR"  value="64" />
         <Keyword name="CH3TH"  value="10000" />
         <Keyword name="CH3DA"  value="19" />
         <Keyword name="CH3AD"  value="11" />
         <Keyword name="CH3NM"  value="FITC" />
         <Keyword name="CH3ID"  value="FL1" />
         <Keyword name="CH2HAVAL"  value="1250000" />
         <Keyword name="CH2AATFL"  value="4736.5" />
         <Keyword name="CH2HATFL"  value="431.125" />
         <Keyword name="CH2FLNMS"  value="SSC" />
         <Keyword name="CH2AS"  value="2" />
         <Keyword name="CH2HS"  value="8" />
         <Keyword name="CH2FL"  value="False" />
         <Keyword name="CH2THUS"  value="False" />
         <Keyword name="CH2DELTA"  value="24" />
         <Keyword name="CH2DELAY"  value="0" />
         <Keyword name="CH2USH"  value="True" />
         <Keyword name="CH2GAIN"  value="25" />
         <Keyword name="CH2TR"  value="64" />
         <Keyword name="CH2TH"  value="10000" />
         <Keyword name="CH2DA"  value="16" />
         <Keyword name="CH2AD"  value="8" />
         <Keyword name="CH2NM"  value="SSC" />
         <Keyword name="CH2ID"  value="SSC" />
         <Keyword name="CH1HAVAL"  value="1250000" />
         <Keyword name="CH1AATFL"  value="3815.5" />
         <Keyword name="CH1HATFL"  value="294.875" />
         <Keyword name="CH1AS"  value="2" />
         <Keyword name="CH1HS"  value="8" />
         <Keyword name="CH1FL"  value="False" />
         <Keyword name="CH1THUS"  value="False" />
         <Keyword name="CH1DELTA"  value="24" />
         <Keyword name="CH1DELAY"  value="0" />
         <Keyword name="CH1USH"  value="True" />
         <Keyword name="CH1GAIN"  value="25" />
         <Keyword name="CH1TR"  value="64" />
         <Keyword name="CH1TH"  value="10000" />
         <Keyword name="CH1DA"  value="22" />
         <Keyword name="CH1AD"  value="14" />
         <Keyword name="CH1NM"  value="FSC" />
         <Keyword name="CH1ID"  value="FSC" />
         <Keyword name="CHAR"  value="6" />
         <Keyword name="FLDSM"  value="10" />
         <Keyword name="$CYTSN"  value="BB44321" />
         <Keyword name="SN"  value="BB44321" />
         <Keyword name="COMPGAINA"  value="20102510" />
         <Keyword name="COMPA"  value="1000010000100001" />
         <Keyword name="COMPAFA"  value="0000" />
         <Keyword name="COMPBGA"  value="5514.55017.542474927" />
         <Keyword name="COMPCHA"  value="FITCPEPC5.5APC" />
         <Keyword name="COMPGAINH"  value="20102510" />
         <Keyword name="COMPH"  value="1000010000100001" />
         <Keyword name="COMPAFH"  value="0000" />
         <Keyword name="COMPBGH"  value="553.75544.375395.75420.375" />
         <Keyword name="COMPCHH"  value="FITCPEPC5.5APC" />
         <Keyword name="AHCOMPSYNC"  value="False" />
         <Keyword name="USCOMP"  value="False" />
         <Keyword name="DURTIM"  value="112.041000" />
         <Keyword name="$OP"  value="CytoFLEX" />
         <Keyword name="$VOL"  value="18673.5" />
         <Keyword name="RCD"  value="True" />
         <Keyword name="FLLW"  value="True" />
         <Keyword name="IMPTTB"  value="False" />
         <Keyword name="$ABRT"  value="35" />
         <Keyword name="$LOST"  value="0" />
         <Keyword name="P14DISPLAY"  value="LIN" />
         <Keyword name="$P14G"  value="1.0" />
         <Keyword name="$P14E"  value="0,0" />
         <Keyword name="$P14B"  value="32" />
         <Keyword name="$P14R"  value="128" />
         <Keyword name="$P14S"  value="Time" />
         <Keyword name="$P14N"  value="Time" />
         <Keyword name="P13DISPLAY"  value="LIN" />
         <Keyword name="$P13G"  value="1.0" />
         <Keyword name="$P13E"  value="0,0" />
         <Keyword name="$P13B"  value="32" />
         <Keyword name="$P13R"  value="10000" />
         <Keyword name="$P13S"  value="FSC-Width" />
         <Keyword name="$P13N"  value="FSC-Width" />
         <Keyword name="P12DISPLAY"  value="LOG" />
         <Keyword name="$P12G"  value="1.0" />
         <Keyword name="$P12E"  value="0,0" />
         <Keyword name="$P12B"  value="32" />
         <Keyword name="$P12R"  value="16777216" />
         <Keyword name="$P12S"  value="APC-A" />
         <Keyword name="$P12N"  value="FL4-A" />
         <Keyword name="P11DISPLAY"  value="LOG" />
         <Keyword name="$P11G"  value="1.0" />
         <Keyword name="$P11E"  value="0,0" />
         <Keyword name="$P11B"  value="32" />
         <Keyword name="$P11R"  value="16777216" />
         <Keyword name="$P11S"  value="APC-H" />
         <Keyword name="$P11N"  value="FL4-H" />
         <Keyword name="P10DISPLAY"  value="LOG" />
         <Keyword name="$P10G"  value="1.0" />
         <Keyword name="$P10E"  value="0,0" />
         <Keyword name="$P10B"  value="32" />
         <Keyword name="$P10R"  value="16777216" />
         <Keyword name="$P10S"  value="PC5.5-A" />
         <Keyword name="$P10N"  value="FL3-A" />
         <Keyword name="P9DISPLAY"  value="LOG" />
         <Keyword name="$P9G"  value="1.0" />
         <Keyword name="$P9E"  value="0,0" />
         <Keyword name="$P9B"  value="32" />
         <Keyword name="$P9R"  value="16777216" />
         <Keyword name="$P9S"  value="PC5.5-H" />
         <Keyword name="$P9N"  value="FL3-H" />
         <Keyword name="P8DISPLAY"  value="LOG" />
         <Keyword name="$P8G"  value="1.0" />
         <Keyword name="$P8E"  value="0,0" />
         <Keyword name="$P8B"  value="32" />
         <Keyword name="$P8R"  value="16777216" />
         <Keyword name="$P8S"  value="PE-A" />
         <Keyword name="$P8N"  value="FL2-A" />
         <Keyword name="P7DISPLAY"  value="LOG" />
         <Keyword name="$P7G"  value="1.0" />
         <Keyword name="$P7E"  value="0,0" />
         <Keyword name="$P7B"  value="32" />
         <Keyword name="$P7R"  value="16777216" />
         <Keyword name="$P7S"  value="PE-H" />
         <Keyword name="$P7N"  value="FL2-H" />
         <Keyword name="P6DISPLAY"  value="LOG" />
         <Keyword name="$P6G"  value="1.0" />
         <Keyword name="$P6E"  value="0,0" />
         <Keyword name="$P6B"  value="32" />
         <Keyword name="$P6R"  value="16777216" />
         <Keyword name="$P6S"  value="FITC-A" />
         <Keyword name="$P6N"  value="FL1-A" />
         <Keyword name="P5DISPLAY"  value="LOG" />
         <Keyword name="$P5G"  value="1.0" />
         <Keyword name="$P5E"  value="0,0" />
         <Keyword name="$P5B"  value="32" />
         <Keyword name="$P5R"  value="16777216" />
         <Keyword name="$P5S"  value="FITC-H" />
         <Keyword name="$P5N"  value="FL1-H" />
         <Keyword name="P4DISPLAY"  value="LIN" />
         <Keyword name="$P4G"  value="1.0" />
         <Keyword name="$P4E"  value="0,0" />
         <Keyword name="$P4B"  value="32" />
         <Keyword name="$P4R"  value="16777216" />
         <Keyword name="$P4S"  value="SSC-A" />
         <Keyword name="$P4N"  value="SSC-A" />
         <Keyword name="P3DISPLAY"  value="LIN" />
         <Keyword name="$P3G"  value="1.0" />
         <Keyword name="$P3E"  value="0,0" />
         <Keyword name="$P3B"  value="32" />
         <Keyword name="$P3R"  value="16777216" />
         <Keyword name="$P3S"  value="SSC-H" />
         <Keyword name="$P3N"  value="SSC-H" />
         <Keyword name="P2DISPLAY"  value="LIN" />
         <Keyword name="$P2G"  value="1.0" />
         <Keyword name="$P2E"  value="0,0" />
         <Keyword name="$P2B"  value="32" />
         <Keyword name="$P2R"  value="16777216" />
         <Keyword name="$P2S"  value="FSC-A" />
         <Keyword name="$P2N"  value="FSC-A" />
         <Keyword name="P1DISPLAY"  value="LIN" />
         <Keyword name="$P1G"  value="1.0" />
         <Keyword name="$P1E"  value="0,0" />
         <Keyword name="$P1B"  value="32" />
         <Keyword name="$P1R"  value="16777216" />
         <Keyword name="$P1S"  value="FSC-H" />
         <Keyword name="$P1N"  value="FSC-H" />
         <Keyword name="$TIMESTEP"  value="0.00002" />
         <Keyword name="USRCVOL"  value="False" />
         <Keyword name="RCVOL"  value="10" />
         <Keyword name="USRCTIM"  value="True" />
         <Keyword name="$SPILLOVER"  value="8,FL1-H,FL2-H,FL3-H,FL4-H,FL1-A,FL2-A,FL3-A,FL4-A,1,0,0,0,0,0,0,0,0,1,0,0,0,0,0,0,0,0,1,0,0,0,0,0,0,0,0,1,0,0,0,0,0,0,0,0,1,0,0,0,0,0,0,0,0,1,0,0,0,0,0,0,0,0,1,0,0,0,0,0,0,0,0,1" />
         <Keyword name="RCTIM"  value="600" />
         <Keyword name="CGID"  value="211a574f-f743-4c77-ac10-4d5bc0948449" />
         <Keyword name="CGNM"  value="P1" />
         <Keyword name="USRCTOT"  value="True" />
         <Keyword name="RCTOT"  value="10000" />
         <Keyword name="$CYT"  value="CytoFLEX" />
         <Keyword name="$DATE"  value="09-Aug-2021" />
         <Keyword name="$ETIM"  value="20:11:31" />
         <Keyword name="$BTIM"  value="20:09:39" />
         <Keyword name="$PAR"  value="14" />
         <Keyword name="TBNM"  value="N+" />
         <Keyword name="TBID"  value="a1764dbe-2393-4c41-99ca-2924bc915f37" />
         <Keyword name="CYTEXPERTFIL"  value="True" />
         <Keyword name="$NEXTDATA"  value="0" />
         <Keyword name="$DATATYPE"  value="F" />
         <Keyword name="$BYTEORD"  value="1,2,3,4" />
         <Keyword name="$MODE"  value="L" />
         <Keyword name="$SYS"  value="Microsoft Windows NT 6.1.7601 Service Pack 1" />
         <Keyword name="$FIL"  value="N+.fcs" />
         <Keyword name="FILVER"  value="1" />
         <Keyword name="$TOT"  value="0000000000014625" />
         <Keyword name="$ENDANALYSIS"  value="0" />
         <Keyword name="$BEGINANALYSIS"  value="0" />
         <Keyword name="$ENDDATA"  value="0000000000823911" />
         <Keyword name="$BEGINDATA"  value="0000000000004912" />
         <Keyword name="$ENDSTEXT"  value="0" />
         <Keyword name="$BEGINSTEXT"  value="0" />
         <Keyword name="FJ_FCS_VERSION"  value="3" />
       </Keywords>
       <SampleNode name="N+.fcs"  annotation=""  owningGroup=""  expanded="1"  sortPriority="10"  count="14625"  sampleID="6" >
         <Graph smoothing="0"  backColor="#ffffff"  foreColor="#000000"  type="Pseudocolor"  fast="1"  rowCount="14625" >
           <Axis dimension="x"  name="FSC-H"  label=""  auto="auto" />
           <Axis dimension="y"  name="SSC-H"  label=""  auto="auto" />
           <GraphSettings level="5%"  smoothingHighResolution="1"  contourHighResolution="1"  histogramSmoothingCount="0"  graphResolution="256"  showOutliers="0"  drawLargeDots="0"  dotsToDraw="8000"  tint="le.chartfill.tinted.40"  lineWeight="le.lineweight.normal"  lineStyle="le.linestyle.solid" />
           <GraphEnvironment showGrid="0"  showAxes="tnlTNL"  showGates="1"  showFreqOnPlots="1"  showGateNameOnPlots="1"  showMedians="0"  showUncomped="0"  addEventParam="0"  lastYAxisName="" >
             <TextTraits font="SansSerif"  size="12"  name="Labels"  style="plain"  color="#000000"  background="#00ffffff"  just="left" />
             <TextTraits font="SansSerif"  size="12"  name="LayoutGates"  style="plain"  color="#000000"  background="#00ffffff"  just="left" />
             <TextTraits font="SansSerif"  size="10"  name="Numbers"  style="plain"  color="#000000"  background="#00ffffff"  just="left" />
             <TextTraits font="SansSerif"  size="10"  name="Legend"  style="plain"  color="#000000"  background="#00ffffff"  just="left" />
             <WindowPosition x="0"  y="0"  width="430"  height="579"  displayed="1"  panelState="" />
           </GraphEnvironment>
         </Graph>
         <Subpopulations>
           <Population name="Lymphocytes"  annotation=""  owningGroup="All Samples"  expanded="1"  sortPriority="10"  count="10182" >
             <Graph smoothing="1"  backColor="#ffffff"  foreColor="#000000"  type="Histogram"  fast="1"  rowCount="14625" >
               <Axis dimension="x"  name="FL1-A"  label=""  auto="auto" />
               <Axis dimension="y"  name=""  label=""  auto="auto" />
               <GraphSettings level="5%"  smoothingHighResolution="1"  contourHighResolution="1"  histogramSmoothingCount="0"  graphResolution="256"  showOutliers="0"  drawLargeDots="0"  dotsToDraw="8000"  tint="le.chartfill.tinted.40"  lineWeight="le.lineweight.normal"  lineStyle="le.linestyle.solid" />
               <GraphEnvironment showGrid="0"  showAxes="tnlTNL"  showGates="1"  showFreqOnPlots="1"  showGateNameOnPlots="1"  showMedians="0"  showUncomped="0"  addEventParam="0"  lastYAxisName="" >
                 <TextTraits font="SansSerif"  size="12"  name="Labels"  style="plain"  color="#000000"  background="#00ffffff"  just="left" />
                 <TextTraits font="SansSerif"  size="12"  name="LayoutGates"  style="plain"  color="#000000"  background="#00ffffff"  just="left" />
                 <TextTraits font="SansSerif"  size="10"  name="Numbers"  style="plain"  color="#000000"  background="#00ffffff"  just="left" />
                 <TextTraits font="SansSerif"  size="10"  name="Legend"  style="plain"  color="#000000"  background="#00ffffff"  just="left" />
                 <WindowPosition x="594"  y="0"  width="390"  height="520"  displayed="0"  panelState="---" />
               </GraphEnvironment>
             </Graph>
             <Gate gating:id="ID330610913" >
               <gating:PolygonGate eventsInside="1"  annoOffsetX="0"  annoOffsetY="0"  tint="#000000"  isTinted="0"  lineWeight="Normal"  userDefined="1"  quadId="-1"  gateResolution="256" >
                 <gating:dimension>
                   <data-type:fcs-dimension data-type:name="FSC-A" />
                 </gating:dimension>
                 <gating:dimension>
                   <data-type:fcs-dimension data-type:name="SSC-A" />
                 </gating:dimension>
                 <gating:vertex>
                   <gating:coordinate data-type:value="407294.4235241077" />
                   <gating:coordinate data-type:value="1837109.8440419182" />
                 </gating:vertex>
                 <gating:vertex>
                   <gating:coordinate data-type:value="232084.6889135503" />
                   <gating:coordinate data-type:value="266617.4884202369" />
                 </gating:vertex>
                 <gating:vertex>
                   <gating:coordinate data-type:value="194055.8641581178" />
                   <gating:coordinate data-type:value="56742.1658129064" />
                 </gating:vertex>
                 <gating:vertex>
                   <gating:coordinate data-type:value="318112.8650086504" />
                   <gating:coordinate data-type:value="28577.0016266124" />
                 </gating:vertex>
                 <gating:vertex>
                   <gating:coordinate data-type:value="1377662.1941382608" />
                   <gating:coordinate data-type:value="51563.212475387" />
                 </gating:vertex>
                 <gating:vertex>
                   <gating:coordinate data-type:value="1578911.4151976837" />
                   <gating:coordinate data-type:value="279686.5641640088" />
                 </gating:vertex>
                 <gating:vertex>
                   <gating:coordinate data-type:value="1734075.8643852302" />
                   <gating:coordinate data-type:value="1085231.6342603683" />
                 </gating:vertex>
                 <gating:vertex>
                   <gating:coordinate data-type:value="1142147.2086242149" />
                   <gating:coordinate data-type:value="3706397.807203417" />
                 </gating:vertex>
                 <gating:vertex>
                   <gating:coordinate data-type:value="504001.6275789565" />
                   <gating:coordinate data-type:value="2409379.9530123244" />
                 </gating:vertex>
               </gating:PolygonGate>
             </Gate>
             <Subpopulations>
               <Statistic name="Mean"  annotation=""  owningGroup="All Samples"  expanded="1"  sortPriority="5"  id="FL1-A"  ancestor=""  correlate=""  value="5418.013671875" />
               <Population name="FITC-A subset"  annotation=""  owningGroup="All Samples"  expanded="1"  sortPriority="10"  count="1259" >
                 <Graph smoothing="1"  backColor="#ffffff"  foreColor="#000000"  type="Histogram"  fast="1"  rowCount="14625" >
                   <Axis dimension="x"  name="FL2-H"  label=""  auto="auto" />
                   <Axis dimension="y"  name=""  label=""  auto="auto" />
                   <GraphSettings level="5%"  smoothingHighResolution="1"  contourHighResolution="1"  histogramSmoothingCount="0"  graphResolution="256"  showOutliers="0"  drawLargeDots="0"  dotsToDraw="8000"  tint="le.chartfill.tinted.40"  lineWeight="le.lineweight.normal"  lineStyle="le.linestyle.solid" />
                   <GraphEnvironment showGrid="0"  showAxes="tnlTNL"  showGates="1"  showFreqOnPlots="1"  showGateNameOnPlots="1"  showMedians="0"  showUncomped="0"  addEventParam="0"  lastYAxisName="" >
                    <TextTraits font="SansSerif"  size="12"  name="Labels"  style="plain"  color="#000000"  background="#00ffffff"  just="left" />
                    <TextTraits font="SansSerif"  size="12"  name="LayoutGates"  style="plain"  color="#000000"  background="#00ffffff"  just="left" />
                    <TextTraits font="SansSerif"  size="10"  name="Numbers"  style="plain"  color="#000000"  background="#00ffffff"  just="left" />
                    <TextTraits font="SansSerif"  size="10"  name="Legend"  style="plain"  color="#000000"  background="#00ffffff"  just="left" />
                    <WindowPosition x="594"  y="0"  width="390"  height="520"  displayed="1"  panelState="---" />
                   </GraphEnvironment>
                 </Graph>
                 <Gate gating:id="ID2048731426"  gating:parent_id="ID330610913" >
                   <gating:RectangleGate eventsInside="1"  annoOffsetX="0"  annoOffsetY="0"  tint="#000000"  isTinted="0"  lineWeight="Normal"  userDefined="1" >
                    <gating:dimension gating:min="3320.7571812418673"  gating:max="310176.68888257194"  yRatio="0.25130890052356014" >
                    <data-type:fcs-dimension data-type:name="FL1-A" />
                    </gating:dimension>
                   </gating:RectangleGate>
                 </Gate>
               </Population>
             </Subpopulations>
           </Population>
         </Subpopulations>
       </SampleNode>
     </Sample>
     <Sample>
       <DataSet uri="file:/D:/Onedrive/OneDrive%20-%20北流大学/Desktop/MnO2PLGASsb1%20antifibrosis/Experimental%20data/FCM%20Flow%20cytometry/20210809ros/20210809/Exp_20210809_1/H1.fcs"  sampleID="3" />
       <Transformations>
         <transforms:fasinh transforms:length="256"  transforms:maxRange="12000"  transforms:T="12000"  transforms:A="0.6989700043"  transforms:M="4.079181246" >
           <data-type:parameter data-type:name="FSC-H" />
         </transforms:fasinh>
         <transforms:log transforms:offset="10000"  transforms:decades="3.079181246" >
           <data-type:parameter data-type:name="FSC-A" />
         </transforms:log>
         <transforms:fasinh transforms:length="256"  transforms:maxRange="12000"  transforms:T="12000"  transforms:A="0.6989700043"  transforms:M="4.079181246" >
           <data-type:parameter data-type:name="SSC-H" />
         </transforms:fasinh>
         <transforms:log transforms:offset="3162.2776601684"  transforms:decades="4.579181246" >
           <data-type:parameter data-type:name="SSC-A" />
         </transforms:log>
         <transforms:log transforms:offset="100"  transforms:decades="2.079181246" >
           <data-type:parameter data-type:name="FL1-H" />
         </transforms:log>
         <transforms:log transforms:offset="3.1622776602"  transforms:decades="5.079181246" >
           <data-type:parameter data-type:name="FL1-A" />
         </transforms:log>
         <transforms:fasinh transforms:length="256"  transforms:maxRange="12000"  transforms:T="12000"  transforms:A="0.6989700043"  transforms:M="4.079181246" >
           <data-type:parameter data-type:name="FL2-H" />
         </transforms:fasinh>
         <transforms:fasinh transforms:length="256"  transforms:maxRange="12000"  transforms:T="12000"  transforms:A="0.6989700043"  transforms:M="4.079181246" >
           <data-type:parameter data-type:name="FL2-A" />
         </transforms:fasinh>
         <transforms:fasinh transforms:length="256"  transforms:maxRange="12000"  transforms:T="12000"  transforms:A="0.6989700043"  transforms:M="4.079181246" >
           <data-type:parameter data-type:name="FL3-H" />
         </transforms:fasinh>
         <transforms:fasinh transforms:length="256"  transforms:maxRange="12000"  transforms:T="12000"  transforms:A="0.6989700043"  transforms:M="4.079181246" >
           <data-type:parameter data-type:name="FL3-A" />
         </transforms:fasinh>
         <transforms:fasinh transforms:length="256"  transforms:maxRange="12000"  transforms:T="12000"  transforms:A="0.6989700043"  transforms:M="4.079181246" >
           <data-type:parameter data-type:name="FL4-H" />
         </transforms:fasinh>
         <transforms:fasinh transforms:length="256"  transforms:maxRange="12000"  transforms:T="12000"  transforms:A="0.6989700043"  transforms:M="4.079181246" >
           <data-type:parameter data-type:name="FL4-A" />
         </transforms:fasinh>
         <transforms:fasinh transforms:length="256"  transforms:maxRange="12000"  transforms:T="12000"  transforms:A="0.6989700043"  transforms:M="4.079181246" >
           <data-type:parameter data-type:name="FSC-Width" />
         </transforms:fasinh>
         <transforms:linear transforms:minRange="0"  transforms:maxRange="128"  gain="1" >
           <data-type:parameter data-type:name="Time" />
         </transforms:linear>
       </Transformations>
       <Keywords>
         <Keyword name="SWVER"  value="CytExpert 2.3.0.84" />
         <Keyword name="DGAIN"  value="1" />
         <Keyword name="WCH"  value="FSC" />
         <Keyword name="TRLGC"  value="None" />
         <Keyword name="PCHTP"  value="AutoThreshold" />
         <Keyword name="PCHID"  value="FSC" />
         <Keyword name="CH6HAVAL"  value="6875000" />
         <Keyword name="CH6AATFL"  value="4927" />
         <Keyword name="CH6HATFL"  value="420.375" />
         <Keyword name="CH6FLNMS"  value="APC" />
         <Keyword name="CH6AS"  value="2" />
         <Keyword name="CH6HS"  value="8" />
         <Keyword name="CH6FL"  value="True" />
         <Keyword name="CH6THUS"  value="False" />
         <Keyword name="CH6DELTA"  value="24" />
         <Keyword name="CH6DELAY"  value="-38.72" />
         <Keyword name="CH6USH"  value="True" />
         <Keyword name="CH6GAIN"  value="10" />
         <Keyword name="CH6TR"  value="64" />
         <Keyword name="CH6TH"  value="10000" />
         <Keyword name="CH6DA"  value="1" />
         <Keyword name="CH6AD"  value="1" />
         <Keyword name="CH6NM"  value="APC" />
         <Keyword name="CH6ID"  value="FL4" />
         <Keyword name="CH5HAVAL"  value="6875000" />
         <Keyword name="CH5AATFL"  value="4247" />
         <Keyword name="CH5HATFL"  value="395.75" />
         <Keyword name="CH5FLNMS"  value="PC5.5" />
         <Keyword name="CH5AS"  value="2" />
         <Keyword name="CH5HS"  value="8" />
         <Keyword name="CH5FL"  value="True" />
         <Keyword name="CH5THUS"  value="False" />
         <Keyword name="CH5DELTA"  value="24" />
         <Keyword name="CH5DELAY"  value="0" />
         <Keyword name="CH5USH"  value="True" />
         <Keyword name="CH5GAIN"  value="25" />
         <Keyword name="CH5TR"  value="64" />
         <Keyword name="CH5TH"  value="10000" />
         <Keyword name="CH5DA"  value="20" />
         <Keyword name="CH5AD"  value="12" />
         <Keyword name="CH5NM"  value="PC5.5" />
         <Keyword name="CH5ID"  value="FL3" />
         <Keyword name="CH4HAVAL"  value="6875000" />
         <Keyword name="CH4AATFL"  value="5017.5" />
         <Keyword name="CH4HATFL"  value="544.375" />
         <Keyword name="CH4FLNMS"  value="PE" />
         <Keyword name="CH4AS"  value="2" />
         <Keyword name="CH4HS"  value="8" />
         <Keyword name="CH4FL"  value="True" />
         <Keyword name="CH4THUS"  value="False" />
         <Keyword name="CH4DELTA"  value="24" />
         <Keyword name="CH4DELAY"  value="0" />
         <Keyword name="CH4USH"  value="True" />
         <Keyword name="CH4GAIN"  value="10" />
         <Keyword name="CH4TR"  value="64" />
         <Keyword name="CH4TH"  value="10000" />
         <Keyword name="CH4DA"  value="18" />
         <Keyword name="CH4AD"  value="10" />
         <Keyword name="CH4NM"  value="PE" />
         <Keyword name="CH4ID"  value="FL2" />
         <Keyword name="CH3HAVAL"  value="6875000" />
         <Keyword name="CH3AATFL"  value="5514.5" />
         <Keyword name="CH3HATFL"  value="553.75" />
         <Keyword name="CH3FLNMS"  value="FITC" />
         <Keyword name="CH3AS"  value="2" />
         <Keyword name="CH3HS"  value="8" />
         <Keyword name="CH3FL"  value="True" />
         <Keyword name="CH3THUS"  value="False" />
         <Keyword name="CH3DELTA"  value="24" />
         <Keyword name="CH3DELAY"  value="0" />
         <Keyword name="CH3USH"  value="True" />
         <Keyword name="CH3GAIN"  value="20" />
         <Keyword name="CH3TR"  value="64" />
         <Keyword name="CH3TH"  value="10000" />
         <Keyword name="CH3DA"  value="19" />
         <Keyword name="CH3AD"  value="11" />
         <Keyword name="CH3NM"  value="FITC" />
         <Keyword name="CH3ID"  value="FL1" />
         <Keyword name="CH2HAVAL"  value="1250000" />
         <Keyword name="CH2AATFL"  value="4736.5" />
         <Keyword name="CH2HATFL"  value="431.125" />
         <Keyword name="CH2FLNMS"  value="SSC" />
         <Keyword name="CH2AS"  value="2" />
         <Keyword name="CH2HS"  value="8" />
         <Keyword name="CH2FL"  value="False" />
         <Keyword name="CH2THUS"  value="False" />
         <Keyword name="CH2DELTA"  value="24" />
         <Keyword name="CH2DELAY"  value="0" />
         <Keyword name="CH2USH"  value="True" />
         <Keyword name="CH2GAIN"  value="25" />
         <Keyword name="CH2TR"  value="64" />
         <Keyword name="CH2TH"  value="10000" />
         <Keyword name="CH2DA"  value="16" />
         <Keyword name="CH2AD"  value="8" />
         <Keyword name="CH2NM"  value="SSC" />
         <Keyword name="CH2ID"  value="SSC" />
         <Keyword name="CH1HAVAL"  value="1250000" />
         <Keyword name="CH1AATFL"  value="3815.5" />
         <Keyword name="CH1HATFL"  value="294.875" />
         <Keyword name="CH1AS"  value="2" />
         <Keyword name="CH1HS"  value="8" />
         <Keyword name="CH1FL"  value="False" />
         <Keyword name="CH1THUS"  value="False" />
         <Keyword name="CH1DELTA"  value="24" />
         <Keyword name="CH1DELAY"  value="0" />
         <Keyword name="CH1USH"  value="True" />
         <Keyword name="CH1GAIN"  value="25" />
         <Keyword name="CH1TR"  value="64" />
         <Keyword name="CH1TH"  value="10000" />
         <Keyword name="CH1DA"  value="22" />
         <Keyword name="CH1AD"  value="14" />
         <Keyword name="CH1NM"  value="FSC" />
         <Keyword name="CH1ID"  value="FSC" />
         <Keyword name="CHAR"  value="6" />
         <Keyword name="FLDSM"  value="30" />
         <Keyword name="$CYTSN"  value="BB44321" />
         <Keyword name="SN"  value="BB44321" />
         <Keyword name="COMPGAINA"  value="20102510" />
         <Keyword name="COMPA"  value="1000010000100001" />
         <Keyword name="COMPAFA"  value="0000" />
         <Keyword name="COMPBGA"  value="5514.55017.542474927" />
         <Keyword name="COMPCHA"  value="FITCPEPC5.5APC" />
         <Keyword name="COMPGAINH"  value="20102510" />
         <Keyword name="COMPH"  value="1000010000100001" />
         <Keyword name="COMPAFH"  value="0000" />
         <Keyword name="COMPBGH"  value="553.75544.375395.75420.375" />
         <Keyword name="COMPCHH"  value="FITCPEPC5.5APC" />
         <Keyword name="AHCOMPSYNC"  value="False" />
         <Keyword name="USCOMP"  value="False" />
         <Keyword name="DURTIM"  value="44.541960" />
         <Keyword name="$OP"  value="CytoFLEX" />
         <Keyword name="$VOL"  value="22270.97" />
         <Keyword name="RCD"  value="True" />
         <Keyword name="FLLW"  value="True" />
         <Keyword name="IMPTTB"  value="False" />
         <Keyword name="$ABRT"  value="42" />
         <Keyword name="$LOST"  value="0" />
         <Keyword name="P14DISPLAY"  value="LIN" />
         <Keyword name="$P14G"  value="1.0" />
         <Keyword name="$P14E"  value="0,0" />
         <Keyword name="$P14B"  value="32" />
         <Keyword name="$P14R"  value="64" />
         <Keyword name="$P14S"  value="Time" />
         <Keyword name="$P14N"  value="Time" />
         <Keyword name="P13DISPLAY"  value="LIN" />
         <Keyword name="$P13G"  value="1.0" />
         <Keyword name="$P13E"  value="0,0" />
         <Keyword name="$P13B"  value="32" />
         <Keyword name="$P13R"  value="10000" />
         <Keyword name="$P13S"  value="FSC-Width" />
         <Keyword name="$P13N"  value="FSC-Width" />
         <Keyword name="P12DISPLAY"  value="LOG" />
         <Keyword name="$P12G"  value="1.0" />
         <Keyword name="$P12E"  value="0,0" />
         <Keyword name="$P12B"  value="32" />
         <Keyword name="$P12R"  value="16777216" />
         <Keyword name="$P12S"  value="APC-A" />
         <Keyword name="$P12N"  value="FL4-A" />
         <Keyword name="P11DISPLAY"  value="LOG" />
         <Keyword name="$P11G"  value="1.0" />
         <Keyword name="$P11E"  value="0,0" />
         <Keyword name="$P11B"  value="32" />
         <Keyword name="$P11R"  value="16777216" />
         <Keyword name="$P11S"  value="APC-H" />
         <Keyword name="$P11N"  value="FL4-H" />
         <Keyword name="P10DISPLAY"  value="LOG" />
         <Keyword name="$P10G"  value="1.0" />
         <Keyword name="$P10E"  value="0,0" />
         <Keyword name="$P10B"  value="32" />
         <Keyword name="$P10R"  value="16777216" />
         <Keyword name="$P10S"  value="PC5.5-A" />
         <Keyword name="$P10N"  value="FL3-A" />
         <Keyword name="P9DISPLAY"  value="LOG" />
         <Keyword name="$P9G"  value="1.0" />
         <Keyword name="$P9E"  value="0,0" />
         <Keyword name="$P9B"  value="32" />
         <Keyword name="$P9R"  value="16777216" />
         <Keyword name="$P9S"  value="PC5.5-H" />
         <Keyword name="$P9N"  value="FL3-H" />
         <Keyword name="P8DISPLAY"  value="LOG" />
         <Keyword name="$P8G"  value="1.0" />
         <Keyword name="$P8E"  value="0,0" />
         <Keyword name="$P8B"  value="32" />
         <Keyword name="$P8R"  value="16777216" />
         <Keyword name="$P8S"  value="PE-A" />
         <Keyword name="$P8N"  value="FL2-A" />
         <Keyword name="P7DISPLAY"  value="LOG" />
         <Keyword name="$P7G"  value="1.0" />
         <Keyword name="$P7E"  value="0,0" />
         <Keyword name="$P7B"  value="32" />
         <Keyword name="$P7R"  value="16777216" />
         <Keyword name="$P7S"  value="PE-H" />
         <Keyword name="$P7N"  value="FL2-H" />
         <Keyword name="P6DISPLAY"  value="LOG" />
         <Keyword name="$P6G"  value="1.0" />
         <Keyword name="$P6E"  value="0,0" />
         <Keyword name="$P6B"  value="32" />
         <Keyword name="$P6R"  value="16777216" />
         <Keyword name="$P6S"  value="FITC-A" />
         <Keyword name="$P6N"  value="FL1-A" />
         <Keyword name="P5DISPLAY"  value="LOG" />
         <Keyword name="$P5G"  value="1.0" />
         <Keyword name="$P5E"  value="0,0" />
         <Keyword name="$P5B"  value="32" />
         <Keyword name="$P5R"  value="16777216" />
         <Keyword name="$P5S"  value="FITC-H" />
         <Keyword name="$P5N"  value="FL1-H" />
         <Keyword name="P4DISPLAY"  value="LIN" />
         <Keyword name="$P4G"  value="1.0" />
         <Keyword name="$P4E"  value="0,0" />
         <Keyword name="$P4B"  value="32" />
         <Keyword name="$P4R"  value="16777216" />
         <Keyword name="$P4S"  value="SSC-A" />
         <Keyword name="$P4N"  value="SSC-A" />
         <Keyword name="P3DISPLAY"  value="LIN" />
         <Keyword name="$P3G"  value="1.0" />
         <Keyword name="$P3E"  value="0,0" />
         <Keyword name="$P3B"  value="32" />
         <Keyword name="$P3R"  value="16777216" />
         <Keyword name="$P3S"  value="SSC-H" />
         <Keyword name="$P3N"  value="SSC-H" />
         <Keyword name="P2DISPLAY"  value="LIN" />
         <Keyword name="$P2G"  value="1.0" />
         <Keyword name="$P2E"  value="0,0" />
         <Keyword name="$P2B"  value="32" />
         <Keyword name="$P2R"  value="16777216" />
         <Keyword name="$P2S"  value="FSC-A" />
         <Keyword name="$P2N"  value="FSC-A" />
         <Keyword name="P1DISPLAY"  value="LIN" />
         <Keyword name="$P1G"  value="1.0" />
         <Keyword name="$P1E"  value="0,0" />
         <Keyword name="$P1B"  value="32" />
         <Keyword name="$P1R"  value="16777216" />
         <Keyword name="$P1S"  value="FSC-H" />
         <Keyword name="$P1N"  value="FSC-H" />
         <Keyword name="$TIMESTEP"  value="0.00002" />
         <Keyword name="USRCVOL"  value="False" />
         <Keyword name="RCVOL"  value="10" />
         <Keyword name="USRCTIM"  value="True" />
         <Keyword name="$SPILLOVER"  value="8,FL1-H,FL2-H,FL3-H,FL4-H,FL1-A,FL2-A,FL3-A,FL4-A,1,0,0,0,0,0,0,0,0,1,0,0,0,0,0,0,0,0,1,0,0,0,0,0,0,0,0,1,0,0,0,0,0,0,0,0,1,0,0,0,0,0,0,0,0,1,0,0,0,0,0,0,0,0,1,0,0,0,0,0,0,0,0,1" />
         <Keyword name="RCTIM"  value="600" />
         <Keyword name="CGID"  value="211a574f-f743-4c77-ac10-4d5bc0948449" />
         <Keyword name="CGNM"  value="P1" />
         <Keyword name="USRCTOT"  value="True" />
         <Keyword name="RCTOT"  value="10000" />
         <Keyword name="$CYT"  value="CytoFLEX" />
         <Keyword name="$DATE"  value="09-Aug-2021" />
         <Keyword name="$ETIM"  value="20:14:40" />
         <Keyword name="$BTIM"  value="20:13:56" />
         <Keyword name="$PAR"  value="14" />
         <Keyword name="TBNM"  value="H1" />
         <Keyword name="TBID"  value="b15598d5-55e3-4d93-afca-e3c3f94e41f4" />
         <Keyword name="CYTEXPERTFIL"  value="True" />
         <Keyword name="$NEXTDATA"  value="0" />
         <Keyword name="$DATATYPE"  value="F" />
         <Keyword name="$BYTEORD"  value="1,2,3,4" />
         <Keyword name="$MODE"  value="L" />
         <Keyword name="$SYS"  value="Microsoft Windows NT 6.1.7601 Service Pack 1" />
         <Keyword name="$FIL"  value="H1.fcs" />
         <Keyword name="FILVER"  value="1" />
         <Keyword name="$TOT"  value="0000000000013709" />
         <Keyword name="$ENDANALYSIS"  value="0" />
         <Keyword name="$BEGINANALYSIS"  value="0" />
         <Keyword name="$ENDDATA"  value="0000000000772615" />
         <Keyword name="$BEGINDATA"  value="0000000000004912" />
         <Keyword name="$ENDSTEXT"  value="0" />
         <Keyword name="$BEGINSTEXT"  value="0" />
         <Keyword name="FJ_FCS_VERSION"  value="3" />
       </Keywords>
       <SampleNode name="H1.fcs"  annotation=""  owningGroup=""  expanded="1"  sortPriority="10"  count="13709"  sampleID="3" >
         <Graph smoothing="0"  backColor="#ffffff"  foreColor="#000000"  type="Pseudocolor"  fast="1"  rowCount="13709" >
           <Axis dimension="x"  name="FSC-H"  label=""  auto="auto" />
           <Axis dimension="y"  name="SSC-H"  label=""  auto="auto" />
           <GraphSettings level="5%"  smoothingHighResolution="1"  contourHighResolution="1"  histogramSmoothingCount="0"  graphResolution="256"  showOutliers="0"  drawLargeDots="0"  dotsToDraw="8000"  tint="le.chartfill.tinted.40"  lineWeight="le.lineweight.normal"  lineStyle="le.linestyle.solid" />
           <GraphEnvironment showGrid="0"  showAxes="tnlTNL"  showGates="1"  showFreqOnPlots="1"  showGateNameOnPlots="1"  showMedians="0"  showUncomped="0"  addEventParam="0"  lastYAxisName="" >
             <TextTraits font="SansSerif"  size="12"  name="Labels"  style="plain"  color="#000000"  background="#00ffffff"  just="left" />
             <TextTraits font="SansSerif"  size="12"  name="LayoutGates"  style="plain"  color="#000000"  background="#00ffffff"  just="left" />
             <TextTraits font="SansSerif"  size="10"  name="Numbers"  style="plain"  color="#000000"  background="#00ffffff"  just="left" />
             <TextTraits font="SansSerif"  size="10"  name="Legend"  style="plain"  color="#000000"  background="#00ffffff"  just="left" />
             <WindowPosition x="0"  y="0"  width="430"  height="579"  displayed="0"  panelState="---" />
           </GraphEnvironment>
         </Graph>
         <Subpopulations>
           <Population name="Lymphocytes"  annotation=""  owningGroup="All Samples"  expanded="1"  sortPriority="10"  count="10120" >
             <Graph smoothing="1"  backColor="#ffffff"  foreColor="#000000"  type="Histogram"  fast="1"  rowCount="13709" >
               <Axis dimension="x"  name="FL1-A"  label=""  auto="auto" />
               <Axis dimension="y"  name=""  label=""  auto="auto" />
               <GraphSettings level="5%"  smoothingHighResolution="1"  contourHighResolution="1"  histogramSmoothingCount="0"  graphResolution="256"  showOutliers="0"  drawLargeDots="0"  dotsToDraw="8000"  tint="le.chartfill.tinted.40"  lineWeight="le.lineweight.normal"  lineStyle="le.linestyle.solid" />
               <GraphEnvironment showGrid="0"  showAxes="tnlTNL"  showGates="1"  showFreqOnPlots="1"  showGateNameOnPlots="1"  showMedians="0"  showUncomped="0"  addEventParam="0"  lastYAxisName="" >
                 <TextTraits font="SansSerif"  size="12"  name="Labels"  style="plain"  color="#000000"  background="#00ffffff"  just="left" />
                 <TextTraits font="SansSerif"  size="12"  name="LayoutGates"  style="plain"  color="#000000"  background="#00ffffff"  just="left" />
                 <TextTraits font="SansSerif"  size="10"  name="Numbers"  style="plain"  color="#000000"  background="#00ffffff"  just="left" />
                 <TextTraits font="SansSerif"  size="10"  name="Legend"  style="plain"  color="#000000"  background="#00ffffff"  just="left" />
                 <WindowPosition x="594"  y="0"  width="390"  height="520"  displayed="0"  panelState="---" />
               </GraphEnvironment>
             </Graph>
             <Gate gating:id="ID330610913" >
               <gating:PolygonGate eventsInside="1"  annoOffsetX="0"  annoOffsetY="0"  tint="#000000"  isTinted="0"  lineWeight="Normal"  userDefined="1"  quadId="-1"  gateResolution="256" >
                 <gating:dimension>
                   <data-type:fcs-dimension data-type:name="FSC-A" />
                 </gating:dimension>
                 <gating:dimension>
                   <data-type:fcs-dimension data-type:name="SSC-A" />
                 </gating:dimension>
                 <gating:vertex>
                   <gating:coordinate data-type:value="407294.4235241077" />
                   <gating:coordinate data-type:value="1837109.8440419182" />
                 </gating:vertex>
                 <gating:vertex>
                   <gating:coordinate data-type:value="232084.6889135503" />
                   <gating:coordinate data-type:value="266617.4884202369" />
                 </gating:vertex>
                 <gating:vertex>
                   <gating:coordinate data-type:value="194055.8641581178" />
                   <gating:coordinate data-type:value="56742.1658129064" />
                 </gating:vertex>
                 <gating:vertex>
                   <gating:coordinate data-type:value="318112.8650086504" />
                   <gating:coordinate data-type:value="28577.0016266124" />
                 </gating:vertex>
                 <gating:vertex>
                   <gating:coordinate data-type:value="1377662.1941382608" />
                   <gating:coordinate data-type:value="51563.212475387" />
                 </gating:vertex>
                 <gating:vertex>
                   <gating:coordinate data-type:value="1578911.4151976837" />
                   <gating:coordinate data-type:value="279686.5641640088" />
                 </gating:vertex>
                 <gating:vertex>
                   <gating:coordinate data-type:value="1734075.8643852302" />
                   <gating:coordinate data-type:value="1085231.6342603683" />
                 </gating:vertex>
                 <gating:vertex>
                   <gating:coordinate data-type:value="1142147.2086242149" />
                   <gating:coordinate data-type:value="3706397.807203417" />
                 </gating:vertex>
                 <gating:vertex>
                   <gating:coordinate data-type:value="504001.6275789565" />
                   <gating:coordinate data-type:value="2409379.9530123244" />
                 </gating:vertex>
               </gating:PolygonGate>
             </Gate>
             <Subpopulations>
               <Statistic name="Mean"  annotation=""  owningGroup="All Samples"  expanded="1"  sortPriority="5"  id="FL1-A"  ancestor=""  correlate=""  value="8898.0078125" />
               <Population name="FITC-A subset"  annotation=""  owningGroup="All Samples"  expanded="1"  sortPriority="10"  count="2427" >
                 <Graph smoothing="1"  backColor="#ffffff"  foreColor="#000000"  type="Histogram"  fast="1"  rowCount="13709" >
                   <Axis dimension="x"  name="FL2-H"  label=""  auto="auto" />
                   <Axis dimension="y"  name=""  label=""  auto="auto" />
                   <GraphSettings level="5%"  smoothingHighResolution="1"  contourHighResolution="1"  histogramSmoothingCount="0"  graphResolution="256"  showOutliers="0"  drawLargeDots="0"  dotsToDraw="8000"  tint="le.chartfill.tinted.40"  lineWeight="le.lineweight.normal"  lineStyle="le.linestyle.solid" />
                   <GraphEnvironment showGrid="0"  showAxes="tnlTNL"  showGates="1"  showFreqOnPlots="1"  showGateNameOnPlots="1"  showMedians="0"  showUncomped="0"  addEventParam="0"  lastYAxisName="" >
                    <TextTraits font="SansSerif"  size="12"  name="Labels"  style="plain"  color="#000000"  background="#00ffffff"  just="left" />
                    <TextTraits font="SansSerif"  size="12"  name="LayoutGates"  style="plain"  color="#000000"  background="#00ffffff"  just="left" />
                    <TextTraits font="SansSerif"  size="10"  name="Numbers"  style="plain"  color="#000000"  background="#00ffffff"  just="left" />
                    <TextTraits font="SansSerif"  size="10"  name="Legend"  style="plain"  color="#000000"  background="#00ffffff"  just="left" />
                    <WindowPosition x="594"  y="0"  width="390"  height="520"  displayed="1"  panelState="---" />
                   </GraphEnvironment>
                 </Graph>
                 <Gate gating:id="ID1212050403"  gating:parent_id="ID330610913" >
                   <gating:RectangleGate eventsInside="1"  annoOffsetX="0"  annoOffsetY="0"  tint="#000000"  isTinted="0"  lineWeight="Normal"  userDefined="1" >
                    <gating:dimension gating:min="3320.7571812418673"  gating:max="310176.68888257194"  yRatio="0.25130890052356014" >
                    <data-type:fcs-dimension data-type:name="FL1-A" />
                    </gating:dimension>
                   </gating:RectangleGate>
                 </Gate>
               </Population>
             </Subpopulations>
           </Population>
         </Subpopulations>
       </SampleNode>
     </Sample>
     <Sample>
       <DataSet uri="file:/D:/Onedrive/OneDrive%20-%20北流大学/Desktop/MnO2PLGASsb1%20antifibrosis/Experimental%20data/FCM%20Flow%20cytometry/20210809ros/20210809/Exp_20210809_1/H2.fcs"  sampleID="4" />
       <Transformations>
         <transforms:fasinh transforms:length="256"  transforms:maxRange="12000"  transforms:T="12000"  transforms:A="0.6989700043"  transforms:M="4.079181246" >
           <data-type:parameter data-type:name="FSC-H" />
         </transforms:fasinh>
         <transforms:log transforms:offset="10000"  transforms:decades="3.079181246" >
           <data-type:parameter data-type:name="FSC-A" />
         </transforms:log>
         <transforms:fasinh transforms:length="256"  transforms:maxRange="12000"  transforms:T="12000"  transforms:A="0.6989700043"  transforms:M="4.079181246" >
           <data-type:parameter data-type:name="SSC-H" />
         </transforms:fasinh>
         <transforms:log transforms:offset="3162.2776601684"  transforms:decades="4.579181246" >
           <data-type:parameter data-type:name="SSC-A" />
         </transforms:log>
         <transforms:log transforms:offset="100"  transforms:decades="2.079181246" >
           <data-type:parameter data-type:name="FL1-H" />
         </transforms:log>
         <transforms:log transforms:offset="3.1622776602"  transforms:decades="5.079181246" >
           <data-type:parameter data-type:name="FL1-A" />
         </transforms:log>
         <transforms:fasinh transforms:length="256"  transforms:maxRange="12000"  transforms:T="12000"  transforms:A="0.6989700043"  transforms:M="4.079181246" >
           <data-type:parameter data-type:name="FL2-H" />
         </transforms:fasinh>
         <transforms:fasinh transforms:length="256"  transforms:maxRange="12000"  transforms:T="12000"  transforms:A="0.6989700043"  transforms:M="4.079181246" >
           <data-type:parameter data-type:name="FL2-A" />
         </transforms:fasinh>
         <transforms:fasinh transforms:length="256"  transforms:maxRange="12000"  transforms:T="12000"  transforms:A="0.6989700043"  transforms:M="4.079181246" >
           <data-type:parameter data-type:name="FL3-H" />
         </transforms:fasinh>
         <transforms:fasinh transforms:length="256"  transforms:maxRange="12000"  transforms:T="12000"  transforms:A="0.6989700043"  transforms:M="4.079181246" >
           <data-type:parameter data-type:name="FL3-A" />
         </transforms:fasinh>
         <transforms:fasinh transforms:length="256"  transforms:maxRange="12000"  transforms:T="12000"  transforms:A="0.6989700043"  transforms:M="4.079181246" >
           <data-type:parameter data-type:name="FL4-H" />
         </transforms:fasinh>
         <transforms:fasinh transforms:length="256"  transforms:maxRange="12000"  transforms:T="12000"  transforms:A="0.6989700043"  transforms:M="4.079181246" >
           <data-type:parameter data-type:name="FL4-A" />
         </transforms:fasinh>
         <transforms:fasinh transforms:length="256"  transforms:maxRange="12000"  transforms:T="12000"  transforms:A="0.6989700043"  transforms:M="4.079181246" >
           <data-type:parameter data-type:name="FSC-Width" />
         </transforms:fasinh>
         <transforms:linear transforms:minRange="0"  transforms:maxRange="128"  gain="1" >
           <data-type:parameter data-type:name="Time" />
         </transforms:linear>
       </Transformations>
       <Keywords>
         <Keyword name="SWVER"  value="CytExpert 2.3.0.84" />
         <Keyword name="DGAIN"  value="1" />
         <Keyword name="WCH"  value="FSC" />
         <Keyword name="TRLGC"  value="None" />
         <Keyword name="PCHTP"  value="AutoThreshold" />
         <Keyword name="PCHID"  value="FSC" />
         <Keyword name="CH6HAVAL"  value="6875000" />
         <Keyword name="CH6AATFL"  value="4927" />
         <Keyword name="CH6HATFL"  value="420.375" />
         <Keyword name="CH6FLNMS"  value="APC" />
         <Keyword name="CH6AS"  value="2" />
         <Keyword name="CH6HS"  value="8" />
         <Keyword name="CH6FL"  value="True" />
         <Keyword name="CH6THUS"  value="False" />
         <Keyword name="CH6DELTA"  value="24" />
         <Keyword name="CH6DELAY"  value="-38.72" />
         <Keyword name="CH6USH"  value="True" />
         <Keyword name="CH6GAIN"  value="10" />
         <Keyword name="CH6TR"  value="64" />
         <Keyword name="CH6TH"  value="10000" />
         <Keyword name="CH6DA"  value="1" />
         <Keyword name="CH6AD"  value="1" />
         <Keyword name="CH6NM"  value="APC" />
         <Keyword name="CH6ID"  value="FL4" />
         <Keyword name="CH5HAVAL"  value="6875000" />
         <Keyword name="CH5AATFL"  value="4247" />
         <Keyword name="CH5HATFL"  value="395.75" />
         <Keyword name="CH5FLNMS"  value="PC5.5" />
         <Keyword name="CH5AS"  value="2" />
         <Keyword name="CH5HS"  value="8" />
         <Keyword name="CH5FL"  value="True" />
         <Keyword name="CH5THUS"  value="False" />
         <Keyword name="CH5DELTA"  value="24" />
         <Keyword name="CH5DELAY"  value="0" />
         <Keyword name="CH5USH"  value="True" />
         <Keyword name="CH5GAIN"  value="25" />
         <Keyword name="CH5TR"  value="64" />
         <Keyword name="CH5TH"  value="10000" />
         <Keyword name="CH5DA"  value="20" />
         <Keyword name="CH5AD"  value="12" />
         <Keyword name="CH5NM"  value="PC5.5" />
         <Keyword name="CH5ID"  value="FL3" />
         <Keyword name="CH4HAVAL"  value="6875000" />
         <Keyword name="CH4AATFL"  value="5017.5" />
         <Keyword name="CH4HATFL"  value="544.375" />
         <Keyword name="CH4FLNMS"  value="PE" />
         <Keyword name="CH4AS"  value="2" />
         <Keyword name="CH4HS"  value="8" />
         <Keyword name="CH4FL"  value="True" />
         <Keyword name="CH4THUS"  value="False" />
         <Keyword name="CH4DELTA"  value="24" />
         <Keyword name="CH4DELAY"  value="0" />
         <Keyword name="CH4USH"  value="True" />
         <Keyword name="CH4GAIN"  value="10" />
         <Keyword name="CH4TR"  value="64" />
         <Keyword name="CH4TH"  value="10000" />
         <Keyword name="CH4DA"  value="18" />
         <Keyword name="CH4AD"  value="10" />
         <Keyword name="CH4NM"  value="PE" />
         <Keyword name="CH4ID"  value="FL2" />
         <Keyword name="CH3HAVAL"  value="6875000" />
         <Keyword name="CH3AATFL"  value="5514.5" />
         <Keyword name="CH3HATFL"  value="553.75" />
         <Keyword name="CH3FLNMS"  value="FITC" />
         <Keyword name="CH3AS"  value="2" />
         <Keyword name="CH3HS"  value="8" />
         <Keyword name="CH3FL"  value="True" />
         <Keyword name="CH3THUS"  value="False" />
         <Keyword name="CH3DELTA"  value="24" />
         <Keyword name="CH3DELAY"  value="0" />
         <Keyword name="CH3USH"  value="True" />
         <Keyword name="CH3GAIN"  value="20" />
         <Keyword name="CH3TR"  value="64" />
         <Keyword name="CH3TH"  value="10000" />
         <Keyword name="CH3DA"  value="19" />
         <Keyword name="CH3AD"  value="11" />
         <Keyword name="CH3NM"  value="FITC" />
         <Keyword name="CH3ID"  value="FL1" />
         <Keyword name="CH2HAVAL"  value="1250000" />
         <Keyword name="CH2AATFL"  value="4736.5" />
         <Keyword name="CH2HATFL"  value="431.125" />
         <Keyword name="CH2FLNMS"  value="SSC" />
         <Keyword name="CH2AS"  value="2" />
         <Keyword name="CH2HS"  value="8" />
         <Keyword name="CH2FL"  value="False" />
         <Keyword name="CH2THUS"  value="False" />
         <Keyword name="CH2DELTA"  value="24" />
         <Keyword name="CH2DELAY"  value="0" />
         <Keyword name="CH2USH"  value="True" />
         <Keyword name="CH2GAIN"  value="25" />
         <Keyword name="CH2TR"  value="64" />
         <Keyword name="CH2TH"  value="10000" />
         <Keyword name="CH2DA"  value="16" />
         <Keyword name="CH2AD"  value="8" />
         <Keyword name="CH2NM"  value="SSC" />
         <Keyword name="CH2ID"  value="SSC" />
         <Keyword name="CH1HAVAL"  value="1250000" />
         <Keyword name="CH1AATFL"  value="3815.5" />
         <Keyword name="CH1HATFL"  value="294.875" />
         <Keyword name="CH1AS"  value="2" />
         <Keyword name="CH1HS"  value="8" />
         <Keyword name="CH1FL"  value="False" />
         <Keyword name="CH1THUS"  value="False" />
         <Keyword name="CH1DELTA"  value="24" />
         <Keyword name="CH1DELAY"  value="0" />
         <Keyword name="CH1USH"  value="True" />
         <Keyword name="CH1GAIN"  value="25" />
         <Keyword name="CH1TR"  value="64" />
         <Keyword name="CH1TH"  value="10000" />
         <Keyword name="CH1DA"  value="22" />
         <Keyword name="CH1AD"  value="14" />
         <Keyword name="CH1NM"  value="FSC" />
         <Keyword name="CH1ID"  value="FSC" />
         <Keyword name="CHAR"  value="6" />
         <Keyword name="FLDSM"  value="30" />
         <Keyword name="$CYTSN"  value="BB44321" />
         <Keyword name="SN"  value="BB44321" />
         <Keyword name="COMPGAINA"  value="20102510" />
         <Keyword name="COMPA"  value="1000010000100001" />
         <Keyword name="COMPAFA"  value="0000" />
         <Keyword name="COMPBGA"  value="5514.55017.542474927" />
         <Keyword name="COMPCHA"  value="FITCPEPC5.5APC" />
         <Keyword name="COMPGAINH"  value="20102510" />
         <Keyword name="COMPH"  value="1000010000100001" />
         <Keyword name="COMPAFH"  value="0000" />
         <Keyword name="COMPBGH"  value="553.75544.375395.75420.375" />
         <Keyword name="COMPCHH"  value="FITCPEPC5.5APC" />
         <Keyword name="AHCOMPSYNC"  value="False" />
         <Keyword name="USCOMP"  value="False" />
         <Keyword name="DURTIM"  value="62.976640" />
         <Keyword name="$OP"  value="CytoFLEX" />
         <Keyword name="$VOL"  value="31488.31" />
         <Keyword name="RCD"  value="True" />
         <Keyword name="FLLW"  value="True" />
         <Keyword name="IMPTTB"  value="False" />
         <Keyword name="$ABRT"  value="63" />
         <Keyword name="$LOST"  value="0" />
         <Keyword name="P14DISPLAY"  value="LIN" />
         <Keyword name="$P14G"  value="1.0" />
         <Keyword name="$P14E"  value="0,0" />
         <Keyword name="$P14B"  value="32" />
         <Keyword name="$P14R"  value="64" />
         <Keyword name="$P14S"  value="Time" />
         <Keyword name="$P14N"  value="Time" />
         <Keyword name="P13DISPLAY"  value="LIN" />
         <Keyword name="$P13G"  value="1.0" />
         <Keyword name="$P13E"  value="0,0" />
         <Keyword name="$P13B"  value="32" />
         <Keyword name="$P13R"  value="10000" />
         <Keyword name="$P13S"  value="FSC-Width" />
         <Keyword name="$P13N"  value="FSC-Width" />
         <Keyword name="P12DISPLAY"  value="LOG" />
         <Keyword name="$P12G"  value="1.0" />
         <Keyword name="$P12E"  value="0,0" />
         <Keyword name="$P12B"  value="32" />
         <Keyword name="$P12R"  value="16777216" />
         <Keyword name="$P12S"  value="APC-A" />
         <Keyword name="$P12N"  value="FL4-A" />
         <Keyword name="P11DISPLAY"  value="LOG" />
         <Keyword name="$P11G"  value="1.0" />
         <Keyword name="$P11E"  value="0,0" />
         <Keyword name="$P11B"  value="32" />
         <Keyword name="$P11R"  value="16777216" />
         <Keyword name="$P11S"  value="APC-H" />
         <Keyword name="$P11N"  value="FL4-H" />
         <Keyword name="P10DISPLAY"  value="LOG" />
         <Keyword name="$P10G"  value="1.0" />
         <Keyword name="$P10E"  value="0,0" />
         <Keyword name="$P10B"  value="32" />
         <Keyword name="$P10R"  value="16777216" />
         <Keyword name="$P10S"  value="PC5.5-A" />
         <Keyword name="$P10N"  value="FL3-A" />
         <Keyword name="P9DISPLAY"  value="LOG" />
         <Keyword name="$P9G"  value="1.0" />
         <Keyword name="$P9E"  value="0,0" />
         <Keyword name="$P9B"  value="32" />
         <Keyword name="$P9R"  value="16777216" />
         <Keyword name="$P9S"  value="PC5.5-H" />
         <Keyword name="$P9N"  value="FL3-H" />
         <Keyword name="P8DISPLAY"  value="LOG" />
         <Keyword name="$P8G"  value="1.0" />
         <Keyword name="$P8E"  value="0,0" />
         <Keyword name="$P8B"  value="32" />
         <Keyword name="$P8R"  value="16777216" />
         <Keyword name="$P8S"  value="PE-A" />
         <Keyword name="$P8N"  value="FL2-A" />
         <Keyword name="P7DISPLAY"  value="LOG" />
         <Keyword name="$P7G"  value="1.0" />
         <Keyword name="$P7E"  value="0,0" />
         <Keyword name="$P7B"  value="32" />
         <Keyword name="$P7R"  value="16777216" />
         <Keyword name="$P7S"  value="PE-H" />
         <Keyword name="$P7N"  value="FL2-H" />
         <Keyword name="P6DISPLAY"  value="LOG" />
         <Keyword name="$P6G"  value="1.0" />
         <Keyword name="$P6E"  value="0,0" />
         <Keyword name="$P6B"  value="32" />
         <Keyword name="$P6R"  value="16777216" />
         <Keyword name="$P6S"  value="FITC-A" />
         <Keyword name="$P6N"  value="FL1-A" />
         <Keyword name="P5DISPLAY"  value="LOG" />
         <Keyword name="$P5G"  value="1.0" />
         <Keyword name="$P5E"  value="0,0" />
         <Keyword name="$P5B"  value="32" />
         <Keyword name="$P5R"  value="16777216" />
         <Keyword name="$P5S"  value="FITC-H" />
         <Keyword name="$P5N"  value="FL1-H" />
         <Keyword name="P4DISPLAY"  value="LIN" />
         <Keyword name="$P4G"  value="1.0" />
         <Keyword name="$P4E"  value="0,0" />
         <Keyword name="$P4B"  value="32" />
         <Keyword name="$P4R"  value="16777216" />
         <Keyword name="$P4S"  value="SSC-A" />
         <Keyword name="$P4N"  value="SSC-A" />
         <Keyword name="P3DISPLAY"  value="LIN" />
         <Keyword name="$P3G"  value="1.0" />
         <Keyword name="$P3E"  value="0,0" />
         <Keyword name="$P3B"  value="32" />
         <Keyword name="$P3R"  value="16777216" />
         <Keyword name="$P3S"  value="SSC-H" />
         <Keyword name="$P3N"  value="SSC-H" />
         <Keyword name="P2DISPLAY"  value="LIN" />
         <Keyword name="$P2G"  value="1.0" />
         <Keyword name="$P2E"  value="0,0" />
         <Keyword name="$P2B"  value="32" />
         <Keyword name="$P2R"  value="16777216" />
         <Keyword name="$P2S"  value="FSC-A" />
         <Keyword name="$P2N"  value="FSC-A" />
         <Keyword name="P1DISPLAY"  value="LIN" />
         <Keyword name="$P1G"  value="1.0" />
         <Keyword name="$P1E"  value="0,0" />
         <Keyword name="$P1B"  value="32" />
         <Keyword name="$P1R"  value="16777216" />
         <Keyword name="$P1S"  value="FSC-H" />
         <Keyword name="$P1N"  value="FSC-H" />
         <Keyword name="$TIMESTEP"  value="0.00002" />
         <Keyword name="USRCVOL"  value="False" />
         <Keyword name="RCVOL"  value="10" />
         <Keyword name="USRCTIM"  value="True" />
         <Keyword name="$SPILLOVER"  value="8,FL1-H,FL2-H,FL3-H,FL4-H,FL1-A,FL2-A,FL3-A,FL4-A,1,0,0,0,0,0,0,0,0,1,0,0,0,0,0,0,0,0,1,0,0,0,0,0,0,0,0,1,0,0,0,0,0,0,0,0,1,0,0,0,0,0,0,0,0,1,0,0,0,0,0,0,0,0,1,0,0,0,0,0,0,0,0,1" />
         <Keyword name="RCTIM"  value="600" />
         <Keyword name="CGID"  value="211a574f-f743-4c77-ac10-4d5bc0948449" />
         <Keyword name="CGNM"  value="P1" />
         <Keyword name="USRCTOT"  value="True" />
         <Keyword name="RCTOT"  value="10000" />
         <Keyword name="$CYT"  value="CytoFLEX" />
         <Keyword name="$DATE"  value="09-Aug-2021" />
         <Keyword name="$ETIM"  value="20:16:19" />
         <Keyword name="$BTIM"  value="20:15:16" />
         <Keyword name="$PAR"  value="14" />
         <Keyword name="TBNM"  value="H2" />
         <Keyword name="TBID"  value="0cf804a3-f317-4900-83e9-81e62a92aac8" />
         <Keyword name="CYTEXPERTFIL"  value="True" />
         <Keyword name="$NEXTDATA"  value="0" />
         <Keyword name="$DATATYPE"  value="F" />
         <Keyword name="$BYTEORD"  value="1,2,3,4" />
         <Keyword name="$MODE"  value="L" />
         <Keyword name="$SYS"  value="Microsoft Windows NT 6.1.7601 Service Pack 1" />
         <Keyword name="$FIL"  value="H2.fcs" />
         <Keyword name="FILVER"  value="1" />
         <Keyword name="$TOT"  value="0000000000014700" />
         <Keyword name="$ENDANALYSIS"  value="0" />
         <Keyword name="$BEGINANALYSIS"  value="0" />
         <Keyword name="$ENDDATA"  value="0000000000828111" />
         <Keyword name="$BEGINDATA"  value="0000000000004912" />
         <Keyword name="$ENDSTEXT"  value="0" />
         <Keyword name="$BEGINSTEXT"  value="0" />
         <Keyword name="FJ_FCS_VERSION"  value="3" />
       </Keywords>
       <SampleNode name="H2.fcs"  annotation=""  owningGroup=""  expanded="1"  sortPriority="10"  count="14700"  sampleID="4" >
         <Graph smoothing="0"  backColor="#ffffff"  foreColor="#000000"  type="Pseudocolor"  fast="1"  rowCount="14700" >
           <Axis dimension="x"  name="FSC-H"  label=""  auto="auto" />
           <Axis dimension="y"  name="SSC-H"  label=""  auto="auto" />
           <GraphSettings level="5%"  smoothingHighResolution="1"  contourHighResolution="1"  histogramSmoothingCount="0"  graphResolution="256"  showOutliers="0"  drawLargeDots="0"  dotsToDraw="8000"  tint="le.chartfill.tinted.40"  lineWeight="le.lineweight.normal"  lineStyle="le.linestyle.solid" />
           <GraphEnvironment showGrid="0"  showAxes="tnlTNL"  showGates="1"  showFreqOnPlots="1"  showGateNameOnPlots="1"  showMedians="0"  showUncomped="0"  addEventParam="0"  lastYAxisName="" >
             <TextTraits font="SansSerif"  size="12"  name="Labels"  style="plain"  color="#000000"  background="#00ffffff"  just="left" />
             <TextTraits font="SansSerif"  size="12"  name="LayoutGates"  style="plain"  color="#000000"  background="#00ffffff"  just="left" />
             <TextTraits font="SansSerif"  size="10"  name="Numbers"  style="plain"  color="#000000"  background="#00ffffff"  just="left" />
             <TextTraits font="SansSerif"  size="10"  name="Legend"  style="plain"  color="#000000"  background="#00ffffff"  just="left" />
             <WindowPosition x="0"  y="0"  width="430"  height="579"  displayed="1"  panelState="" />
           </GraphEnvironment>
         </Graph>
         <Subpopulations>
           <Population name="Lymphocytes"  annotation=""  owningGroup="All Samples"  expanded="1"  sortPriority="10"  count="10191" >
             <Graph smoothing="1"  backColor="#ffffff"  foreColor="#000000"  type="Histogram"  fast="1"  rowCount="14700" >
               <Axis dimension="x"  name="FL1-A"  label=""  auto="auto" />
               <Axis dimension="y"  name=""  label=""  auto="auto" />
               <GraphSettings level="5%"  smoothingHighResolution="1"  contourHighResolution="1"  histogramSmoothingCount="0"  graphResolution="256"  showOutliers="0"  drawLargeDots="0"  dotsToDraw="8000"  tint="le.chartfill.tinted.40"  lineWeight="le.lineweight.normal"  lineStyle="le.linestyle.solid" />
               <GraphEnvironment showGrid="0"  showAxes="tnlTNL"  showGates="1"  showFreqOnPlots="1"  showGateNameOnPlots="1"  showMedians="0"  showUncomped="0"  addEventParam="0"  lastYAxisName="" >
                 <TextTraits font="SansSerif"  size="12"  name="Labels"  style="plain"  color="#000000"  background="#00ffffff"  just="left" />
                 <TextTraits font="SansSerif"  size="12"  name="LayoutGates"  style="plain"  color="#000000"  background="#00ffffff"  just="left" />
                 <TextTraits font="SansSerif"  size="10"  name="Numbers"  style="plain"  color="#000000"  background="#00ffffff"  just="left" />
                 <TextTraits font="SansSerif"  size="10"  name="Legend"  style="plain"  color="#000000"  background="#00ffffff"  just="left" />
                 <WindowPosition x="733"  y="139"  width="430"  height="579"  displayed="0"  panelState="--+" />
               </GraphEnvironment>
             </Graph>
             <Gate gating:id="ID1037420002" >
               <gating:PolygonGate eventsInside="1"  annoOffsetX="0"  annoOffsetY="0"  tint="#000000"  isTinted="0"  lineWeight="Normal"  userDefined="1"  quadId="-1"  gateResolution="256" >
                 <gating:dimension>
                   <data-type:fcs-dimension data-type:name="FSC-A" />
                 </gating:dimension>
                 <gating:dimension>
                   <data-type:fcs-dimension data-type:name="SSC-A" />
                 </gating:dimension>
                 <gating:vertex>
                   <gating:coordinate data-type:value="407294.4235241077" />
                   <gating:coordinate data-type:value="1837109.8440419182" />
                 </gating:vertex>
                 <gating:vertex>
                   <gating:coordinate data-type:value="232084.6889135503" />
                   <gating:coordinate data-type:value="266617.4884202369" />
                 </gating:vertex>
                 <gating:vertex>
                   <gating:coordinate data-type:value="194055.8641581178" />
                   <gating:coordinate data-type:value="56742.1658129064" />
                 </gating:vertex>
                 <gating:vertex>
                   <gating:coordinate data-type:value="318112.8650086504" />
                   <gating:coordinate data-type:value="28577.0016266124" />
                 </gating:vertex>
                 <gating:vertex>
                   <gating:coordinate data-type:value="1377662.1941382608" />
                   <gating:coordinate data-type:value="51563.212475387" />
                 </gating:vertex>
                 <gating:vertex>
                   <gating:coordinate data-type:value="1578911.4151976837" />
                   <gating:coordinate data-type:value="279686.5641640088" />
                 </gating:vertex>
                 <gating:vertex>
                   <gating:coordinate data-type:value="1734075.8643852302" />
                   <gating:coordinate data-type:value="1085231.6342603683" />
                 </gating:vertex>
                 <gating:vertex>
                   <gating:coordinate data-type:value="1142147.2086242149" />
                   <gating:coordinate data-type:value="3706397.807203417" />
                 </gating:vertex>
                 <gating:vertex>
                   <gating:coordinate data-type:value="504001.6275789565" />
                   <gating:coordinate data-type:value="2409379.9530123244" />
                 </gating:vertex>
               </gating:PolygonGate>
             </Gate>
             <Subpopulations>
               <Statistic name="Mean"  annotation=""  owningGroup="All Samples"  expanded="1"  sortPriority="5"  id="FL1-A"  ancestor=""  correlate=""  value="11372.624023438" />
               <Population name="FITC-A subset"  annotation=""  owningGroup="All Samples"  expanded="1"  sortPriority="10"  count="2781" >
                 <Graph smoothing="1"  backColor="#ffffff"  foreColor="#000000"  type="Histogram"  fast="1"  rowCount="14700" >
                   <Axis dimension="x"  name="FL2-H"  label=""  auto="auto" />
                   <Axis dimension="y"  name=""  label=""  auto="auto" />
                   <GraphSettings level="5%"  smoothingHighResolution="1"  contourHighResolution="1"  histogramSmoothingCount="0"  graphResolution="256"  showOutliers="0"  drawLargeDots="0"  dotsToDraw="8000"  tint="le.chartfill.tinted.40"  lineWeight="le.lineweight.normal"  lineStyle="le.linestyle.solid" />
                   <GraphEnvironment showGrid="0"  showAxes="tnlTNL"  showGates="1"  showFreqOnPlots="1"  showGateNameOnPlots="1"  showMedians="0"  showUncomped="0"  addEventParam="0"  lastYAxisName="" >
                    <TextTraits font="SansSerif"  size="12"  name="Labels"  style="plain"  color="#000000"  background="#00ffffff"  just="left" />
                    <TextTraits font="SansSerif"  size="12"  name="LayoutGates"  style="plain"  color="#000000"  background="#00ffffff"  just="left" />
                    <TextTraits font="SansSerif"  size="10"  name="Numbers"  style="plain"  color="#000000"  background="#00ffffff"  just="left" />
                    <TextTraits font="SansSerif"  size="10"  name="Legend"  style="plain"  color="#000000"  background="#00ffffff"  just="left" />
                    <WindowPosition x="594"  y="0"  width="390"  height="520"  displayed="1"  panelState="---" />
                   </GraphEnvironment>
                 </Graph>
                 <Gate gating:id="ID2044289690"  gating:parent_id="ID1037420002" >
                   <gating:RectangleGate eventsInside="1"  annoOffsetX="0"  annoOffsetY="0"  tint="#000000"  isTinted="0"  lineWeight="Normal"  userDefined="1" >
                    <gating:dimension gating:min="3320.7571812418673"  gating:max="310176.68888257194"  yRatio="0.25130890052356014" >
                    <data-type:fcs-dimension data-type:name="FL1-A" />
                    </gating:dimension>
                   </gating:RectangleGate>
                 </Gate>
               </Population>
             </Subpopulations>
           </Population>
         </Subpopulations>
       </SampleNode>
     </Sample>
     <Sample>
       <DataSet uri="file:/D:/Onedrive/OneDrive%20-%20北流大学/Desktop/MnO2PLGASsb1%20antifibrosis/Experimental%20data/FCM%20Flow%20cytometry/20210809ros/20210809/Exp_20210809_1/N-1.fcs"  sampleID="2" />
       <Transformations>
         <transforms:fasinh transforms:length="256"  transforms:maxRange="12000"  transforms:T="12000"  transforms:A="0.6989700043"  transforms:M="4.079181246" >
           <data-type:parameter data-type:name="FSC-H" />
         </transforms:fasinh>
         <transforms:log transforms:offset="10000"  transforms:decades="3.079181246" >
           <data-type:parameter data-type:name="FSC-A" />
         </transforms:log>
         <transforms:fasinh transforms:length="256"  transforms:maxRange="12000"  transforms:T="12000"  transforms:A="0.6989700043"  transforms:M="4.079181246" >
           <data-type:parameter data-type:name="SSC-H" />
         </transforms:fasinh>
         <transforms:log transforms:offset="3162.2776601684"  transforms:decades="4.579181246" >
           <data-type:parameter data-type:name="SSC-A" />
         </transforms:log>
         <transforms:log transforms:offset="100"  transforms:decades="2.079181246" >
           <data-type:parameter data-type:name="FL1-H" />
         </transforms:log>
         <transforms:log transforms:offset="3.1622776602"  transforms:decades="5.079181246" >
           <data-type:parameter data-type:name="FL1-A" />
         </transforms:log>
         <transforms:fasinh transforms:length="256"  transforms:maxRange="12000"  transforms:T="12000"  transforms:A="0.6989700043"  transforms:M="4.079181246" >
           <data-type:parameter data-type:name="FL2-H" />
         </transforms:fasinh>
         <transforms:fasinh transforms:length="256"  transforms:maxRange="12000"  transforms:T="12000"  transforms:A="0.6989700043"  transforms:M="4.079181246" >
           <data-type:parameter data-type:name="FL2-A" />
         </transforms:fasinh>
         <transforms:fasinh transforms:length="256"  transforms:maxRange="12000"  transforms:T="12000"  transforms:A="0.6989700043"  transforms:M="4.079181246" >
           <data-type:parameter data-type:name="FL3-H" />
         </transforms:fasinh>
         <transforms:fasinh transforms:length="256"  transforms:maxRange="12000"  transforms:T="12000"  transforms:A="0.6989700043"  transforms:M="4.079181246" >
           <data-type:parameter data-type:name="FL3-A" />
         </transforms:fasinh>
         <transforms:fasinh transforms:length="256"  transforms:maxRange="12000"  transforms:T="12000"  transforms:A="0.6989700043"  transforms:M="4.079181246" >
           <data-type:parameter data-type:name="FL4-H" />
         </transforms:fasinh>
         <transforms:fasinh transforms:length="256"  transforms:maxRange="12000"  transforms:T="12000"  transforms:A="0.6989700043"  transforms:M="4.079181246" >
           <data-type:parameter data-type:name="FL4-A" />
         </transforms:fasinh>
         <transforms:fasinh transforms:length="256"  transforms:maxRange="12000"  transforms:T="12000"  transforms:A="0.6989700043"  transforms:M="4.079181246" >
           <data-type:parameter data-type:name="FSC-Width" />
         </transforms:fasinh>
         <transforms:linear transforms:minRange="0"  transforms:maxRange="128"  gain="1" >
           <data-type:parameter data-type:name="Time" />
         </transforms:linear>
       </Transformations>
       <Keywords>
         <Keyword name="SWVER"  value="CytExpert 2.3.0.84" />
         <Keyword name="DGAIN"  value="1" />
         <Keyword name="WCH"  value="FSC" />
         <Keyword name="TRLGC"  value="None" />
         <Keyword name="PCHTP"  value="AutoThreshold" />
         <Keyword name="PCHID"  value="FSC" />
         <Keyword name="CH6HAVAL"  value="6875000" />
         <Keyword name="CH6AATFL"  value="4927" />
         <Keyword name="CH6HATFL"  value="420.375" />
         <Keyword name="CH6FLNMS"  value="APC" />
         <Keyword name="CH6AS"  value="2" />
         <Keyword name="CH6HS"  value="8" />
         <Keyword name="CH6FL"  value="True" />
         <Keyword name="CH6THUS"  value="False" />
         <Keyword name="CH6DELTA"  value="24" />
         <Keyword name="CH6DELAY"  value="-38.72" />
         <Keyword name="CH6USH"  value="True" />
         <Keyword name="CH6GAIN"  value="10" />
         <Keyword name="CH6TR"  value="64" />
         <Keyword name="CH6TH"  value="10000" />
         <Keyword name="CH6DA"  value="1" />
         <Keyword name="CH6AD"  value="1" />
         <Keyword name="CH6NM"  value="APC" />
         <Keyword name="CH6ID"  value="FL4" />
         <Keyword name="CH5HAVAL"  value="6875000" />
         <Keyword name="CH5AATFL"  value="4247" />
         <Keyword name="CH5HATFL"  value="395.75" />
         <Keyword name="CH5FLNMS"  value="PC5.5" />
         <Keyword name="CH5AS"  value="2" />
         <Keyword name="CH5HS"  value="8" />
         <Keyword name="CH5FL"  value="True" />
         <Keyword name="CH5THUS"  value="False" />
         <Keyword name="CH5DELTA"  value="24" />
         <Keyword name="CH5DELAY"  value="0" />
         <Keyword name="CH5USH"  value="True" />
         <Keyword name="CH5GAIN"  value="25" />
         <Keyword name="CH5TR"  value="64" />
         <Keyword name="CH5TH"  value="10000" />
         <Keyword name="CH5DA"  value="20" />
         <Keyword name="CH5AD"  value="12" />
         <Keyword name="CH5NM"  value="PC5.5" />
         <Keyword name="CH5ID"  value="FL3" />
         <Keyword name="CH4HAVAL"  value="6875000" />
         <Keyword name="CH4AATFL"  value="5017.5" />
         <Keyword name="CH4HATFL"  value="544.375" />
         <Keyword name="CH4FLNMS"  value="PE" />
         <Keyword name="CH4AS"  value="2" />
         <Keyword name="CH4HS"  value="8" />
         <Keyword name="CH4FL"  value="True" />
         <Keyword name="CH4THUS"  value="False" />
         <Keyword name="CH4DELTA"  value="24" />
         <Keyword name="CH4DELAY"  value="0" />
         <Keyword name="CH4USH"  value="True" />
         <Keyword name="CH4GAIN"  value="10" />
         <Keyword name="CH4TR"  value="64" />
         <Keyword name="CH4TH"  value="10000" />
         <Keyword name="CH4DA"  value="18" />
         <Keyword name="CH4AD"  value="10" />
         <Keyword name="CH4NM"  value="PE" />
         <Keyword name="CH4ID"  value="FL2" />
         <Keyword name="CH3HAVAL"  value="6875000" />
         <Keyword name="CH3AATFL"  value="5514.5" />
         <Keyword name="CH3HATFL"  value="553.75" />
         <Keyword name="CH3FLNMS"  value="FITC" />
         <Keyword name="CH3AS"  value="2" />
         <Keyword name="CH3HS"  value="8" />
         <Keyword name="CH3FL"  value="True" />
         <Keyword name="CH3THUS"  value="False" />
         <Keyword name="CH3DELTA"  value="24" />
         <Keyword name="CH3DELAY"  value="0" />
         <Keyword name="CH3USH"  value="True" />
         <Keyword name="CH3GAIN"  value="20" />
         <Keyword name="CH3TR"  value="64" />
         <Keyword name="CH3TH"  value="10000" />
         <Keyword name="CH3DA"  value="19" />
         <Keyword name="CH3AD"  value="11" />
         <Keyword name="CH3NM"  value="FITC" />
         <Keyword name="CH3ID"  value="FL1" />
         <Keyword name="CH2HAVAL"  value="1250000" />
         <Keyword name="CH2AATFL"  value="4736.5" />
         <Keyword name="CH2HATFL"  value="431.125" />
         <Keyword name="CH2FLNMS"  value="SSC" />
         <Keyword name="CH2AS"  value="2" />
         <Keyword name="CH2HS"  value="8" />
         <Keyword name="CH2FL"  value="False" />
         <Keyword name="CH2THUS"  value="False" />
         <Keyword name="CH2DELTA"  value="24" />
         <Keyword name="CH2DELAY"  value="0" />
         <Keyword name="CH2USH"  value="True" />
         <Keyword name="CH2GAIN"  value="25" />
         <Keyword name="CH2TR"  value="64" />
         <Keyword name="CH2TH"  value="10000" />
         <Keyword name="CH2DA"  value="16" />
         <Keyword name="CH2AD"  value="8" />
         <Keyword name="CH2NM"  value="SSC" />
         <Keyword name="CH2ID"  value="SSC" />
         <Keyword name="CH1HAVAL"  value="1250000" />
         <Keyword name="CH1AATFL"  value="3815.5" />
         <Keyword name="CH1HATFL"  value="294.875" />
         <Keyword name="CH1AS"  value="2" />
         <Keyword name="CH1HS"  value="8" />
         <Keyword name="CH1FL"  value="False" />
         <Keyword name="CH1THUS"  value="False" />
         <Keyword name="CH1DELTA"  value="24" />
         <Keyword name="CH1DELAY"  value="0" />
         <Keyword name="CH1USH"  value="True" />
         <Keyword name="CH1GAIN"  value="25" />
         <Keyword name="CH1TR"  value="64" />
         <Keyword name="CH1TH"  value="10000" />
         <Keyword name="CH1DA"  value="22" />
         <Keyword name="CH1AD"  value="14" />
         <Keyword name="CH1NM"  value="FSC" />
         <Keyword name="CH1ID"  value="FSC" />
         <Keyword name="CHAR"  value="6" />
         <Keyword name="FLDSM"  value="10" />
         <Keyword name="$CYTSN"  value="BB44321" />
         <Keyword name="SN"  value="BB44321" />
         <Keyword name="COMPGAINA"  value="20102510" />
         <Keyword name="COMPA"  value="1000010000100001" />
         <Keyword name="COMPAFA"  value="0000" />
         <Keyword name="COMPBGA"  value="5514.55017.542474927" />
         <Keyword name="COMPCHA"  value="FITCPEPC5.5APC" />
         <Keyword name="COMPGAINH"  value="20102510" />
         <Keyword name="COMPH"  value="1000010000100001" />
         <Keyword name="COMPAFH"  value="0000" />
         <Keyword name="COMPBGH"  value="553.75544.375395.75420.375" />
         <Keyword name="COMPCHH"  value="FITCPEPC5.5APC" />
         <Keyword name="AHCOMPSYNC"  value="False" />
         <Keyword name="USCOMP"  value="False" />
         <Keyword name="DURTIM"  value="102.760000" />
         <Keyword name="$OP"  value="CytoFLEX" />
         <Keyword name="$VOL"  value="17126.66" />
         <Keyword name="RCD"  value="True" />
         <Keyword name="FLLW"  value="True" />
         <Keyword name="IMPTTB"  value="False" />
         <Keyword name="$ABRT"  value="38" />
         <Keyword name="$LOST"  value="0" />
         <Keyword name="P14DISPLAY"  value="LIN" />
         <Keyword name="$P14G"  value="1.0" />
         <Keyword name="$P14E"  value="0,0" />
         <Keyword name="$P14B"  value="32" />
         <Keyword name="$P14R"  value="128" />
         <Keyword name="$P14S"  value="Time" />
         <Keyword name="$P14N"  value="Time" />
         <Keyword name="P13DISPLAY"  value="LIN" />
         <Keyword name="$P13G"  value="1.0" />
         <Keyword name="$P13E"  value="0,0" />
         <Keyword name="$P13B"  value="32" />
         <Keyword name="$P13R"  value="10000" />
         <Keyword name="$P13S"  value="FSC-Width" />
         <Keyword name="$P13N"  value="FSC-Width" />
         <Keyword name="P12DISPLAY"  value="LOG" />
         <Keyword name="$P12G"  value="1.0" />
         <Keyword name="$P12E"  value="0,0" />
         <Keyword name="$P12B"  value="32" />
         <Keyword name="$P12R"  value="16777216" />
         <Keyword name="$P12S"  value="APC-A" />
         <Keyword name="$P12N"  value="FL4-A" />
         <Keyword name="P11DISPLAY"  value="LOG" />
         <Keyword name="$P11G"  value="1.0" />
         <Keyword name="$P11E"  value="0,0" />
         <Keyword name="$P11B"  value="32" />
         <Keyword name="$P11R"  value="16777216" />
         <Keyword name="$P11S"  value="APC-H" />
         <Keyword name="$P11N"  value="FL4-H" />
         <Keyword name="P10DISPLAY"  value="LOG" />
         <Keyword name="$P10G"  value="1.0" />
         <Keyword name="$P10E"  value="0,0" />
         <Keyword name="$P10B"  value="32" />
         <Keyword name="$P10R"  value="16777216" />
         <Keyword name="$P10S"  value="PC5.5-A" />
         <Keyword name="$P10N"  value="FL3-A" />
         <Keyword name="P9DISPLAY"  value="LOG" />
         <Keyword name="$P9G"  value="1.0" />
         <Keyword name="$P9E"  value="0,0" />
         <Keyword name="$P9B"  value="32" />
         <Keyword name="$P9R"  value="16777216" />
         <Keyword name="$P9S"  value="PC5.5-H" />
         <Keyword name="$P9N"  value="FL3-H" />
         <Keyword name="P8DISPLAY"  value="LOG" />
         <Keyword name="$P8G"  value="1.0" />
         <Keyword name="$P8E"  value="0,0" />
         <Keyword name="$P8B"  value="32" />
         <Keyword name="$P8R"  value="16777216" />
         <Keyword name="$P8S"  value="PE-A" />
         <Keyword name="$P8N"  value="FL2-A" />
         <Keyword name="P7DISPLAY"  value="LOG" />
         <Keyword name="$P7G"  value="1.0" />
         <Keyword name="$P7E"  value="0,0" />
         <Keyword name="$P7B"  value="32" />
         <Keyword name="$P7R"  value="16777216" />
         <Keyword name="$P7S"  value="PE-H" />
         <Keyword name="$P7N"  value="FL2-H" />
         <Keyword name="P6DISPLAY"  value="LOG" />
         <Keyword name="$P6G"  value="1.0" />
         <Keyword name="$P6E"  value="0,0" />
         <Keyword name="$P6B"  value="32" />
         <Keyword name="$P6R"  value="16777216" />
         <Keyword name="$P6S"  value="FITC-A" />
         <Keyword name="$P6N"  value="FL1-A" />
         <Keyword name="P5DISPLAY"  value="LOG" />
         <Keyword name="$P5G"  value="1.0" />
         <Keyword name="$P5E"  value="0,0" />
         <Keyword name="$P5B"  value="32" />
         <Keyword name="$P5R"  value="16777216" />
         <Keyword name="$P5S"  value="FITC-H" />
         <Keyword name="$P5N"  value="FL1-H" />
         <Keyword name="P4DISPLAY"  value="LIN" />
         <Keyword name="$P4G"  value="1.0" />
         <Keyword name="$P4E"  value="0,0" />
         <Keyword name="$P4B"  value="32" />
         <Keyword name="$P4R"  value="16777216" />
         <Keyword name="$P4S"  value="SSC-A" />
         <Keyword name="$P4N"  value="SSC-A" />
         <Keyword name="P3DISPLAY"  value="LIN" />
         <Keyword name="$P3G"  value="1.0" />
         <Keyword name="$P3E"  value="0,0" />
         <Keyword name="$P3B"  value="32" />
         <Keyword name="$P3R"  value="16777216" />
         <Keyword name="$P3S"  value="SSC-H" />
         <Keyword name="$P3N"  value="SSC-H" />
         <Keyword name="P2DISPLAY"  value="LIN" />
         <Keyword name="$P2G"  value="1.0" />
         <Keyword name="$P2E"  value="0,0" />
         <Keyword name="$P2B"  value="32" />
         <Keyword name="$P2R"  value="16777216" />
         <Keyword name="$P2S"  value="FSC-A" />
         <Keyword name="$P2N"  value="FSC-A" />
         <Keyword name="P1DISPLAY"  value="LIN" />
         <Keyword name="$P1G"  value="1.0" />
         <Keyword name="$P1E"  value="0,0" />
         <Keyword name="$P1B"  value="32" />
         <Keyword name="$P1R"  value="16777216" />
         <Keyword name="$P1S"  value="FSC-H" />
         <Keyword name="$P1N"  value="FSC-H" />
         <Keyword name="$TIMESTEP"  value="0.00002" />
         <Keyword name="USRCVOL"  value="False" />
         <Keyword name="RCVOL"  value="10" />
         <Keyword name="USRCTIM"  value="True" />
         <Keyword name="$SPILLOVER"  value="8,FL1-H,FL2-H,FL3-H,FL4-H,FL1-A,FL2-A,FL3-A,FL4-A,1,0,0,0,0,0,0,0,0,1,0,0,0,0,0,0,0,0,1,0,0,0,0,0,0,0,0,1,0,0,0,0,0,0,0,0,1,0,0,0,0,0,0,0,0,1,0,0,0,0,0,0,0,0,1,0,0,0,0,0,0,0,0,1" />
         <Keyword name="RCTIM"  value="600" />
         <Keyword name="CGID"  value="211a574f-f743-4c77-ac10-4d5bc0948449" />
         <Keyword name="CGNM"  value="P1" />
         <Keyword name="USRCTOT"  value="True" />
         <Keyword name="RCTOT"  value="10000" />
         <Keyword name="$CYT"  value="CytoFLEX" />
         <Keyword name="$DATE"  value="09-Aug-2021" />
         <Keyword name="$ETIM"  value="20:08:50" />
         <Keyword name="$BTIM"  value="20:07:07" />
         <Keyword name="$PAR"  value="14" />
         <Keyword name="TBNM"  value="N-1" />
         <Keyword name="TBID"  value="6f83ae3d-45c0-41d5-be45-ebb853e603f7" />
         <Keyword name="CYTEXPERTFIL"  value="True" />
         <Keyword name="$NEXTDATA"  value="0" />
         <Keyword name="$DATATYPE"  value="F" />
         <Keyword name="$BYTEORD"  value="1,2,3,4" />
         <Keyword name="$MODE"  value="L" />
         <Keyword name="$SYS"  value="Microsoft Windows NT 6.1.7601 Service Pack 1" />
         <Keyword name="$FIL"  value="N-1.fcs" />
         <Keyword name="FILVER"  value="1" />
         <Keyword name="$TOT"  value="0000000000013358" />
         <Keyword name="$ENDANALYSIS"  value="0" />
         <Keyword name="$BEGINANALYSIS"  value="0" />
         <Keyword name="$ENDDATA"  value="0000000000752959" />
         <Keyword name="$BEGINDATA"  value="0000000000004912" />
         <Keyword name="$ENDSTEXT"  value="0" />
         <Keyword name="$BEGINSTEXT"  value="0" />
         <Keyword name="FJ_FCS_VERSION"  value="3" />
       </Keywords>
       <SampleValidity version="1"  sampleTime="103" >
         <Time avgDeltaT="2.1"  values="1.8 1.5 1.2 1.5 2.9 2 1.7 1.5 1.6 2.8 2.3 1.9 1.6 1.6 2.4 2 2.4 1.8 2.6 2.4 2.6 2.5 2.9 3 2.2 1.8 2.1 2.9 2.1 1.7 1.9 1.8 3 1.9 1.6 1.5 1.9 2.5 2.1 1.9 1.6 1.7 2.5 2 1.6 1.6 1.6 1.8 2.5 2.1 " />
         <LargeDeltaTimeCheck biggestDeltaT="0"  avgDeltaT="NaN" />
         <EventRateConsistency slope="-0.08"  mean="11" />
         <ParameterCheck name="FSC-H"  numChannels="4096"  numInFirstChannels="0"  numInLastChannels="0"  minChannel="1"  maxChannel="4095" >
           <Medians length="10"  values="68 67 67 67 66 65 66 66 66 66 " />
           <KineticsThresholdCheck mean="66"  stdDev="0.8" />
           <Kinetics name="FSC-H"  range="103" >
             <Plot1D length="103"  values="223106.25000 241516.96875 257401.04688 256782.20313 259658.09375 242386.29688 242541.40625 259499.07813 251517.21875 257834.46875 254270.71875 239025.50000 239727.34375 244593.14063 249008.92188 232136.04688 232297.28125 237442.51563 233689.12500 218278.45313 245735.03125 241925.00000 235112.90625 245641.64063 238311.06250 238064.09375 234527.54688 241806.39063 249847.64063 243718.50000 242609.18750 258897.68750 232354.28125 250292.75000 238245.56250 237313.95313 255534.09375 233269.93750 231429.65625 241631.34375 210098.79688 244724.25000 236314.06250 243191.06250 241560.14063 238098.53125 245566.21875 215619.17188 209388.87500 242632.79688 231123.73438 245841.28125 244187.76563 232279.14063 242655.25000 216980.03125 243149.70313 247601.03125 227348.17188 242091.57813 243550.84375 249744.70313 233568.59375 237991.04688 231031.03125 243605.32813 229121.93750 223814.51563 213857.53125 237933.07813 243779.18750 245508.96875 252264.68750 244645.68750 243472.07813 229961.96875 235840.03125 229154.21875 234369.15625 241565.75000 257931.96875 249362.78125 241708.14063 248528.85938 246761.07813 242287.28125 240366.98438 241043.68750 231402.00000 226249.07813 245381.60938 237344.95313 248889.98438 243971.15625 244417.98438 253898.28125 248925.87500 247960.15625 225586.68750 230981.15625 252449.15625 243790.32813 249498.62500 " />
           </Kinetics>
           <TrendThresholdCheck slope="-0.2"  mean="66"  ratio="0.03" />
         </ParameterCheck>
         <ParameterCheck name="FSC-A"  numChannels="4096"  numInFirstChannels="0"  numInLastChannels="0"  minChannel="1"  maxChannel="4095" >
           <Medians length="10"  values="91 90 89 89 88 88 89 90 89 90 " />
           <KineticsThresholdCheck mean="89"  stdDev="0.9" />
           <Kinetics name="FSC-A"  range="103" >
             <Plot1D length="103"  values="311721.62500 347300.71875 371571.90625 392322.50000 398189.81250 348665.96875 370658.96875 392844.15625 362786.87500 393205.15625 383019.31250 333374.59375 338476.90625 352705.65625 357920.03125 329334.93750 344574.09375 343785.81250 343003.65625 315939.71875 352003.34375 350205.43750 340872.87500 360938.96875 336188.78125 346209.53125 337620.59375 346632.96875 360774.93750 364163.53125 339586.37500 383647.21875 341846.40625 355379.03125 342596.25000 325222.87500 378281.40625 337466.12500 329615.84375 355791.65625 291196.15625 353193.93750 337983.84375 353660.81250 344500.00000 337219.40625 343434.37500 295883.18750 269888.18750 348066.43750 325969.75000 345117.28125 358906.09375 336572.84375 342111.12500 301565.06250 347406.18750 352669.84375 317657.03125 353605.15625 344732.12500 364211.68750 341766.18750 332737.93750 326257.84375 351835.62500 320837.90625 306522.96875 307060.09375 334072.31250 350948.65625 361087.56250 361179.75000 348460.28125 353241.46875 319915.71875 344571.62500 321712.09375 333863.00000 345967.56250 374600.28125 359984.62500 344056.18750 353048.06250 361619.78125 341429.65625 345638.71875 351519.12500 330862.62500 311524.25000 370036.56250 341200.53125 360090.56250 344996.18750 359819.37500 372149.75000 365727.75000 363412.43750 327070.37500 332630.75000 361711.40625 348008.90625 369429.87500 " />
           </Kinetics>
           <TrendThresholdCheck slope="-0.07"  mean="89"  ratio="0.007" />
         </ParameterCheck>
         <ParameterCheck name="SSC-H"  numChannels="4096"  numInFirstChannels="0"  numInLastChannels="0"  minChannel="1"  maxChannel="4095" >
           <Medians length="10"  values="33 33 31 32 33 35 35 35 35 35 " />
           <KineticsThresholdCheck mean="34"  stdDev="1.5" />
           <Kinetics name="SSC-H"  range="103" >
             <Plot1D length="103"  values="132255.82813 141966.59375 147962.03125 164784.29688 174151.93750 139653.21875 138942.12500 135618.64063 140070.25000 155127.87500 149135.34375 131540.53125 136998.59375 132255.35938 139791.21875 136764.51563 130851.40625 135446.56250 127569.28906 127994.93750 135036.81250 131904.01563 138643.35938 134267.03125 135352.59375 123929.24219 134893.59375 131779.84375 135048.42188 138146.32813 129990.81250 139048.64063 139104.93750 137289.18750 138104.18750 142518.71875 166252.46875 135875.39063 134426.46875 181968.31250 125366.73438 150454.03125 136604.79688 153569.65625 136180.26563 143523.53125 139269.98438 142135.67188 121234.64063 158122.95313 137758.56250 151938.21875 147371.59375 142365.28125 149260.01563 137192.60938 157616.46875 155222.53125 138039.23438 152754.51563 144450.54688 151437.01563 152348.65625 145569.51563 149857.98438 142757.50000 137624.51563 139268.03125 135446.93750 153348.75000 146192.37500 159214.35938 149858.95313 143264.70313 148919.31250 140319.32813 143638.35938 136706.76563 143153.09375 139579.60938 152790.79688 143598.32813 149966.93750 145595.09375 144371.98438 148328.25000 148388.20313 146027.26563 133383.68750 135961.57813 146800.87500 141798.98438 149690.23438 152213.04688 149433.50000 152788.54688 150851.37500 136096.01563 145918.87500 135021.92188 139856.57813 141163.21875 174883.79688 " />
           </Kinetics>
           <TrendThresholdCheck slope="0.4"  mean="34"  ratio="0.1" />
         </ParameterCheck>
         <ParameterCheck name="SSC-A"  numChannels="4096"  numInFirstChannels="0"  numInLastChannels="1"  minChannel="1"  maxChannel="4095" >
           <Medians length="10"  values="42 41 40 40 42 44 44 44 44 44 " />
           <KineticsThresholdCheck mean="43"  stdDev="1.7" />
           <Kinetics name="SSC-A"  range="103" >
             <Plot1D length="103"  values="171875.54688 186788.81250 197213.59375 295002.93750 257054.93750 185594.04688 200232.76563 192604.51563 193025.28125 217126.48438 207897.45313 168568.62500 177790.39063 179982.65625 183914.73438 182353.87500 178669.43750 186763.48438 175995.14063 173337.95313 178979.37500 179003.06250 186801.20313 183903.85938 178485.31250 168029.40625 182686.84375 174967.04688 180786.14063 191875.32813 166263.85938 190800.03125 184970.64063 180758.85938 182412.76563 175795.09375 225732.12500 176842.29688 176235.96875 251915.35938 161506.71875 194193.17188 182212.48438 208408.06250 175358.64063 185394.01563 177998.43750 174538.07813 144581.23438 205308.51563 184352.43750 196790.00000 201833.17188 190214.96875 194178.00000 177772.46875 207072.95313 203030.00000 176424.84375 228562.79688 187782.06250 206902.42188 203593.45313 189066.67188 192879.45313 191958.35938 176424.96875 178462.51563 180588.01563 197811.56250 195105.15625 215182.95313 197074.85938 188025.23438 196669.29688 179746.60938 192265.25000 178318.03125 187695.62500 185062.82813 203097.54688 190686.57813 198017.09375 189732.78125 193464.89063 192683.40625 198772.45313 195841.96875 177636.29688 174137.95313 207268.65625 187733.56250 199298.12500 197356.00000 205498.10938 204670.70313 201487.32813 184847.93750 197413.35938 182420.68750 184486.23438 187333.93750 232804.57813 " />
           </Kinetics>
           <TrendThresholdCheck slope="0.4"  mean="43"  ratio="0.1" />
         </ParameterCheck>
         <ParameterCheck name="FL1-H"  numChannels="4096"  numInFirstChannels="13076"  numInLastChannels="0"  minChannel="1"  maxChannel="4095" >
           <Medians length="10"  values="0 0 0 0 0 0 0 0 0 0 " />
           <KineticsThresholdCheck mean="0"  stdDev="0" />
           <Kinetics name="FL1-H"  range="103" >
             <Plot1D length="103"  values="1167.37305 815.26111 915.08057 856.98474 815.10101 1079.42896 892.64270 916.50854 810.13892 860.93152 856.78473 804.83783 945.23389 824.43219 879.64404 1011.70660 894.13483 1097.03845 772.80853 780.96539 800.87183 793.58215 939.33612 795.00397 1160.77991 815.51965 892.35681 773.42108 780.48798 809.65369 767.79108 785.29749 833.29559 884.50348 813.23859 833.49127 1163.26111 1248.60938 907.89233 874.76471 779.20471 834.37897 944.65735 828.82269 1050.75928 816.00311 799.54602 1083.93542 774.05743 879.59668 849.15094 776.73065 904.03339 775.70618 800.02844 837.53589 937.48523 761.25409 762.10236 794.73083 811.04059 804.41058 819.27869 902.96844 810.20062 824.92938 796.97369 822.29907 823.88080 847.81982 832.85303 945.27435 838.52710 805.62946 900.82355 770.30359 856.80493 821.11383 854.06055 794.20514 882.59436 898.23724 796.27167 818.43164 930.56671 891.17957 801.49860 810.04999 764.14215 798.12109 808.28473 846.56390 773.11737 850.78229 824.87000 834.22882 882.71838 778.67065 902.65161 821.52527 781.77887 820.25128 911.71259 " />
           </Kinetics>
           <TrendThresholdCheck slope="0"  mean="0"  ratio="NaN" />
         </ParameterCheck>
         <ParameterCheck name="FL1-A"  numChannels="4096"  numInFirstChannels="12906"  numInLastChannels="0"  minChannel="1"  maxChannel="4095" >
           <Medians length="10"  values="0 0 0 0 0 0 0 0 0 0 " />
           <KineticsThresholdCheck mean="0"  stdDev="0" />
           <Kinetics name="FL1-A"  range="103" >
             <Plot1D length="103"  values="1074.72046 750.40570 829.69788 794.78094 795.84576 1045.36206 1024.05530 836.50189 760.38812 870.90497 824.37482 713.52594 880.43762 739.68970 822.54486 927.03479 795.90234 1026.66736 711.56995 745.89075 733.11053 725.61597 892.55737 738.65302 1151.04614 728.45068 877.66656 709.16046 736.94910 752.81866 671.17743 750.40454 793.62341 794.91669 750.49792 708.17676 1156.04077 1233.30481 827.90271 783.98151 659.56805 754.12592 865.19873 776.12787 928.04810 716.61176 725.60107 946.21387 656.70483 793.54828 775.36261 674.73077 847.21747 704.58997 721.79620 729.71051 843.91962 690.38031 720.34088 791.15356 743.80273 781.36334 794.24072 767.45154 729.95404 767.00684 719.12927 720.04877 793.94019 782.45966 744.85510 922.81744 773.94714 710.49829 833.21039 693.60590 796.31995 785.46613 805.18079 756.89545 808.60596 841.65027 736.46899 762.02313 904.73828 823.84515 755.20062 823.03906 690.82965 712.55164 793.60492 808.77191 717.85144 793.90533 834.25989 802.74719 846.86798 721.01471 873.92676 793.01410 727.28278 751.83160 915.59784 " />
           </Kinetics>
           <TrendThresholdCheck slope="0"  mean="0"  ratio="NaN" />
         </ParameterCheck>
         <ParameterCheck name="FL2-H"  numChannels="4096"  numInFirstChannels="13214"  numInLastChannels="0"  minChannel="1"  maxChannel="4095" >
           <Medians length="10"  values="0 0 0 0 0 0 0 0 0 0 " />
           <KineticsThresholdCheck mean="0"  stdDev="0" />
           <Kinetics name="FL2-H"  range="103" >
             <Plot1D length="103"  values="774.03845 651.84558 694.79840 681.97192 667.12671 752.99567 742.90424 668.00293 656.96564 676.73981 662.76373 636.24200 709.98975 656.60077 696.52588 692.30408 713.11121 761.43420 602.98853 635.37811 652.70941 634.65466 687.43256 628.39056 748.29742 647.69440 669.14618 620.20105 624.01074 656.53418 623.22565 628.67841 674.73517 642.73499 662.37836 653.70001 818.12183 781.09302 702.83746 652.35046 631.33221 659.65643 715.98541 663.17737 710.01721 657.79333 645.92358 729.38086 626.83398 638.33423 665.52563 632.68091 686.08667 609.00519 626.14697 674.97266 680.93707 646.91144 636.13806 623.17688 641.00427 643.25983 641.97125 682.32715 643.16498 624.54010 633.88940 636.07782 656.17804 664.16669 640.00879 742.79340 647.16827 617.78723 679.51996 609.32471 661.22839 656.66626 675.33661 621.63782 667.35077 648.30908 640.48138 621.42188 663.29285 641.99316 640.73553 654.88660 610.79248 628.51886 626.42944 655.57568 614.26294 663.08545 623.49036 640.13989 679.45300 613.95227 669.14435 621.78687 614.51758 629.74512 706.96979 " />
           </Kinetics>
           <TrendThresholdCheck slope="0"  mean="0"  ratio="NaN" />
         </ParameterCheck>
         <ParameterCheck name="FL2-A"  numChannels="4096"  numInFirstChannels="13216"  numInLastChannels="0"  minChannel="1"  maxChannel="4095" >
           <Medians length="10"  values="0 0 0 0 0 0 0 0 0 0 " />
           <KineticsThresholdCheck mean="0"  stdDev="0" />
           <Kinetics name="FL2-A"  range="103" >
             <Plot1D length="103"  values="499.54688 396.81799 427.68616 429.46603 429.54993 523.50958 674.69507 409.61148 437.33353 472.98337 441.15915 368.66153 441.49213 392.49570 433.61472 458.16251 474.04205 487.57462 361.01724 411.69495 367.56363 387.72827 422.95740 372.35693 566.15973 381.06891 467.36630 365.26019 380.21973 393.40240 317.99594 381.41443 451.07498 411.66473 414.98801 383.46014 622.27966 607.67609 429.42102 411.22385 364.96234 406.16241 502.88660 397.51035 466.16736 398.35110 347.24890 426.84180 348.89999 383.73541 366.35101 364.39325 435.07892 336.17377 352.02377 391.67532 400.48007 360.96295 354.52307 439.17834 363.85849 381.59091 372.96671 405.07935 379.01141 362.14963 377.04504 383.46738 391.71906 409.52319 393.07562 478.93762 397.85669 341.82773 432.24936 351.33435 401.03809 367.68051 420.37274 395.44836 406.09521 362.20499 362.11591 354.52130 419.81891 424.23712 381.41840 393.83609 317.29709 360.71558 377.48071 412.99380 316.17065 416.03561 384.94290 418.52298 441.03604 333.86719 436.93481 363.24777 315.74338 386.53662 440.50125 " />
           </Kinetics>
           <TrendThresholdCheck slope="0"  mean="0"  ratio="NaN" />
         </ParameterCheck>
         <ParameterCheck name="FL3-H"  numChannels="4096"  numInFirstChannels="13256"  numInLastChannels="0"  minChannel="1"  maxChannel="4095" >
           <Medians length="10"  values="0 0 0 0 0 0 0 0 0 0 " />
           <KineticsThresholdCheck mean="0"  stdDev="0" />
           <Kinetics name="FL3-H"  range="103" >
             <Plot1D length="103"  values="876.52600 876.74518 850.72064 882.59705 884.00323 879.52069 944.50000 872.65887 865.87018 885.62378 874.89105 871.69739 908.86414 902.55066 896.78741 871.81433 943.89001 903.43262 868.24786 890.21698 846.86536 845.35352 909.32489 867.85663 907.28595 876.76807 894.15997 842.27960 905.77277 839.47455 864.76208 864.29163 876.71533 885.99512 871.16534 886.27887 973.70465 899.20593 909.26910 870.47516 893.53680 862.48407 903.82385 865.52655 894.45886 884.92053 869.60999 870.58484 889.25134 890.64227 847.49310 864.93359 923.34692 833.79419 858.08868 914.89709 886.77112 836.17242 839.97650 890.10150 876.81830 862.84100 856.57245 887.06476 877.02161 904.26105 875.41449 899.36475 877.15778 913.60626 881.46753 939.66675 879.04956 864.49182 895.75439 857.93884 884.74078 862.41003 880.52173 863.52234 874.37024 867.73059 866.82050 852.61810 887.54437 893.55176 870.53735 849.73615 844.58295 826.15924 839.83557 891.19830 872.62689 903.92896 867.77869 878.22894 895.30078 848.84412 912.20117 857.50769 858.86981 859.92578 881.50006 " />
           </Kinetics>
           <TrendThresholdCheck slope="0"  mean="0"  ratio="NaN" />
         </ParameterCheck>
         <ParameterCheck name="FL3-A"  numChannels="4096"  numInFirstChannels="13279"  numInLastChannels="0"  minChannel="1"  maxChannel="4095" >
           <Medians length="10"  values="0 0 0 0 0 0 0 0 0 0 " />
           <KineticsThresholdCheck mean="0"  stdDev="0" />
           <Kinetics name="FL3-A"  range="103" >
             <Plot1D length="103"  values="329.02499 282.67694 324.42337 313.46863 316.42072 323.10217 478.41428 331.98804 278.52835 336.82254 335.66629 314.16531 344.21313 292.21097 332.41226 294.54639 378.49585 382.73846 251.70786 334.07550 310.29282 275.59143 325.39011 289.21600 368.84659 301.84323 317.87030 250.70432 274.11377 252.51187 256.25150 236.31236 346.88147 283.28516 342.07034 306.27448 451.08527 408.62448 381.23511 298.19989 280.75949 296.45551 380.47623 311.96500 337.45230 328.72678 304.43384 341.16870 350.02698 290.98334 292.15997 260.24948 345.75491 265.84915 274.80844 313.16507 323.90683 273.58975 274.86194 357.79587 307.73871 261.70639 282.15204 306.20444 278.79916 275.46286 300.34055 310.16574 332.97665 338.72186 258.04843 396.84152 298.94693 276.26044 324.35687 261.42377 298.36322 287.84946 317.51819 271.46548 289.94806 271.17337 236.97736 264.22583 278.36633 273.07962 313.94879 273.70224 268.54147 289.46600 259.59909 331.49915 280.25003 321.51056 291.05093 278.90186 296.30746 248.08675 320.92935 257.09482 270.63449 288.80365 353.57748 " />
           </Kinetics>
           <TrendThresholdCheck slope="0"  mean="0"  ratio="NaN" />
         </ParameterCheck>
         <ParameterCheck name="FL4-H"  numChannels="4096"  numInFirstChannels="13357"  numInLastChannels="0"  minChannel="1"  maxChannel="4095" >
           <Medians length="10"  values="0 0 0 0 0 0 0 0 0 0 " />
           <KineticsThresholdCheck mean="0"  stdDev="0" />
           <Kinetics name="FL4-H"  range="103" >
             <Plot1D length="103"  values="934.49304 957.88898 962.00970 985.73364 973.48053 940.21393 940.10437 984.28406 946.14514 985.98248 947.23663 935.26727 965.37366 934.67236 968.03992 948.62457 967.52130 950.27106 944.27435 958.04608 953.11926 965.63593 959.43610 953.32019 967.38123 951.43805 968.00659 965.92151 927.29291 924.26288 981.97974 986.38025 965.63501 960.97974 942.28625 920.42963 938.09528 948.88116 986.84808 950.66876 950.21326 946.26373 954.05072 932.50659 980.97974 934.52521 1023.31793 924.20117 928.88995 931.21893 985.82397 979.20636 950.83075 939.26672 929.05890 943.39459 937.99652 942.67877 985.78821 963.34705 975.93829 957.86786 955.95105 964.43896 954.07642 970.36322 955.73969 1001.08246 977.79114 930.67474 967.91382 930.53693 923.69165 917.09650 961.55164 937.55847 932.81555 979.07825 910.77826 938.40540 929.86279 971.12390 961.31488 964.47748 958.07495 982.98792 940.39764 978.24689 987.06293 951.00873 934.31189 937.14984 951.99646 960.55170 969.14508 995.38159 946.92957 968.58069 991.56189 960.97583 947.23547 994.86804 956.24103 " />
           </Kinetics>
           <TrendThresholdCheck slope="0"  mean="0"  ratio="NaN" />
         </ParameterCheck>
         <ParameterCheck name="FL4-A"  numChannels="4096"  numInFirstChannels="13358"  numInLastChannels="0"  minChannel="1"  maxChannel="4095" >
           <Medians length="10"  values="0 0 0 0 0 0 0 0 0 0 " />
           <KineticsThresholdCheck mean="0"  stdDev="0" />
           <Kinetics name="FL4-A"  range="103" >
             <Plot1D length="103"  values="165.38383 183.77275 179.20628 206.16757 155.78630 185.92799 188.99585 207.74234 174.10313 199.05161 181.27742 185.04811 182.79260 187.83522 173.03290 177.32390 209.27873 159.47835 163.04526 162.03770 178.50150 176.38213 176.82974 186.27298 178.39046 180.47366 170.14200 195.42172 176.59833 190.64406 202.48280 199.29692 188.39694 174.87471 173.50984 184.83481 242.37314 177.34041 189.85854 177.02934 206.46120 171.30801 186.42320 184.42555 197.93968 166.37869 165.63110 154.16219 212.98488 209.95277 190.80267 187.68834 167.85216 164.70126 167.44794 144.46375 188.76498 188.98152 187.27501 176.52623 164.47142 204.45425 148.22394 175.16103 163.05276 189.15408 197.01669 183.94565 171.91795 205.35793 157.44359 184.14050 179.64764 179.46043 200.39471 172.15215 154.68126 220.83391 164.90800 191.88695 201.82576 180.52161 170.16493 182.64821 178.56042 164.57753 144.48434 169.24477 224.80528 148.52089 143.84398 198.84480 193.54942 189.64151 163.60666 164.69527 182.11617 175.43784 190.37854 218.91386 188.52919 186.34435 183.12981 " />
           </Kinetics>
           <TrendThresholdCheck slope="0"  mean="0"  ratio="NaN" />
         </ParameterCheck>
         <ParameterCheck name="FSC-Width"  numChannels="4096"  numInFirstChannels="0"  numInLastChannels="0"  minChannel="1"  maxChannel="4095" >
           <Medians length="10"  values="566 567 564 564 562 564 565 565 565 566 " />
           <KineticsThresholdCheck mean="565"  stdDev="1.4" />
           <Kinetics name="FSC-Width"  range="103" >
             <Plot1D length="103"  values="1351.29175 1368.94116 1406.78003 1426.27173 1414.08215 1379.24927 1450.08240 1474.66943 1396.60168 1465.86462 1438.72412 1355.08606 1367.93445 1388.02429 1397.57776 1363.06604 1391.27820 1390.80542 1384.61316 1346.72571 1376.58923 1396.33899 1394.47229 1434.69324 1364.58508 1384.45020 1359.91309 1384.69934 1409.09631 1421.37830 1348.53198 1452.58313 1388.82275 1391.39026 1394.55725 1330.82104 1444.17078 1367.53760 1378.51953 1416.78931 1334.27563 1385.22583 1373.73682 1422.96655 1378.68127 1371.75415 1367.58020 1325.63843 1239.51892 1391.45789 1386.04138 1377.26782 1436.03015 1396.09216 1373.14355 1344.87622 1382.53088 1409.77808 1341.72339 1384.97717 1382.60693 1434.39526 1405.23145 1372.82434 1352.29565 1405.70789 1333.49756 1325.41077 1345.30554 1365.35840 1414.59412 1439.73865 1395.65491 1385.94861 1412.32471 1342.89673 1395.63562 1344.86609 1371.67517 1395.09314 1440.01294 1407.14063 1404.54114 1402.89063 1430.45752 1379.81555 1410.99512 1398.70313 1373.62866 1330.03625 1453.12622 1396.92139 1421.45496 1375.52954 1420.71802 1441.92517 1416.00586 1425.30823 1371.49988 1381.25574 1402.93274 1381.20923 1450.36633 " />
           </Kinetics>
           <TrendThresholdCheck slope="-0.02"  mean="565"  ratio="0.0004" />
         </ParameterCheck>
       </SampleValidity>
       <SampleNode name="N-1.fcs"  annotation=""  owningGroup=""  expanded="1"  sortPriority="10"  count="13358"  sampleID="2" >
         <Graph smoothing="0"  backColor="#ffffff"  foreColor="#000000"  type="Pseudocolor"  fast="1"  rowCount="13358" >
           <Axis dimension="x"  name="FSC-A"  label=""  auto="auto" />
           <Axis dimension="y"  name="SSC-A"  label=""  auto="auto" />
           <GraphSettings level="5%"  smoothingHighResolution="1"  contourHighResolution="1"  histogramSmoothingCount="0"  graphResolution="256"  showOutliers="0"  drawLargeDots="0"  dotsToDraw="8000"  tint="le.chartfill.tinted.40"  lineWeight="le.lineweight.normal"  lineStyle="le.linestyle.solid" />
           <GraphEnvironment showGrid="0"  showAxes="tnlTNL"  showGates="1"  showFreqOnPlots="1"  showGateNameOnPlots="1"  showMedians="0"  showUncomped="0"  addEventParam="0"  lastYAxisName="" >
             <TextTraits font="SansSerif"  size="12"  name="Labels"  style="plain"  color="#000000"  background="#00ffffff"  just="left" />
             <TextTraits font="SansSerif"  size="12"  name="LayoutGates"  style="plain"  color="#000000"  background="#00ffffff"  just="left" />
             <TextTraits font="SansSerif"  size="10"  name="Numbers"  style="plain"  color="#000000"  background="#00ffffff"  just="left" />
             <TextTraits font="SansSerif"  size="10"  name="Legend"  style="plain"  color="#000000"  background="#00ffffff"  just="left" />
             <WindowPosition x="0"  y="0"  width="430"  height="579"  displayed="0"  panelState="---" />
           </GraphEnvironment>
         </Graph>
         <Subpopulations>
           <Population name="Lymphocytes"  annotation=""  owningGroup="All Samples"  expanded="1"  sortPriority="10"  count="10229" >
             <Graph smoothing="1"  backColor="#ffffff"  foreColor="#000000"  type="Histogram"  fast="1"  rowCount="13358" >
               <Axis dimension="x"  name="FL1-A"  label=""  auto="auto" />
               <Axis dimension="y"  name=""  label=""  auto="auto" />
               <GraphSettings level="5%"  smoothingHighResolution="1"  contourHighResolution="1"  histogramSmoothingCount="0"  graphResolution="256"  showOutliers="0"  drawLargeDots="0"  dotsToDraw="8000"  tint="le.chartfill.tinted.40"  lineWeight="le.lineweight.normal"  lineStyle="le.linestyle.solid" />
               <GraphEnvironment showGrid="0"  showAxes="tnlTNL"  showGates="1"  showFreqOnPlots="1"  showGateNameOnPlots="1"  showMedians="0"  showUncomped="0"  addEventParam="0"  lastYAxisName="" >
                 <TextTraits font="SansSerif"  size="12"  name="Labels"  style="plain"  color="#000000"  background="#00ffffff"  just="left" />
                 <TextTraits font="SansSerif"  size="12"  name="LayoutGates"  style="plain"  color="#000000"  background="#00ffffff"  just="left" />
                 <TextTraits font="SansSerif"  size="10"  name="Numbers"  style="plain"  color="#000000"  background="#00ffffff"  just="left" />
                 <TextTraits font="SansSerif"  size="10"  name="Legend"  style="plain"  color="#000000"  background="#00ffffff"  just="left" />
                 <WindowPosition x="594"  y="0"  width="390"  height="520"  displayed="0"  panelState="---" />
               </GraphEnvironment>
             </Graph>
             <Gate gating:id="ID1506698180" >
               <gating:PolygonGate eventsInside="1"  annoOffsetX="0"  annoOffsetY="0"  tint="#000000"  isTinted="0"  lineWeight="Normal"  userDefined="1"  quadId="-1"  gateResolution="256" >
                 <gating:dimension>
                   <data-type:fcs-dimension data-type:name="FSC-A" />
                 </gating:dimension>
                 <gating:dimension>
                   <data-type:fcs-dimension data-type:name="SSC-A" />
                 </gating:dimension>
                 <gating:vertex>
                   <gating:coordinate data-type:value="407294.4235241077" />
                   <gating:coordinate data-type:value="1837109.8440419182" />
                 </gating:vertex>
                 <gating:vertex>
                   <gating:coordinate data-type:value="232084.6889135503" />
                   <gating:coordinate data-type:value="266617.4884202369" />
                 </gating:vertex>
                 <gating:vertex>
                   <gating:coordinate data-type:value="194055.8641581178" />
                   <gating:coordinate data-type:value="56742.1658129064" />
                 </gating:vertex>
                 <gating:vertex>
                   <gating:coordinate data-type:value="318112.8650086504" />
                   <gating:coordinate data-type:value="28577.0016266124" />
                 </gating:vertex>
                 <gating:vertex>
                   <gating:coordinate data-type:value="1377662.1941382608" />
                   <gating:coordinate data-type:value="51563.212475387" />
                 </gating:vertex>
                 <gating:vertex>
                   <gating:coordinate data-type:value="1578911.4151976837" />
                   <gating:coordinate data-type:value="279686.5641640088" />
                 </gating:vertex>
                 <gating:vertex>
                   <gating:coordinate data-type:value="1734075.8643852302" />
                   <gating:coordinate data-type:value="1085231.6342603683" />
                 </gating:vertex>
                 <gating:vertex>
                   <gating:coordinate data-type:value="1142147.2086242149" />
                   <gating:coordinate data-type:value="3706397.807203417" />
                 </gating:vertex>
                 <gating:vertex>
                   <gating:coordinate data-type:value="504001.6275789565" />
                   <gating:coordinate data-type:value="2409379.9530123244" />
                 </gating:vertex>
               </gating:PolygonGate>
             </Gate>
             <Subpopulations>
               <Statistic name="Mean"  annotation=""  owningGroup="All Samples"  expanded="1"  sortPriority="5"  id="FL1-A"  ancestor=""  correlate=""  value="808.96673584" />
               <Population name="FITC-A subset"  annotation=""  owningGroup="All Samples"  expanded="1"  sortPriority="10"  count="105" >
                 <Graph smoothing="1"  backColor="#ffffff"  foreColor="#000000"  type="Histogram"  fast="1"  rowCount="13358" >
                   <Axis dimension="x"  name="FL2-H"  label=""  auto="auto" />
                   <Axis dimension="y"  name=""  label=""  auto="auto" />
                   <GraphSettings level="5%"  smoothingHighResolution="1"  contourHighResolution="1"  histogramSmoothingCount="0"  graphResolution="256"  showOutliers="0"  drawLargeDots="0"  dotsToDraw="8000"  tint="le.chartfill.tinted.40"  lineWeight="le.lineweight.normal"  lineStyle="le.linestyle.solid" />
                   <GraphEnvironment showGrid="0"  showAxes="tnlTNL"  showGates="1"  showFreqOnPlots="1"  showGateNameOnPlots="1"  showMedians="0"  showUncomped="0"  addEventParam="0"  lastYAxisName="" >
                    <TextTraits font="SansSerif"  size="12"  name="Labels"  style="plain"  color="#000000"  background="#00ffffff"  just="left" />
                    <TextTraits font="SansSerif"  size="12"  name="LayoutGates"  style="plain"  color="#000000"  background="#00ffffff"  just="left" />
                    <TextTraits font="SansSerif"  size="10"  name="Numbers"  style="plain"  color="#000000"  background="#00ffffff"  just="left" />
                    <TextTraits font="SansSerif"  size="10"  name="Legend"  style="plain"  color="#000000"  background="#00ffffff"  just="left" />
                    <WindowPosition x="594"  y="0"  width="390"  height="520"  displayed="1"  panelState="---" />
                   </GraphEnvironment>
                 </Graph>
                 <Gate gating:id="ID785951477"  gating:parent_id="ID1506698180" >
                   <gating:RectangleGate eventsInside="1"  annoOffsetX="0"  annoOffsetY="0"  tint="#000000"  isTinted="0"  lineWeight="Normal"  userDefined="1" >
                    <gating:dimension gating:min="3320.7571812418673"  gating:max="310176.68888257194"  yRatio="0.25130890052356014" >
                    <data-type:fcs-dimension data-type:name="FL1-A" />
                    </gating:dimension>
                   </gating:RectangleGate>
                 </Gate>
               </Population>
             </Subpopulations>
           </Population>
         </Subpopulations>
       </SampleNode>
     </Sample>
   </SampleList>
   <TableEditor title="FlowJo Tables:20210811"  current="Table" >
     <Table name="Table"  outputFile="file:/D:/Onedrive/OneDrive%20-%20北流大学/Table"  color="#00ffffff"  isBatch="0"  quickclose="0"  outputFormat="fj.document.type.table" >
       <PrintLayout flipPattern0="0"  rows="1"  columns="1"  padding="36"  header=""  footer=""  headerActive="0"  footerActive="0"  scalingMode="fj.print.scale.none"  scaling="1"  orientation="1"  width="595.2744"  height="841.8888"  imageableX="72"  imageableY="72"  imageableWidth="451.2744"  imageableHeight="697.8888" />
       <PageSection sectionName="header" >&lt;table width=&quot;100%&quot;&gt;&lt;tr&gt;&lt;td align=&quot;left&quot; valign=&quot;top&quot;&gt;&lt;IMG SRC=&quot;http://www.flowjo.com/home/images/logotypethin.png&quot;&gt;&lt;/IMG&gt;&lt;br/&gt;Tree Star, Inc.&lt;/td&gt;&lt;td align=&quot;right&quot; valign=&quot;top&quot;&gt;Page &lt;PageNumber/&gt;&lt;/td&gt;&lt;/tr&gt;&lt;/table&gt;</PageSection>
       <PageSection sectionName="footer" >&lt;table width=&quot;100%&quot;&gt;&lt;tr&gt;&lt;td align=&quot;left&quot;  valign=&quot;bottom&quot;&gt;&lt;LongDate/&gt;&lt;/td&gt;&lt;td align=&quot;right&quot; valign=&quot;bottom&quot;&gt;&lt;Version/&gt;&lt;/td&gt;&lt;/tr&gt;&lt;/table&gt;</PageSection>
       <Iteration iterationType="SAMPLE"  iterationValue=""  iterationKeyword=""  discriminator=""  panelSize="1"  groupName="workspaceSelection" />
     </Table>
   </TableEditor>
   <LayoutEditor title=""  current="Layout"  showGrid="0"  showPageBreaks="0"  showGuides="0"  showDebugOutput="0" >
     <Layout name="Layout"  outputFile="file:/D:/Onedrive/OneDrive%20-%20北流大学/Documents/Layout"  color="#00ffffff"  isBatch="0"  showGrid="0"  showRulers="1"  showDebugOutput="0"  showGuides="0"  showPageBreaks="1"  scale="1" >
       <PrintLayout flipPattern0="0"  rows="1"  columns="1"  padding="36"  header=""  footer=""  headerActive="0"  footerActive="0"  scalingMode="fj.print.scale.none"  scaling="1"  orientation="1"  width="595.2744"  height="841.8888"  imageableX="72"  imageableY="72"  imageableWidth="451.2744"  imageableHeight="697.8888" />
       <PageSection sectionName="header" >&lt;table width=&quot;100%&quot;&gt;&lt;tr&gt;&lt;td align=&quot;left&quot; valign=&quot;top&quot;&gt;&lt;IMG SRC=&quot;http://www.flowjo.com/home/images/logotypethin.png&quot;&gt;&lt;/IMG&gt;&lt;br/&gt;Tree Star, Inc.&lt;/td&gt;&lt;td align=&quot;right&quot; valign=&quot;top&quot;&gt;Page &lt;PageNumber/&gt;&lt;/td&gt;&lt;/tr&gt;&lt;/table&gt;</PageSection>
       <PageSection sectionName="footer" >&lt;table width=&quot;100%&quot;&gt;&lt;tr&gt;&lt;td align=&quot;left&quot;  valign=&quot;bottom&quot;&gt;&lt;LongDate/&gt;&lt;/td&gt;&lt;td align=&quot;right&quot; valign=&quot;bottom&quot;&gt;&lt;Version/&gt;&lt;/td&gt;&lt;/tr&gt;&lt;/table&gt;</PageSection>
       <Iteration iterationType="OFF"  iterationValue="H1.fcs"  iterationKeyword=""  discriminator=""  panelSize="1"  groupName="All Samples" />
       <BatchSettings useCurrentGroup="1"  length="3"  name=""  order="ACROSS"  direction="COLUMNS"  append="0"  destination="toLayout"  separatePages="0"  launchApp="1"  header="0"  footer="0"  commandLineBatch="0" />
       <FigList>
         <ChartData x="111"  y="84"  width="0"  height="0"  lineWeight="Hairline"  fill="#ffffff"  stroke="#000000"  lineStyle="Solid"  gradientColor="#808080"  gradientStyle="le.gradientstyle.none"  enabled="1"  xScale="1"  yScale="1"  aspectRatioLock="0"  alpha="1"  figID="com.treestar.flowjo.charting.FigChartBox@4149d893#1628680883627"  rotation="0"  lock="0"  sizeLock="0"  contentLock="0"  wantsDrops="0"  dependents="1"  showSampleName="1"  showFullPath="1"  showFreq="0"  showCount="1"  showPopulationName="1"  showGraphTitle="0"  showMedians="0"  useShortName="1"  showKeyword="0"  keyword=""  showStatistic="0"  statistic=""  offsetHistograms="0"  offsetX="0"  offsetY="0"  flipH="0"  flipV="0"  showAdjunctHistograms="0"  scaleH="1"  scaleV="1"  panelIndex="-1"  z="0" >
           <Graph smoothing="1"  backColor="#ffffff"  foreColor="#333333"  type="Histogram"  fast="1"  rowCount="13358" >
             <Axis dimension="x"  name="FL1-A"  label=""  auto="auto" />
             <Axis dimension="y"  name=""  label=""  auto="auto" />
             <GraphSettings level="5%"  smoothingHighResolution="1"  contourHighResolution="1"  histogramSmoothingCount="0"  graphResolution="256"  showOutliers="0"  drawLargeDots="0"  dotsToDraw="8000"  tint="le.chartfill.tinted.40"  lineWeight="le.lineweight.normal"  lineStyle="le.linestyle.solid" />
             <GraphEnvironment showGrid="0"  showAxes="tnlTNL"  showGates="1"  showFreqOnPlots="1"  showGateNameOnPlots="1"  showMedians="0"  showUncomped="0"  addEventParam="0"  lastYAxisName="" >
               <TextTraits font="SansSerif"  size="12"  name="Labels"  style="plain"  color="#000000"  background="#00ffffff"  just="left" />
               <TextTraits font="SansSerif"  size="12"  name="LayoutGates"  style="plain"  color="#000000"  background="#00ffffff"  just="left" />
               <TextTraits font="SansSerif"  size="10"  name="Numbers"  style="plain"  color="#000000"  background="#00ffffff"  just="left" />
               <TextTraits font="SansSerif"  size="10"  name="Legend"  style="plain"  color="#000000"  background="#00ffffff"  just="left" />
               <WindowPosition x="594"  y="0"  width="390"  height="520"  displayed="1"  panelState="---" />
             </GraphEnvironment>
           </Graph>
           <Annotation lineWeight="NoLine"  fill="#00ffffff"  stroke="#808080"  lineStyle="Solid"  gradientColor="#808080"  gradientStyle="le.gradientstyle.none"  enabled="1"  xScale="1"  yScale="1"  aspectRatioLock="0"  alpha="1"  figID="com.treestar.flowjo.charting.FigChartAnnotation@74d3d854#1628680883627"  rotation="0"  lock="0"  sizeLock="0"  contentLock="0"  wantsDrops="0"  autoFitContents="0"  autoMinimumSize="1"  padding="5,5,5,5" >
             <Content>&amp;lt;font face=&amp;quot;SansSerif&amp;quot; style=&amp;quot;font-size:12pt;&amp;quot; color=&amp;quot;#000000&amp;quot;&amp;gt;&amp;#xA;&amp;lt;input style=&amp;quot;color:#000000; font-style:; font-family:SansSerif; font-weight:normal;&amp;quot; value=&amp;quot;%3CAnno+name%3D%22fj.anno.samplename%22+%2F%3E&amp;quot; type=&amp;quot;fjml&amp;quot;&amp;gt;&amp;lt;br style=&amp;quot;color:#000000; font-style:; font-family:SansSerif; font-weight:normal;&amp;quot;&amp;gt;&amp;lt;input style=&amp;quot;color:#000000; font-style:; font-family:SansSerif; font-weight:normal;&amp;quot; value=&amp;quot;%3CAnno+name%3D%22fj.anno.popname%22+%2F%3E&amp;quot; type=&amp;quot;fjml&amp;quot;&amp;gt;&amp;lt;br style=&amp;quot;color:#000000; font-style:; font-family:SansSerif; font-weight:normal;&amp;quot;&amp;gt;&amp;lt;input style=&amp;quot;color:#000000; font-style:; font-family:SansSerif; font-weight:normal;&amp;quot; value=&amp;quot;%3CStatistic+name%3D%22Count%22++id%3D%22%22++ancestor%3D%22%22+%2F%3E&amp;quot; type=&amp;quot;fjml&amp;quot;&amp;gt;&amp;lt;/font&amp;gt;</Content>
             <WindowPosition x="0"  y="340"  width="88"  height="70"  displayed="1"  panelState="" />
           </Annotation>
           <Legend lineWeight="Hairline"  fill="#ffffff"  stroke="#000000"  lineStyle="Solid"  gradientColor="#808080"  gradientStyle="le.gradientstyle.none"  enabled="1"  xScale="1"  yScale="1"  aspectRatioLock="0"  alpha="1"  figID="com.treestar.flowjo.charting.legend.FigLegend@1faeb8#1628680883627"  rotation="0"  lock="0"  sizeLock="0"  contentLock="0"  wantsDrops="0"  rows="3"  columns="4"  drawGrid="1"  autoFitContents="0"  showHeader="1" >
             <RowSizes>
               <Size index="0"  value="15" />
               <Size index="1"  value="15" />
               <Size index="2"  value="15" />
             </RowSizes>
             <ColSizes>
               <Size index="0"  value="15" />
               <Size index="1"  value="15" />
               <Size index="2"  value="15" />
               <Size index="3"  value="15" />
             </ColSizes>
             <WindowPosition x="280"  y="0"  width="60"  height="45"  displayed="0"  panelState="" />
             <Columns>
               <Anno name="fj.anno.samplename" />
               <Anno name="fj.anno.popname" />
               <Statistic name="Count"  id=""  ancestor="" />
             </Columns>
           </Legend>
           <Ancestry lineWeight="Hairline"  fill="#ffffff"  stroke="#000000"  lineStyle="Solid"  gradientColor="#808080"  gradientStyle="le.gradientstyle.none"  enabled="1"  xScale="1"  yScale="1"  aspectRatioLock="0"  alpha="1"  figID="com.treestar.flowjo.charting.FigChartRow@38e42c18#1628680883627"  rotation="0"  lock="0"  sizeLock="0"  contentLock="0"  wantsDrops="0"  backgating="0"  horizontal="0"  backgatingLargeDots="0"  backgatingContours="0" >
             <WindowPosition x="0"  y="0"  width="0"  height="1"  displayed="0"  panelState="" />
           </Ancestry>
           <Multigraph lineWeight="Hairline"  fill="#00ffffff"  stroke="#000000"  lineStyle="Solid"  gradientColor="#808080"  gradientStyle="le.gradientstyle.none"  enabled="1"  xScale="1"  yScale="1"  aspectRatioLock="1"  alpha="1"  figID="com.treestar.flowjo.charting.FigChartGrid@c0af8d6#1628680883627"  rotation="0"  lock="0"  sizeLock="0"  contentLock="0"  wantsDrops="0"  annoOffsetX="0"  annoOffsetY="0"  type="NONE"  rows="0"  columns="0" >
             <WindowPosition x="0"  y="0"  width="0"  height="1"  displayed="0"  panelState="" />
             <Parameters/>
           </Multigraph>
           <PopModelList>
             <DataLayer path="Lymphocytes"  panelValue="1"  discriminatorValue=""  sampleGMID="4"  sampleID="2" >
               <LegendSpec color="#333333"  text=""  chartFill="le.chartfill.tinted.40"  lineWeight="Normal"  lineStyle="Solid"  control="0" />
             </DataLayer>
           </PopModelList>
           <WindowPosition x="111"  y="84"  width="256"  height="256"  displayed="1"  panelState="" />
         </ChartData>
         <ChartData x="505"  y="85"  width="0"  height="0"  lineWeight="Hairline"  fill="#ffffff"  stroke="#000000"  lineStyle="Solid"  gradientColor="#808080"  gradientStyle="le.gradientstyle.none"  enabled="1"  xScale="1"  yScale="1"  aspectRatioLock="0"  alpha="1"  figID="com.treestar.flowjo.charting.FigChartBox@e36dac1#1628680897523"  rotation="0"  lock="0"  sizeLock="0"  contentLock="0"  wantsDrops="0"  dependents="1"  showSampleName="1"  showFullPath="1"  showFreq="0"  showCount="1"  showPopulationName="1"  showGraphTitle="0"  showMedians="0"  useShortName="1"  showKeyword="0"  keyword=""  showStatistic="0"  statistic=""  offsetHistograms="0"  offsetX="0"  offsetY="0"  flipH="0"  flipV="0"  showAdjunctHistograms="0"  scaleH="1"  scaleV="1"  panelIndex="-1"  z="9" >
           <Graph smoothing="1"  backColor="#ffffff"  foreColor="#ff4848"  type="Histogram"  fast="1"  rowCount="13922" >
             <Axis dimension="x"  name="FL1-A"  label=""  auto="auto" />
             <Axis dimension="y"  name=""  label=""  auto="auto" />
             <GraphSettings level="5%"  smoothingHighResolution="1"  contourHighResolution="1"  histogramSmoothingCount="0"  graphResolution="256"  showOutliers="0"  drawLargeDots="0"  dotsToDraw="8000"  tint="le.chartfill.tinted.40"  lineWeight="le.lineweight.normal"  lineStyle="le.linestyle.solid" />
             <GraphEnvironment showGrid="0"  showAxes="tnlTNL"  showGates="1"  showFreqOnPlots="1"  showGateNameOnPlots="1"  showMedians="0"  showUncomped="0"  addEventParam="0"  lastYAxisName="" >
               <TextTraits font="SansSerif"  size="12"  name="Labels"  style="plain"  color="#000000"  background="#00ffffff"  just="left" />
               <TextTraits font="SansSerif"  size="12"  name="LayoutGates"  style="plain"  color="#000000"  background="#00ffffff"  just="left" />
               <TextTraits font="SansSerif"  size="10"  name="Numbers"  style="plain"  color="#000000"  background="#00ffffff"  just="left" />
               <TextTraits font="SansSerif"  size="10"  name="Legend"  style="plain"  color="#000000"  background="#00ffffff"  just="left" />
               <WindowPosition x="594"  y="0"  width="394"  height="652"  displayed="1"  panelState="--+" />
             </GraphEnvironment>
           </Graph>
           <Annotation lineWeight="NoLine"  fill="#00ffffff"  stroke="#808080"  lineStyle="Solid"  gradientColor="#808080"  gradientStyle="le.gradientstyle.none"  enabled="1"  xScale="1"  yScale="1"  aspectRatioLock="0"  alpha="1"  figID="com.treestar.flowjo.charting.FigChartAnnotation@1c5c52f6#1628680897523"  rotation="0"  lock="0"  sizeLock="0"  contentLock="0"  wantsDrops="0"  autoFitContents="0"  autoMinimumSize="1"  padding="5,5,5,5" >
             <Content>&amp;lt;font face=&amp;quot;SansSerif&amp;quot; style=&amp;quot;font-size:12pt;&amp;quot; color=&amp;quot;#000000&amp;quot;&amp;gt;&amp;#xA;&amp;lt;input style=&amp;quot;color:#000000; font-style:; font-family:SansSerif; font-weight:normal;&amp;quot; value=&amp;quot;%3CAnno+name%3D%22fj.anno.samplename%22+%2F%3E&amp;quot; type=&amp;quot;fjml&amp;quot;&amp;gt;&amp;lt;br style=&amp;quot;color:#000000; font-style:; font-family:SansSerif; font-weight:normal;&amp;quot;&amp;gt;&amp;lt;input style=&amp;quot;color:#000000; font-style:; font-family:SansSerif; font-weight:normal;&amp;quot; value=&amp;quot;%3CAnno+name%3D%22fj.anno.popname%22+%2F%3E&amp;quot; type=&amp;quot;fjml&amp;quot;&amp;gt;&amp;lt;br style=&amp;quot;color:#000000; font-style:; font-family:SansSerif; font-weight:normal;&amp;quot;&amp;gt;&amp;lt;input style=&amp;quot;color:#000000; font-style:; font-family:SansSerif; font-weight:normal;&amp;quot; value=&amp;quot;%3CStatistic+name%3D%22Count%22++id%3D%22%22++ancestor%3D%22%22+%2F%3E&amp;quot; type=&amp;quot;fjml&amp;quot;&amp;gt;&amp;lt;/font&amp;gt;</Content>
             <WindowPosition x="0"  y="340"  width="88"  height="70"  displayed="1"  panelState="" />
           </Annotation>
           <Legend lineWeight="Hairline"  fill="#ffffff"  stroke="#000000"  lineStyle="Solid"  gradientColor="#808080"  gradientStyle="le.gradientstyle.none"  enabled="1"  xScale="1"  yScale="1"  aspectRatioLock="0"  alpha="1"  figID="com.treestar.flowjo.charting.legend.FigLegend@714aa305#1628680897523"  rotation="0"  lock="0"  sizeLock="0"  contentLock="0"  wantsDrops="0"  rows="3"  columns="4"  drawGrid="1"  autoFitContents="0"  showHeader="1" >
             <RowSizes>
               <Size index="0"  value="15" />
               <Size index="1"  value="15" />
               <Size index="2"  value="15" />
             </RowSizes>
             <ColSizes>
               <Size index="0"  value="15" />
               <Size index="1"  value="15" />
               <Size index="2"  value="15" />
               <Size index="3"  value="15" />
             </ColSizes>
             <WindowPosition x="280"  y="0"  width="60"  height="45"  displayed="0"  panelState="" />
             <Columns>
               <Anno name="fj.anno.samplename" />
               <Anno name="fj.anno.popname" />
               <Statistic name="Count"  id=""  ancestor="" />
             </Columns>
           </Legend>
           <Ancestry lineWeight="Hairline"  fill="#ffffff"  stroke="#000000"  lineStyle="Solid"  gradientColor="#808080"  gradientStyle="le.gradientstyle.none"  enabled="1"  xScale="1"  yScale="1"  aspectRatioLock="0"  alpha="1"  figID="com.treestar.flowjo.charting.FigChartRow@4f5f8bdf#1628680897523"  rotation="0"  lock="0"  sizeLock="0"  contentLock="0"  wantsDrops="0"  backgating="0"  horizontal="0"  backgatingLargeDots="0"  backgatingContours="0" >
             <WindowPosition x="0"  y="0"  width="0"  height="1"  displayed="0"  panelState="" />
           </Ancestry>
           <Multigraph lineWeight="Hairline"  fill="#00ffffff"  stroke="#000000"  lineStyle="Solid"  gradientColor="#808080"  gradientStyle="le.gradientstyle.none"  enabled="1"  xScale="1"  yScale="1"  aspectRatioLock="1"  alpha="1"  figID="com.treestar.flowjo.charting.FigChartGrid@9d8062f#1628680897523"  rotation="0"  lock="0"  sizeLock="0"  contentLock="0"  wantsDrops="0"  annoOffsetX="0"  annoOffsetY="0"  type="NONE"  rows="0"  columns="0" >
             <WindowPosition x="0"  y="0"  width="0"  height="1"  displayed="0"  panelState="" />
             <Parameters/>
           </Multigraph>
           <PopModelList>
             <DataLayer path="Lymphocytes"  panelValue="1"  discriminatorValue=""  sampleGMID="3"  sampleID="1" >
               <LegendSpec color="#ff4848"  text=""  chartFill="le.chartfill.tinted.40"  lineWeight="Normal"  lineStyle="Solid"  control="0" />
             </DataLayer>
           </PopModelList>
           <WindowPosition x="505"  y="85"  width="256"  height="256"  displayed="1"  panelState="" />
         </ChartData>
         <ChartData x="954"  y="88"  width="0"  height="0"  lineWeight="Hairline"  fill="#ffffff"  stroke="#000000"  lineStyle="Solid"  gradientColor="#808080"  gradientStyle="le.gradientstyle.none"  enabled="1"  xScale="1"  yScale="1"  aspectRatioLock="0"  alpha="1"  figID="com.treestar.flowjo.charting.FigChartBox@13f22e88#1628680912154"  rotation="0"  lock="0"  sizeLock="0"  contentLock="0"  wantsDrops="0"  dependents="1"  showSampleName="1"  showFullPath="1"  showFreq="0"  showCount="1"  showPopulationName="1"  showGraphTitle="0"  showMedians="0"  useShortName="1"  showKeyword="0"  keyword=""  showStatistic="0"  statistic=""  offsetHistograms="0"  offsetX="0"  offsetY="0"  flipH="0"  flipV="0"  showAdjunctHistograms="0"  scaleH="1"  scaleV="1"  panelIndex="-1"  z="18" >
           <Graph smoothing="1"  backColor="#ffffff"  foreColor="#7fff00"  type="Histogram"  fast="1"  rowCount="14700" >
             <Axis dimension="x"  name="FL1-A"  label=""  auto="auto" />
             <Axis dimension="y"  name=""  label=""  auto="auto" />
             <GraphSettings level="5%"  smoothingHighResolution="1"  contourHighResolution="1"  histogramSmoothingCount="0"  graphResolution="256"  showOutliers="0"  drawLargeDots="0"  dotsToDraw="8000"  tint="le.chartfill.tinted.40"  lineWeight="le.lineweight.normal"  lineStyle="le.linestyle.solid" />
             <GraphEnvironment showGrid="0"  showAxes="tnlTNL"  showGates="1"  showFreqOnPlots="1"  showGateNameOnPlots="1"  showMedians="0"  showUncomped="0"  addEventParam="0"  lastYAxisName="" >
               <TextTraits font="SansSerif"  size="12"  name="Labels"  style="plain"  color="#000000"  background="#00ffffff"  just="left" />
               <TextTraits font="SansSerif"  size="12"  name="LayoutGates"  style="plain"  color="#000000"  background="#00ffffff"  just="left" />
               <TextTraits font="SansSerif"  size="10"  name="Numbers"  style="plain"  color="#000000"  background="#00ffffff"  just="left" />
               <TextTraits font="SansSerif"  size="10"  name="Legend"  style="plain"  color="#000000"  background="#00ffffff"  just="left" />
               <WindowPosition x="733"  y="139"  width="430"  height="579"  displayed="1"  panelState="--+" />
             </GraphEnvironment>
           </Graph>
           <Annotation lineWeight="NoLine"  fill="#00ffffff"  stroke="#808080"  lineStyle="Solid"  gradientColor="#808080"  gradientStyle="le.gradientstyle.none"  enabled="1"  xScale="1"  yScale="1"  aspectRatioLock="0"  alpha="1"  figID="com.treestar.flowjo.charting.FigChartAnnotation@37b211c2#1628680912154"  rotation="0"  lock="0"  sizeLock="0"  contentLock="0"  wantsDrops="0"  autoFitContents="0"  autoMinimumSize="1"  padding="5,5,5,5" >
             <Content>&amp;lt;font face=&amp;quot;SansSerif&amp;quot; style=&amp;quot;font-size:12pt;&amp;quot; color=&amp;quot;#000000&amp;quot;&amp;gt;&amp;#xA;&amp;lt;input style=&amp;quot;color:#000000; font-style:; font-family:SansSerif; font-weight:normal;&amp;quot; value=&amp;quot;%3CAnno+name%3D%22fj.anno.samplename%22+%2F%3E&amp;quot; type=&amp;quot;fjml&amp;quot;&amp;gt;&amp;lt;br style=&amp;quot;color:#000000; font-style:; font-family:SansSerif; font-weight:normal;&amp;quot;&amp;gt;&amp;lt;input style=&amp;quot;color:#000000; font-style:; font-family:SansSerif; font-weight:normal;&amp;quot; value=&amp;quot;%3CAnno+name%3D%22fj.anno.popname%22+%2F%3E&amp;quot; type=&amp;quot;fjml&amp;quot;&amp;gt;&amp;lt;br style=&amp;quot;color:#000000; font-style:; font-family:SansSerif; font-weight:normal;&amp;quot;&amp;gt;&amp;lt;input style=&amp;quot;color:#000000; font-style:; font-family:SansSerif; font-weight:normal;&amp;quot; value=&amp;quot;%3CStatistic+name%3D%22Count%22++id%3D%22%22++ancestor%3D%22%22+%2F%3E&amp;quot; type=&amp;quot;fjml&amp;quot;&amp;gt;&amp;lt;/font&amp;gt;</Content>
             <WindowPosition x="0"  y="340"  width="88"  height="70"  displayed="1"  panelState="" />
           </Annotation>
           <Legend lineWeight="Hairline"  fill="#ffffff"  stroke="#000000"  lineStyle="Solid"  gradientColor="#808080"  gradientStyle="le.gradientstyle.none"  enabled="1"  xScale="1"  yScale="1"  aspectRatioLock="0"  alpha="1"  figID="com.treestar.flowjo.charting.legend.FigLegend@babf41f#1628680912154"  rotation="0"  lock="0"  sizeLock="0"  contentLock="0"  wantsDrops="0"  rows="3"  columns="4"  drawGrid="1"  autoFitContents="0"  showHeader="1" >
             <RowSizes>
               <Size index="0"  value="15" />
               <Size index="1"  value="15" />
               <Size index="2"  value="15" />
             </RowSizes>
             <ColSizes>
               <Size index="0"  value="15" />
               <Size index="1"  value="15" />
               <Size index="2"  value="15" />
               <Size index="3"  value="15" />
             </ColSizes>
             <WindowPosition x="280"  y="0"  width="60"  height="45"  displayed="0"  panelState="" />
             <Columns>
               <Anno name="fj.anno.samplename" />
               <Anno name="fj.anno.popname" />
               <Statistic name="Count"  id=""  ancestor="" />
             </Columns>
           </Legend>
           <Ancestry lineWeight="Hairline"  fill="#ffffff"  stroke="#000000"  lineStyle="Solid"  gradientColor="#808080"  gradientStyle="le.gradientstyle.none"  enabled="1"  xScale="1"  yScale="1"  aspectRatioLock="0"  alpha="1"  figID="com.treestar.flowjo.charting.FigChartRow@43beeaa6#1628680912154"  rotation="0"  lock="0"  sizeLock="0"  contentLock="0"  wantsDrops="0"  backgating="0"  horizontal="0"  backgatingLargeDots="0"  backgatingContours="0" >
             <WindowPosition x="0"  y="0"  width="0"  height="1"  displayed="0"  panelState="" />
           </Ancestry>
           <Multigraph lineWeight="Hairline"  fill="#00ffffff"  stroke="#000000"  lineStyle="Solid"  gradientColor="#808080"  gradientStyle="le.gradientstyle.none"  enabled="1"  xScale="1"  yScale="1"  aspectRatioLock="1"  alpha="1"  figID="com.treestar.flowjo.charting.FigChartGrid@2b1f5b09#1628680912154"  rotation="0"  lock="0"  sizeLock="0"  contentLock="0"  wantsDrops="0"  annoOffsetX="0"  annoOffsetY="0"  type="NONE"  rows="0"  columns="0" >
             <WindowPosition x="0"  y="0"  width="0"  height="1"  displayed="0"  panelState="" />
             <Parameters/>
           </Multigraph>
           <PopModelList>
             <DataLayer path="Lymphocytes"  panelValue="1"  discriminatorValue=""  sampleGMID="1"  sampleID="4" >
               <LegendSpec color="#7fff00"  text=""  chartFill="le.chartfill.tinted.40"  lineWeight="Normal"  lineStyle="Solid"  control="0" />
             </DataLayer>
           </PopModelList>
           <WindowPosition x="954"  y="88"  width="256"  height="256"  displayed="1"  panelState="" />
         </ChartData>
       </FigList>
     </Layout>
     <WindowPosition x="-11"  y="-11"  width="1942"  height="1042"  displayed="0" />
   </LayoutEditor>
   <Scripts>
     <Script lang="text/javascript"  name="New Script" />
   </Scripts>
   <Exports/>
   <SOPS/>
   <experiment/>
 </Workspace>
