# Supplementary material for: Nanodrug rescues liver fibrosis via synergistic therapy with H2O2 depletion and Saikosaponin b1 sustained release
Source: Commun Biol. 2023 Feb 16;6:184. doi: 10.1038/s42003-023-04473-2 (PMC9935535; doi:10.1038/s42003-023-04473-2)
Supplement: Supplementary file 6 — Supplementary Data 3 [file 42003_2023_4473_MOESM6_ESM.zip › Supplementary Data 3/Source data.xlsx]

## Sheet: Fig. 1
Fig. 1c					Fig. 1d
Hif-1α	Normal	5 W	8 W		N	CCl4 5W	CCl4 8W
	0.331096	0.271967	0.582477		12.1605	13.8706	24.196
	0.303317	0.342861	0.401375		13.978	21.5039	35.9732
	0.491778	0.61667	0.811464		12.2061	19.5356	32.9239
	0.395723	0.539477	0.665869		11.5175	13.1158	32.8618
CAT	Normal	5 W	8 W
	0.883004	0.599408	0.445587
	0.771246	0.490787	0.352068
	0.812725	0.712755	0.782349
	0.882751	0.541852	0.748791
α-SMA	Normal	5 W	8 W
	0.436495	1.12056	1.44032
	0.310979	0.949675	1.16339
	0.304342	1.29421	0.934003
	0.229706	0.972099	1.05031

## Sheet: Fig. 2
Fig. 2f	HSC-T6
CAT	-	+	-	+
	1.20462	0.792921	0.338818	1.52124
	0.746691	0.88592	0.316128	1.2271
	1.04869	1.12916	0.383841	1.48994
	LX-2
CAT	-	+	-	+
	1.01385	1.57262	0.915843	1.14064
	1.00684	1.68549	0.915843	1.10945
	0.979311	1.58356	0.928628	1.15656

## Sheet: Fig. 3
Fig. 3c	PLGA/Ssb1			MnO2@PLGA/Ssb1					Fig. 3e		Ssb1	PLGA		Fig. 3h		0	11	33	44		Fig. 3i		0	35	106	142		Fig. 3j		PH=5.0	PH=6.5	PH=7.2
	207.1	201.9	207.2	297.8	302.4	298.5				190	0.1256	0.8465			0	0.39	0.5	0.44	0.45			0	0.3	0.35	0.57	0.45			0	0.39	0.45	0.48
										191	0.1249	1.1229			10	0.39	1.65	3.89	4.45			10	0.77	1.46	2.79	4.45			10	2.33	2.07	1.86
Fig. 3d	PLGA/Ssb1			MnO2@PLGA/Ssb1						192	0.1182	1.2643			20	0.4	1.89	5.2	6.42			20	0.83	2.74	3.88	6.42			20	2.89	2.74	2.55
	-11.4	-10.8	-11.1	-14.7	-17.1	-15.1				193	0.1182	1.3388			30	0.41	1.9	5.52	6.81			30	0.82	2.98	4.04	6.81			30	3.14	2.82	2.94
										194	0.1559	1.4021			40	0.42	1.96	5.58	6.76			40	0.78	2.86	4.24	6.76			40	3.19	2.93	3.05
Fig. 3g	Time	PLGA/b1			MnO2@PLGA/b1					195	0.1375	1.4449			50	0.45	2.18	5.5	6.89			50	0.89	2.81	4.48	6.89			50	3.27	2.97	3.06
	0.5	19.1092	20.1443	43.9716	23.7905	22.2953	24.5052			196	0.1325	1.5028			60	0.55	2.42	5.52	6.84			60	0.91	2.83	4.54	6.84			60	3.3	2.98	3.14
	1	31.8552	47.6737	57.2948	40.8445	38.1007	41.9782			197	0.1437	1.5524			70	0.6	2.44	5.47	6.78			70	0.84	2.82	4.55	6.78			70	3.35	2.99	3.19
	2	45.7955	64.5667	73.2523	57.3154	56.3213	59.2623			198	0.1088	1.6401			80	0.62	2.5	5.42	6.7			80	0.83	2.82	4.58	6.7			80	3.37	2.99	3.15
	4	53.8804	68.0633	72.8109	71.022	61.1105	64.7744			199	0.1353	1.7187			90	0.69	2.51	5.42	6.67			90	0.91	2.8	4.58	6.67			90	3.39	3.03	3.15
	6	58.3823	75.6937	79.2734	73.7122	66.8691	71.49			200	0.1529	1.796			100	0.71	2.55	5.34	6.6			100	0.89	2.79	4.57	6.6			100	3.4	3.04	3.12
	9	64.6823	77.8964	91.0707	79.2777	72.2867	77.2856			201	0.1795	1.8553			110	0.7	2.59	5.29	6.57			110	0.93	2.81	4.56	6.57			110	3.38	3.09	3.16
	21.5	72.1468	82.6106	100.39	87.0202	78.0411	83.3358			202	0.1762	1.9389			120	0.71	2.64	5.28	6.57			120	0.89	2.79	4.56	6.57			120	3.37	3.12	3.12
	25.5	76.151	86.1769	106.205	91.7806	82.8672	88.3837			203	0.1717	2.0012			130	0.78	2.69	5.21	6.54			130	0.89	2.77	4.57	6.54			130	3.41	3.12	3.17
										204	0.1651	2.0506			140	0.82	2.69	5.32	6.53			140	0.92	2.79	4.58	6.53			140	3.39	3.17	3.2
										205	0.158	2.098			150	0.78	2.74	5.4	6.45			150	0.97	2.78	4.56	6.45			150	3.42	3.19	3.18
										206	0.152	2.1358			160	0.75	2.8	5.35	6.44			160	1.02	2.79	4.54	6.44			160	3.45	3.19	3.19
										207	0.1475	2.158			170	0.75	2.89	5.31	6.44			170	1	2.8	4.55	6.44			170	3.42	3.28	3.23
										208	0.1441	2.1755			180	0.68	2.96	5.27	6.38			180	0.97	2.8	4.52	6.38			180	3.48	3.25	3.17
										209	0.1385	2.1808			190	0.69	2.99	5.35	6.36			190	0.98	2.79	4.58	6.36			190	3.49	3.28	3.16
										210	0.1346	2.1747			200	0.76	3.08	5.34	6.32			200	0.96	2.8	4.49	6.32			200	3.49	3.33	3.18
										211	0.1279	2.1603			210	0.77	3.16	5.28	6.29			210	0.98	2.82	4.47	6.29			210	3.5	3.35	3.17
										212	0.1277	2.1387			220	0.8	3.18	5.21	6.28			220	1	2.83	4.45	6.28			220	3.49	3.4	3.17
										213	0.1253	2.1035			230	0.8	3.23	5.19	6.28			230	1.02	2.8	4.48	6.28			230	3.55	3.41	3.19
										214	0.1207	2.06			240	0.81	3.32	5.3	6.18			240	1.02	2.83	4.48	6.18			240	3.56	3.45	3.16
										215	0.1216	2.0066			250	0.8	3.37	5.25	6.21			250	1.05	2.84	4.47	6.21			250	3.56	3.62	3.23
										216	0.1211	1.9371			260	0.82	3.68	5.29	6.12			260	1.04	2.85	4.47	6.12			260	3.62	3.55	3.19
										217	0.122	1.8664			270	0.8	3.76	5.33	6.14			270	1.04	2.88	4.44	6.14			270	3.62	3.59	3.17
										218	0.1243	1.7847			280	0.82	3.84	5.3	6.2			280	1.06	2.9	4.46	6.2			280	3.65	3.61	3.12
										219	0.1274	1.697			290	0.82	3.92	5.3	6.14			290	1.06	2.92	4.44	6.14			290	3.72	3.68	3.1
										220	0.1311	1.6017			300	0.8	3.89	5.1	6.04			300	1.08	2.91	4.45	6.04			300	3.75	3.74	3.1
										221	0.1337	1.5027			310	0.83	3.91	5.33	6.07			310	1.12	2.92	4.43	6.07			310	3.85	3.75	3.18
										222	0.1453	1.3997			320	0.84	3.9	5.36	6.23			320	1.14	2.95	4.42	6.23			320	3.85	3.75	3.17
										223	0.1552	1.296			330	0.83	3.87	5.33	6.25			330	1.15	2.98	4.44	6.25			330	3.93	3.8	3.19
										224	0.1662	1.1931			340	0.83	3.83	5.22	6.25			340	1.16	2.99	4.46	6.25			340	4.02	3.78	3.22
										225	0.1766	1.0914			350	0.85	3.92	5.26	6.23			350	1.17	3.02	4.41	6.23			350	4.03	3.82	3.2
										226	0.1863	0.9931			360	0.85	3.94	5.34	6.25			360	1.18	3.04	4.42	6.25			360	4.09	3.87	3.23
										227	0.196	0.8978			370	0.86	3.98	5.39	6.24			370	1.16	3.05	4.39	6.24			370	4.12	3.92	3.23
										228	0.2048	0.8088			380	0.88	4.02	5.36	6.21			380	1.19	3.07	4.34	6.21			380	4.13	3.95	3.21
										229	0.2149	0.7243			390	0.86	3.98	5.35	6.23			390	1.23	3.09	4.35	6.23			390	4.12	3.97	3.3
										230	0.2287	0.6433			400	0.89	3.99	5.38	6.27			400	1.17	3.09	4.33	6.27			400	4.14	3.97	3.32
										231	0.2465	0.5669			410	0.9	3.96	5.35	6.29			410	1.19	3.13	4.3	6.29			410	4.18	3.9	3.35
										232	0.2662	0.4937			420	0.9	4	5.42	6.25			420	1.23	3.24	4.29	6.25			420	4.27	4	3.38
										233	0.2844	0.4274			430	0.9	3.95	5.42	6.28			430	1.26	3.27	4.28	6.28			430	4.27	3.9	3.25
										234	0.2979	0.3673			440	0.91	4.01	5.45	6.29			440	1.26	3.24	4.26	6.29			440	4.25	3.93	3.33
										235	0.3066	0.3137			450	0.91	4.06	5.15	6.3			450	1.26	3.27	4.26	6.3			450	4.37	3.97	3.47
										236	0.3131	0.2666			460	0.92	4.07	5.39	6.29			460	1.25	3.28	4.24	6.29			460	4.31	4.01	3.48
										237	0.3225	0.2247			470	0.94	4.12	5.46	6.3			470	1.27	3.3	4.27	6.3			470	4.3	4.03	3.49
										238	0.337	0.1886			480	0.95	4.14	5.44	6.35			480	1.26	3.31	4.29	6.35			480	4.33	4.07	3.55
										239	0.3594	0.1579			490	0.96	4.2	5.44	6.37			490	1.32	3.3	4.31	6.37			490	4.36	4.09	3.54
										240	0.3858	0.1314			500	0.97	4.19	5.46	6.34			500	1.36	3.33	4.32	6.34			500	4.41	4.08	3.54
										241	0.4094	0.1083			510
										242	0.423	0.0887			520
										243	0.4223	0.0725			530
										244	0.4101	0.0586			540
										245	0.3968	0.0473			550
										246	0.3907	0.0382			560
										247	0.3962	0.0298			570
										248	0.4156	0.0239			580
										249	0.4432	0.0191			590
										250	0.4645	0.015			600
										251	0.466	0.0118
										252	0.4422	0.0089
										253	0.4012	0.0064
										254	0.3562	0.0049
										255	0.3181	0.0034
										256	0.2947	0.0027
										257	0.2882	0.0016
										258	0.2948	0.0004
										259	0.3065	-0.0002
										260	0.3121	-0.0001
										261	0.2989	0.0002
										262	0.2713	0.0011
										263	0.2189	0.0007
										264	0.1727	0.0009
										265	0.1349	0.0025
										266	0.1061	0.0029
										267	0.0859	0.0041
										268	0.0727	0.0043
										269	0.0646	0.005
										270	0.0592	0.0055
										271	0.0558	0.0056
										272	0.0539	0.0071
										273	0.053	0.008
										274	0.052	0.0081
										275	0.0509	0.0084
										276	0.0506	0.009
										277	0.0492	0.0093
										278	0.0481	0.0095
										279	0.0472	0.0093
										280	0.0468	0.0099
										281	0.0461	0.0098
										282	0.046	0.0097
										283	0.0462	0.0089
										284	0.0454	0.0093
										285	0.045	0.0096
										286	0.0449	0.0098
										287	0.0445	0.0092
										288	0.0444	0.0099
										289	0.0443	0.0105
										290	0.0446	0.01
										291	0.0447	0.0104
										292	0.0441	0.0107
										293	0.0435	0.0106
										294	0.0434	0.0103
										295	0.0426	0.0103
										296	0.0429	0.01
										297	0.0426	0.0099
										298	0.0428	0.0104
										299	0.0424	0.0103
										300	0.0425	0.0102
										301	0.0429	0.0101
										302	0.0417	0.0104
										303	0.041	0.0105
										304	0.0409	0.0099
										305	0.0411	0.0106
										306	0.0415	0.0105
										307	0.0418	0.0105
										308	0.0418	0.0105
										309	0.0416	0.0103
										310	0.0402	0.0103
										311	0.0399	0.0106
										312	0.0398	0.0109
										313	0.0399	0.0109
										314	0.0397	0.0104
										315	0.0403	0.0111
										316	0.04	0.0112
										317	0.0402	0.0106
										318	0.0401	0.0105
										319	0.0404	0.0101
										320	0.04	0.0093
										321	0.0402	0.0091
										322	0.0395	0.0091
										323	0.0389	0.0091
										324	0.0387	0.0092
										325	0.0389	0.0091
										326	0.0395	0.0091
										327	0.0398	0.0097
										328	0.0399	0.0099
										329	0.0397	0.01
										330	0.0397	0.01
										331	0.0389	0.0099
										332	0.0393	0.0096
										333	0.0397	0.0093
										334	0.0399	0.0091
										335	0.0398	0.008
										336	0.0401	0.0084
										337	0.0405	0.0089
										338	0.04	0.0089
										339	0.0405	0.0095
										340	0.0465	0.0106
										341	0.0467	0.0108
										342	0.0467	0.0106
										343	0.0468	0.0108
										344	0.047	0.0108
										345	0.0472	0.0108
										346	0.0471	0.0108
										347	0.0473	0.0109
										348	0.0477	0.0106
										349	0.0476	0.011
										350	0.0472	0.011
										351	0.0473	0.0112
										352	0.0474	0.0108
										353	0.0472	0.0105
										354	0.047	0.0104
										355	0.0471	0.0104
										356	0.0473	0.0102
										357	0.0473	0.0099
										358	0.047	0.0101
										359	0.047	0.0102
										360	0.0467	0.01
										361	0.0468	0.0098
										362	0.0468	0.0098
										363	0.0468	0.0099
										364	0.0464	0.0098
										365	0.0462	0.0094
										366	0.0461	0.0093
										367	0.0459	0.009
										368	0.0461	0.0089
										369	0.0458	0.0086
										370	0.047	0.0099
										371	0.0485	0.0119
										372	0.0484	0.012
										373	0.0484	0.012
										374	0.0483	0.0121
										375	0.0482	0.0119
										376	0.0486	0.0119
										377	0.0485	0.012
										378	0.0482	0.0121
										379	0.0481	0.0123
										380	0.0479	0.0122
										381	0.0472	0.0123
										382	0.0479	0.0124
										383	0.0479	0.0125
										384	0.0478	0.012
										385	0.0479	0.0124
										386	0.048	0.0123
										387	0.0478	0.0125
										388	0.0477	0.0122
										389	0.0475	0.0122
										390	0.0475	0.0126
										391	0.0476	0.0125
										392	0.0474	0.0125
										393	0.0477	0.0125
										394	0.0474	0.0123
										395	0.0474	0.0123
										396	0.0476	0.0125
										397	0.0475	0.0127
										398	0.0475	0.0124
										399	0.0474	0.0124
										400	0.0481	0.0133

## Sheet: Fig. 5
Fig. 5a						Fig. 5c	Ssb1						PLGA/Ssb1						MnO2@PLGA/Ssb1
PLGA DiR	0.5	1	4	8			0.508622	0.699831	0.420985	0.67593	0.495344	0.444886	0.423641	0.314758	0.338659	0.521901	0.766223	0.346626	0.346626	0.333348	0.378494	0.322725	0.527212	0.38115
	191000000	178000000	203000000	266000000			0.788857	0.517978	0.539224	0.40644	0.40644	0.751678	0.889773	0.693253	0.687941	0.576403	0.40644	0.672007	0.576403	0.730432	0.576403	1.16596	0.40644	0.980065
	158000000	181000000	189000000	228000000			0.400434	0.551808	0.543841	0.30483	0.396451	0.639445	0.45222	0.30483	0.703181	0.500022	0.45222	0.460187	0.496039	0.456203	0.380517	0.51994	0.360599	0.480104
	214000000	236000000	253000000	290000000
						Fig. 5d		PBS						MnO2						MnO2@PLGA/b1
MnO2@PLGA DiR	0.5	1	4	8			H	11.9592	4.8723	2.94828				4.93389	5.19851	4.82288	4.722	3.96022		8.66212	5.89676	4.53573	5.51426	4.71202	4.46317
	173000000	168000000	162000000	229000000			Li	4.00543	2.70414	4.32002				9.35123	8.20796	11.7497	12.736	10.3632		6.83648	7.42926	8.37426	12.6204	9.42356	10.1642
	146000000	150000000	155000000	188000000			S	1.83919	1.85103	2.29555				2.64302	2.73265	3.13586	2.55664	2.52083		3.10956	2.79071	3.10066	3.36751	2.33106	2.42432
	204000000	204000000	196000000	248000000			Lu	2.14918	2.47256	2.36813				3.02095	2.67681	2.88398	3.23985	4.79139		3.8828	3.61656	3.84497	4.07864	3.99832	3.03248
							K	6.30326	5.52023	5.58332				12.3434	14.404	13.1598		11.2631		14.3819	13.1759	14.8276	12.6471	12.2055	14.5007

## Sheet: Fig. 6
Fig. 6b	N	M	b1	MnO2	PLGA/B1	MnO2/PLGA/b1		Fig. 6h
	11.5175	29.0301	27.222	21.4667	24.449	22.3184		CIV	Normal	PBS	B1	MnO2	PLGA/Ssb1	MnO2@plga/Ssb1
	12.1605	28.2285	28.1078	23.7176	18.6923	21.1228			45.5977	52.4637	33.0775	31.2601	49.6365	33.4814
	11.5175	27.6542	20.8515	21.1921	21.9911	21.5684			28.8368	55.4927	46.8094	26.8175	29.0388	27.8271
									40.3473	55.0889	39.1357	41.9628	33.8853	35.0969
Fig. 6g									48.4249	58.7238	60.9451	38.328	44.5881	42.7706
ALP	Nor	PBS	b1	MnO2	PLGA/B1	MnO2/PLGA/B1			53.2714	64.1761	36.1066	51.0501	54.2811	35.9047
	262.9	469.7	483.9	445.8	480.8	424.6
	298	496	492.7	407.7	473.8	415		HA	Normal	PBS	B1	MnO2	PLGA/Ssb1	MnO2@plga/Ssb1
	290.3	576.2	514.6	471.7	485.1	470.6			45.8747	45.7069	39.8354	36.4802	51.243	32.9573
	292.1	518.7	410.5	443.6	503.5	406.5			40.5064	53.9271	43.8616	36.9835	56.4435	48.7266
	311.7	504.5	474.9	482.3	386.1	455.9			49.0621	61.644	42.6873	52.0817	51.914	44.7004
									46.5457	47.72	44.8681	40.3387	35.4737	48.3911
AST	Nor	PBS	b1	MnO2	PLGA/B1	MnO2/PLGA/B1			46.378	72.8838	47.8878	50.9074	35.1382	49.7331
	154.2	19226.9	16661.7	10115.6	7441.5	11918.5
	200.9	21417	9801	12475.1	14193.3	9631.6		LN	Normal	PBS	B1	MnO2	PLGA/Ssb1	MnO2@plga/Ssb1
	164.1	20945.1	16940	12402.5	9292.8	7187.4			398.135	521.404	406.003	392.889	391.141	398.135
	198.7	15802.6	16468.1	14749.9	13915	8506.3			524.901	685.764	430.482	439.225	426.985	407.752
	136.4	19541.5	17883.8	11228.8	11809.6	7852.9			502.171	517.033	482.937	489.931	492.554	429.608
									556.374	540.638	568.614	561.62	488.183	495.177
ALT	Nor	PBS	b1	MnO2	PLGA/B1	MnO2/PLGA/B1			632.434	573.859	485.56	714.614	594.841	515.285
	137.7	30250	18537.2	23800.7	25313.2	17472.4
	52.5	30709.8	28628.6	22506	18234.7	25894		PIIINP	Normal	PBS	B1	MnO2	PLGA/Ssb1	MnO2@plga/Ssb1
	160.6	29657.1	24901.8	23595	21235.5	16843.2			4.30419	4.9663	4.34737	3.95873	3.95873	4.07388
	51.9	28277.7	30371	22881.1	27261.3	19481			3.72843	5.06706	3.52691	2.8648	3.0807	3.19585
	32.4	31871.4	26196.5	23401.4	22602.8	18065.3			4.7504	4.77918	3.69964	3.54131	3.77161	3.71403
									4.18903	5.57085	3.42616	3.46934	3.77161	3.42616
TBIL	Nor	PBS	b1	MnO2	PLGA/B1	MnO2/PLGA/B1			5.25418	4.83676	4.44812	4.59206	4.11706	4.67843
	1.23	6.81	5.29	4.38	3.15	1.83
	1.34	7.26	5.5	3.66	3.39	2.82
	1.16	10.17	6.88	2.91	1.93	3.48
	1.2	6.94	5.1	2.68	4.37	0.84
	1.84	7.96	4.59	4.52	1.85	2.86

## Sheet: Fig. 7
Fig. 7a	HSC-T6												Fig. 7d
PLGA/Ssb1	0.00	1.95	2.93	4.39	6.58	9.88	14.81	22.22	33.33	50.00			ALT	PBS	Ssb1	MnO2	PLGA/Ssb1	MnO2@PLGA/Ssb1
	101.7	86.4	94.8	90.8	99.1	95.3	85.2	89.3	88.5	75.8				39.6	35.3	37.5	33.4	33.1
	93.6	99.9	91.5	89.3	83.7	89	88.4	75.3	82.2	79.8				30.2	32.9	33.8	28.1	32.3
	100.6	92.3	91.2	80.3			84.4	77.5	78.9	82.6				29.5	33.3	34.4	41.7	32.3
	104	92.7	100.7	78.6	89.3	90	86.7	86	86.5	91.7				37.5	36.2	36.8	31	32.6
														37.3	32.5	34.1	31	41.6
Ssb1	0.00	1.30	1.95	2.93	4.39	6.58	9.88	14.81	22.22	33.33	50.00
	96.75		102.91	112.26	91.5	101.08	92.41	88.76	80.78	90.59	91.04		AST	PBS	Ssb1	MnO2	PLGA/Ssb1	MnO2@PLGA/Ssb1
	85.8	94.69	96.52	95.15	93.1	94.69	76.9	79.63	82.83	91.73	88.76			104.8	93	97.2	81.3	95.1
	114.09	100.4	97.2	104.96	103.82	96.98	89.45	71.19	72.79	108.61	73.25			118.8	95.5	79.2	100.3	85.3
	103.37	89.22	91.73	105.19	100.4	99.49	88.08	69.59	81.69	83.74	83.29			84.2	96.4	107.1	114.1	73.6
														87.2	102.6	93.2	92.7	86.2
MnO2@PLGA/Ssb1	0.00	1.30	1.95	2.93	4.39	6.58	9.88	14.81	22.22	33.33	50.00			89.3	87.1	93.6	77.3	112.9
	113.64	97.63	86.76	91.3	86.56	82.21	99.6	78.06	89.33	89.53	93.28
	91.3	85.38	78.06	76.48	87.35	76.09	81.62	82.81	80.63	80.83	76.28		ALP	PBS	Ssb1	MnO2	PLGA/Ssb1	MnO2@PLGA/Ssb1
	95.06	85.57	83.4	89.53	87.15	87.94	78.06	91.3	90.91	84.39	80.63			369.4	247.8	303.7	278.2	260.2
	100	94.27	94.07	101.58	88.14	93.28	80.83	76.88	73.52	74.9				370.9	277.4	349	280.8	330.7
														279.8	314.4	225.8	391.7	346.9
Fig. 7b	LX-2													245.1	295.8	242.3	315.8	328.1
PLGA/Ssb1	0.00	1.30	1.95	2.93	6.58	9.88	14.81	22.22	33.33	50.00				315.7	257.1	291	359.3	301.8
	99.62	75.66	74.15	61.54	71.12	69.1	72.64	82.47	75.66	79.45
	92.31	74.91	72.13	64.06	64.06	61.79	66.83	70.62	82.98	79.45
	106.94	85.25	77.18	66.58	64.06	65.57	76.67	71.63	80.2	90.29
	101.13	81.21	81.46	86.51	82.22	70.11	77.18	81.97	83.23	94.07
Ssb1	0.00	1.30	1.95	2.93	6.58	9.88	14.81	22.22	33.33	50.00
	112.61	76.23	82.23	84.94	97.32	86.49	73.52	106.42	116.87	103.51
	98.68	72.75	82.23	85.33	84.94	88.62	90.94	97.13	115.9	127.51
	89.97	79.52	95	94.42	89	95.97	90.36	101.97	104.87	124.02
	102.74	89.78	86.29	77.78	93.26	91.52	97.32	97.13	102.74
	107.19	106.61	89.78	97.32	84.36	92.68	100.03	102.93	98.48	116.29
MnO2@PLGA/Ssb1	0.00	1.30	1.95	2.93	6.58	9.88	14.81	22.22	33.33	50.00
	99.62	89.28	83.98	75.41	67.09	82.47	83.73	104.67	86.76	83.73
	92.31	76.17	76.42	67.59	61.54	63.56	68.85	70.11	63.56	81.21
	106.94	69.1	64.31	70.37	74.91	60.53	67.09	73.9	71.37	82.47
	101.13	74.15	75.66	60.28	64.56	65.07	59.27	69.61	73.14	75.41

## Sheet: Fig. S1
Fig. S1a						Fig. S1b						Fig. S1c					Fig. S1d	HSC-T6					Fig. S1e				Fig. S1f
Hif-1α	Normal	12 h	24 h	TGF-β1		Hif-1α	Normal	12 h	24 h	TGF-β1		-	+	-	+		CAT	-	+	-	+		HIF-1α	-	+		HIF-1α	-	+
	0.317803	0.417524	0.508611	0.417188			0.290626	0.533891	0.469743	0.647236		0.115894	0.088468	0.485204	0.531528			0.64201	0.750819	0.479724	0.725448			0.219117	0.468221			0.062599	0.26855
	0.543047	0.703403	0.665412	0.801637			0.414918	0.648554	0.616202	0.59244		0.096811	0.1564	0.285275	0.249703			0.521856	0.605304	0.435154	0.507766			0.214138	0.510628			0.112301	0.397196
	0.217125	0.464352	0.620096	0.585551			0.461192	0.502415	0.559268	0.619484		0.353159	0.099586	0.513215	0.259328			0.745113	0.830056	0.417725	0.896777			0.361723	0.472037			0.07851	0.309147
	0.375267	0.89671	0.523447	0.709272			0.422171	0.503084	0.550352	0.602666								0.666141	0.71706	0.39949	0.575314
	0.465675	0.782784	0.584952	0.809466																			TGF-β	-	+		TGF-β	-	+
CAT	Normal	12 h	24 h	TGF-β1		CAT	Normal	12 h	24 h	TGF-β1							Foxo3a	-	+	-	+			0.315268	0.565717			0.109082	0.513591
	1.04103	0.665017	0.304298	0.08746			0.694878	0.673018	0.440024	0.282434								1	0.979324	0.727658	1.32278			0.292076	0.618411			0.097919	0.490815
	0.828357	0.454672	0.156201	0.067632			0.605913	0.515309	0.335233	0.327855								1.01	1.27075	0.428921	1.30647			0.362891	0.525522			0.023578	0.490881
	0.760148	0.593157	0.786307	0.434722			0.808888	0.670474	0.551636	0.512212								0.99	0.879663	0.696022	0.876627
	1.10583	0.978489	0.889259	0.745463			0.599428	0.619908	0.52932	0.534285
	0.729592	0.523907	0.462112	0.415184
α-SMA	Normal	12 h	24 h	TGF-β1		α-SMA	Normal	12 h	24 h	TGF-β1								LX-2
	0.405682	0.472799	0.686872	0.691718			0.514912	0.614254	0.85444	0.850974							CAT	-	+	-	+
	0.477616	0.579797	0.821201	0.690786			0.420916	0.463705	0.53762	1.03604								0.93	0.860202	0.629374	0.711167
	0.758506	0.623145	0.91525	1.17707			0.585856	0.42045	0.762942	1.01818								1.03	0.873581	0.781692	0.921247
	0.538627	1.03793	0.631224	0.767649			0.341707	0.829428	0.797618	1.09459								0.98	0.908068	0.670962	0.743538
	0.506535	1.00298	0.636714	1.07906
TGF-β	Normal	12 h	24 h	TGF-β1		TGF-β	Normal	12 h	24 h	TGF-β1							Foxo3a	-	+	-	+
	0.411546	1.0515	1.46356	1.04934			0.32086	0.549596	0.814187	0.796436								0.834052	0.905756	0.643124	1.12083
	0.615368	1.05494	1.45353	0.988917			0.515805	0.717983	0.799214	0.690477								1.03493	1.04907	0.540504	0.769025
	0.941032	1.09989	1.41744	1.59127			0.387262	0.759464	0.739014	0.774636								0.99867	0.819376	0.698917	0.990514
	0.794401	0.642682	0.848576	0.901507			0.441927	0.710928	0.97564	0.890629								0.876253	0.886281	0.543671	0.845975
	0.528318	0.546863	0.963122	1.38353

## Sheet: Fig. S2
Fig. S2a					Fig. S2b					Fig. S2e
Nrf2	Ctrl	Hypoxia	TGF-β1		Nrf2	Ctrl	Hypoxia	TGF-β1		Nrf2	Ctrl	Sh-NC	sh-Nrf2
	0.99	0.899169	0.76707			1.02	0.47579	0.554952			1.50951	1.5253	0.952702
	1.02	0.98917	0.728395			1.01	0.400042	0.534062			1.53051	1.41682	0.75834
	0.99	0.834402	0.803974			0.98	0.856626	0.840519			2.00654	1.50351	1.12687
						0.97	0.462345	0.476225
CAT	Ctrl	Hypoxia	TGF-β1							CAT	Ctrl	Sh-NC	sh-Nrf2
	0.99	0.716297	0.686715		CAT	Ctrl	Hypoxia	TGF-β1			0.78603	0.755498	0.563807
	0.99	0.653146	0.706778			1	0.730079	0.476289			0.877411	0.958825	0.572415
	1	0.841564	0.725097			1	0.691437	0.592927			0.845524	0.887016	0.500036
						0.98	0.807948	0.816185
						1.02	0.78737	0.818635

## Sheet: Fig. S4
Fig. S4a													Fig. S4b							Fig. S4d	HSC-T6
Ssb1-HSC-T6	0.00	3.90	5.85	8.78	13.17	19.75	29.63	44.44	66.67	100.00			α-SMA	-	-	5	10	15		HIF-1α	C	M	Ssb1	MnO2	PLGA/Ssb1	MnO2@PLGA/Ssb1
	107.01	95.76	90.14	74.33	82.23	66.99	71.31	78	6.85	4.81				0.106593	0.507248	0.435315	0.304174	0.296887			1	1.9012	1.26713	1.33443	1.34805	1.15612
	101.87	85.41	77.1	71.88	70.33	62.1	67.89	72.21	6.36	4.81				0.369873	0.496225	0.517164	0.471091	0.442071			1.01	2.04628	0.813289	1.39596	1.32633	1.08027
	103.02	82.8	77.83	76.53	65.2	63.9	64.22	69.36	6.44	4.97				0.140576	0.600462	0.451878	0.25309	0.276			0.99	1.32113	1.3249	1.08603	1.23833	1.12271
	96.9	80.03	76.28	62.59	64.79	60.8	64.96	78.65	6.28	5.13				0.35623	0.449988	0.454499	0.425608	0.423815
	97.07	79.63	78.16	74.9	64.55	63.57	66.26	67.89	6.6	5.05										α-SMA	Normal	TGF-β1	Ssb1	MnO2	PLGA/Ssb1	MnO2@PLGA/Ssb1
	96.98	82.15	74.57	74.16	61.61	61.86	63.57	64.55	6.85	5.22			Collagen 1	-	-	5	10	15			1.01	2.04628	0.813289	1.39596	1.32633	1.08027
	97.15	81.58	79.22	71.88	66.83	70.17	70.25	73.51	7.17	5.54				0.753361	1.64541	1.84805	1.56096	1.20284			1	1.33177	0.692736	0.646122	0.993318	0.709401
														1.32508	1.74569	1.51724	1.67438	1.42627			0.99	1.80373	1.10253	1.13839	1.09486	1.05649
Ssb1-LX-2	0.00	3.90	5.85	8.78	13.17	19.75	29.63	44.44	66.67	100.00				0.668996	1.27197	1.00945	0.856047	0.683308
	90.89	92.31	97.84	104.41	108.92	126.17	127.84	132.09	9.78	8.37				1.25256	1.73594	0.936186	0.550304	0.823584			LX-2
	96.04	93.08	98.87	104.15	101.83	115.09	123.85	113.55	9.01	8.11										HIF-1α	C	M	Ssb1	MnO2	PLGA/Ssb1	MnO2@PLGA/Ssb1
	110.07	99.52	96.17	97.33	103.25	120.24	119.73	110.46	9.78	7.85			Cleaved Capase 3	-	-	5	10	15			1	1.29237	1.13022	1.24274	0.788034	0.964727
	102.99	93.6	85.36	84.84	100.42	99.26	107.5	106.21	8.24	7.72				0.527521	1.17629	1.09504	1.68164	2.30011			1	1.16357	1.0894	0.9932	1.18854	1.05151
														1	0.183739	0.836038	4.28316	2.54163			1	1.00787	0.939561	0.912495	0.912295	0.542367
Ssb1-activated HSC-T6	C	M	3.90	5.85	8.78	13.17	19.75	29.63	44.44	66.67	100.00			1	2.21228	4.65551	3.92244	5.37118
	101.95	113.96	120.07	101.72	117.58	98.1	17.67	17.9	18.8	18.12	18.35			2.36333	1.03189	1.91102	2.60973	4.36567		α-SMA	C	M	Ssb1	MnO2	PLGA/Ssb1	MnO2@PLGA/Ssb1
	97.19	101.95	103.53	115.31	107.39	99	17.22	16.99	17.67	19.71	17.9										0.693081	1.9193	1.5035	1.78884	1.57915	1.13618
	93.11	99.68	116.45	101.95	103.53	98.55	16.54	17.44	17.22	17.44	18.58										1.22035	1.6325	1.23468	1.25923	1.21825	1.13556
	92.43	107.61	114.64	97.42	102.85	97.19	16.54	16.76	18.35	18.8	18.8		Fig. S4c								1.37791	1.56821	0.885668	1.00981	1.24085	1.26902
	115.31	119.62	103.53	115.31	105.12	109.65	17.44	17.22	17.44	17.67	16.09		α-SMA	-	-	5	10	15
														0.98	1.22855	1.18835	1.07196	0.733136
Ssb1-activated LX-2	C	M	3.90	5.85	8.78	13.17	19.75	29.63	44.44	66.67	100.00			1.01	1.48913	1.26781	1.03234	0.625463		Fig. S4e	HSC-T6
	101.596	102.184	102.184	101.302	99.979	85.8643	10.439	11.6152	11.7622	12.3504	12.0563			1.01	1.31233	1.17724	1.03015	0.788273		HIF-1α	Control	Hypoxia	b1	MnO2	PLGA/Ssb1	MnO2@PLGA/Ssb1
	89.687	108.654	108.654	107.624	102.037	94.3919	10.8801	10.733	11.3211	11.6152	12.2033										1.02	1.22504	1.21759	1.22192	1.16434	1.16149
	104.096	111.447	111.447	104.537	94.0979	90.7162	11.1741	11.1741	11.6152	12.0563	12.2033		Collagen 1	-	-	5	10	15			1	1.06012	0.984462	1.0602	1.13817	1.06657
	103.802	104.978	104.978	107.036	98.5087	84.6881	10.8801	10.8801	10.8801	12.4974	11.7622			1	4.94862	1.11364	1.62518	1.42535			0.98	1.06539	1.0981	1.15578	1.07241	1.08639
	106.007	113.653	113.653	107.183	113.8	90.8633	10.586	10.292	10.439	11.6152	11.9093			1	1.15303	1.09729	0.889848	0.248838
	103.508	101.155	101.155	108.36	115.417	102.626	11.0271	11.0271	11.3211	12.3504	12.0563			1	1.40452	1.26313	0.935412	1.00029		TGF-β	Control	Hypoxia	b1	MnO2	PLGA/Ssb1	MnO2@PLGA/Ssb1
	91.3043	104.978	104.978	105.713	109.977	86.0113	11.3211	10.586	11.7622	11.7622	11.6152										0.99	1.92357	2.11651	2.07771	1.93366	1.69413
																					1.02	2.10879	1.96276	1.7981	1.06531	1.06108
																					0.99	1.89776	2.15156	1.578	1.4879	0.648058
																					LX-2
																				TGF-β	Normal	Hypoxia	b1	MnO2	PLGA/Ssb1	MnO2@PLGA/Ssb1
																					0.98	1.34088	1.32378	1.18634	1.05266	0.684171
																					0.99	1.53154	1.28952	1.06173	1.03349	0.887971
																					0.8	1.58691	1.54741	1.49764	1.16677	1.17546
																				HIF-1α	Control	Hypoxia	b1	MnO2	PLGA/Ssb1	MnO2@PLGA/Ssb1
																					1.01	1.50355	1.43599	1.45044	1.2136	1.18962
																					1.01	1.52385	1.37356	1.41083	1.20587	1.31593
																					0.98	1.22277	1.0376	1.087	0.879743	0.996532

## Sheet: Fig. S5
Fig. S5b
TGF-β	Control	H2O2	H2O2+Ssb1	H2O2+MnO2	H2O2+PLGA/Ssb1	H2O2+MnO2/PLGA/Ssb
	0.820262	1.48466	0.867802	0.993064	1.16273	0.890361
	0.735765	2.28783	1.81212	1.00211	1.33695	1.16565
	0.924699	2.11727	2.43052	1.20659	0.794833	0.3984

[truncated: 1 more sheets: Fig. S6]
