# Supplementary material for: Nanodrug rescues liver fibrosis via synergistic therapy with H2O2 depletion and Saikosaponin b1 sustained release
Source: Commun Biol. 2023 Feb 16;6:184. doi: 10.1038/s42003-023-04473-2 (PMC9935535; doi:10.1038/s42003-023-04473-2)
Supplement: Supplementary file 6 — Supplementary Data 3 [file 42003_2023_4473_MOESM6_ESM.zip › Supplementary Data 3/Supplementary Figure 5a.wsp]

<?xml version="1.0" encoding="UTF-8"?>
 <Workspace version="20.0"  modDate="Sun Oct 10 22:02:19 CST 2021"  flowJoVersion="10.0.7r2"  drawRowBorders="1"  drawColumnBorders="1"  curGroup="All Samples"  groupPaneHeight="80"  xmlns:xsi="http://www.w3.org/2001/XMLSchema-instance"  xmlns:gating="http://www.isac-net.org/std/Gating-ML/v2.0/gating"  xmlns:transforms="http://www.isac-net.org/std/Gating-ML/v2.0/transformations"  xmlns:data-type="http://www.isac-net.org/std/Gating-ML/v2.0/datatypes"  xsi:schemaLocation="http://www.isac-net.org/std/Gating-ML/v2.0/gating http://www.isac-net.org/std/Gating-ML/v2.0/gating/Gating-ML.v2.0.xsd http://www.isac-net.org/std/Gating-ML/v2.0/transformations http://www.isac-net.org/std/Gating-ML/v2.0/gating/Transformations.v2.0.xsd http://www.isac-net.org/std/Gating-ML/v2.0/datatypes http://www.isac-net.org/std/Gating-ML/v2.0/gating/DataTypes.v2.0.xsd "  nonAutoSaveFileName="file:/D:/Onedrive/OneDrive%20-%20北流大学/Desktop/MnO2PLGASsb1%20antifibrosis/Experimental%20data/FCM%20Flow%20cytometry/20210827roshsckeyong/FigureS/20210904.wsp" >
   <WindowPosition x="-11"  y="-11"  width="1942"  height="1042"  displayed="1"  panelState="" />
   <TextTraits font="SansSerif"  size="12"  name=""  style="plain"  color="#000000"  background="#00ffffff"  just="left" />
   <Columns>
     <TColumn width="745" >
       <Property key="fj.appnode.prop.name" />
     </TColumn>
     <TColumn width="586" >
       <Property key="fj.appnode.prop.statistic" />
     </TColumn>
     <TColumn width="585" >
       <Property key="fj.appnode.prop.ncells" />
     </TColumn>
   </Columns>
   <Matrices/>
   <Cytometers>
     <Cytometer name="CYTOF"  cyt="CytoFLEX"  useFCS3="1"  extraNegs="0"  widthBasis="-5"  linMin="0"  logMin="-5"  linMax="12000"  logMax="12000"  linearRescale="1"  logRescale="1"  linFromKW="1"  logFromKW="1"  useGain="1"  useTransform="1"  transformType="ARCSINH"  manufacturer=""  serialnumber=""  homepage="workspaces-and-samples/flowjo-and-your-cytometer/ws-instrumentation/"  icon="cytof.png" >
       <LinParams>
         <Param>time</Param>
       </LinParams>
       <LogParams/>
       <FilterParams>
         <Param/>
       </FilterParams>
       <TransformStore>
         <Transforms>
           <Transforms>
             <transforms:fasinh transforms:length="256"  transforms:maxRange="12000"  transforms:T="12000"  transforms:A="0.6989700043"  transforms:M="4.079181246" >
               <data-type:parameter data-type:name="FSC-H" />
             </transforms:fasinh>
             <transforms:fasinh transforms:length="256"  transforms:maxRange="12000"  transforms:T="12000"  transforms:A="0.6989700043"  transforms:M="4.079181246" >
               <data-type:parameter data-type:name="FL4-A" />
             </transforms:fasinh>
             <transforms:fasinh transforms:length="256"  transforms:maxRange="12000"  transforms:T="12000"  transforms:A="0.6989700043"  transforms:M="4.079181246" >
               <data-type:parameter data-type:name="SSC-H" />
             </transforms:fasinh>
             <transforms:fasinh transforms:length="256"  transforms:maxRange="379473.3192202056"  transforms:T="379473.3192202056"  transforms:A="0.6989700043"  transforms:M="5.579181246" >
               <data-type:parameter data-type:name="FL1-A" />
             </transforms:fasinh>
             <transforms:fasinh transforms:length="256"  transforms:maxRange="12000"  transforms:T="12000"  transforms:A="0.6989700043"  transforms:M="4.079181246" >
               <data-type:parameter data-type:name="FL4-H" />
             </transforms:fasinh>
             <transforms:log transforms:offset="10"  transforms:decades="11.579181246" >
               <data-type:parameter data-type:name="SSC-A" />
             </transforms:log>
             <transforms:linear transforms:minRange="0"  transforms:maxRange="32"  gain="1" >
               <data-type:parameter data-type:name="Time" />
             </transforms:linear>
             <transforms:fasinh transforms:length="256"  transforms:maxRange="12000"  transforms:T="12000"  transforms:A="0.6989700043"  transforms:M="4.079181246" >
               <data-type:parameter data-type:name="FL3-A" />
             </transforms:fasinh>
             <transforms:fasinh transforms:length="256"  transforms:maxRange="12000"  transforms:T="12000"  transforms:A="0.6989700043"  transforms:M="4.079181246" >
               <data-type:parameter data-type:name="FL2-H" />
             </transforms:fasinh>
             <transforms:fasinh transforms:length="256"  transforms:maxRange="12000"  transforms:T="12000"  transforms:A="0.6989700043"  transforms:M="4.079181246" >
               <data-type:parameter data-type:name="FL3-H" />
             </transforms:fasinh>
             <transforms:log transforms:offset="1000"  transforms:decades="4.079181246" >
               <data-type:parameter data-type:name="FSC-A" />
             </transforms:log>
             <transforms:fasinh transforms:length="256"  transforms:maxRange="12000"  transforms:T="12000"  transforms:A="0.6989700043"  transforms:M="4.079181246" >
               <data-type:parameter data-type:name="FL2-A" />
             </transforms:fasinh>
             <transforms:fasinh transforms:length="256"  transforms:maxRange="12000"  transforms:T="12000"  transforms:A="0.6989700043"  transforms:M="4.079181246" >
               <data-type:parameter data-type:name="FSC-Width" />
             </transforms:fasinh>
             <transforms:fasinh transforms:length="256"  transforms:maxRange="12000"  transforms:T="12000"  transforms:A="0.6989700043"  transforms:M="4.079181246" >
               <data-type:parameter data-type:name="FL1-H" />
             </transforms:fasinh>
           </Transforms>
         </Transforms>
       </TransformStore>
     </Cytometer>
   </Cytometers>
   <Groups>
     <GroupNode name="All Samples"  annotation=""  owningGroup="All Samples"  expanded="1"  sortPriority="10"  count="-1" >
       <Graph smoothing="0"  backColor="#ffffff"  foreColor="#000000"  type="Pseudocolor"  fast="1"  rowCount="0" >
         <Axis dimension="x"  name=""  label=""  auto="auto" />
         <Axis dimension="y"  name=""  label=""  auto="auto" />
         <GraphSettings level="5%"  smoothingHighResolution="1"  contourHighResolution="1"  histogramSmoothingCount="0"  graphResolution="256"  showOutliers="0"  drawLargeDots="0"  dotsToDraw="8000"  tint="le.chartfill.tinted.40"  lineWeight="le.lineweight.normal"  lineStyle="le.linestyle.solid" />
         <GraphEnvironment showGrid="0"  showAxes="tnlTNL"  showGates="1"  showFreqOnPlots="1"  showGateNameOnPlots="1"  showMedians="0"  showUncomped="0"  addEventParam="0"  lastYAxisName="" >
           <TextTraits font="SansSerif"  size="12"  name="Labels"  style="plain"  color="#000000"  background="#00ffffff"  just="left" />
           <TextTraits font="SansSerif"  size="12"  name="LayoutGates"  style="plain"  color="#000000"  background="#00ffffff"  just="left" />
           <TextTraits font="SansSerif"  size="10"  name="Numbers"  style="plain"  color="#000000"  background="#00ffffff"  just="left" />
           <TextTraits font="SansSerif"  size="10"  name="Legend"  style="plain"  color="#000000"  background="#00ffffff"  just="left" />
           <WindowPosition x="0"  y="0"  width="0"  height="0"  displayed="0"  panelState="" />
         </GraphEnvironment>
       </Graph>
       <Subpopulations>
         <Population name="Lymphocytes"  annotation=""  owningGroup="All Samples"  expanded="1"  sortPriority="10"  count="10278" >
           <Graph smoothing="1"  backColor="#ffffff"  foreColor="#000000"  type="Histogram"  fast="1"  rowCount="0" >
             <Axis dimension="x"  name="FL1-A"  label=""  auto="auto" />
             <Axis dimension="y"  name=""  label=""  auto="auto" />
             <GraphSettings level="5%"  smoothingHighResolution="1"  contourHighResolution="1"  histogramSmoothingCount="0"  graphResolution="256"  showOutliers="0"  drawLargeDots="0"  dotsToDraw="8000"  tint="le.chartfill.tinted.40"  lineWeight="le.lineweight.normal"  lineStyle="le.linestyle.solid" />
             <GraphEnvironment showGrid="0"  showAxes="tnlTNL"  showGates="1"  showFreqOnPlots="1"  showGateNameOnPlots="1"  showMedians="0"  showUncomped="0"  addEventParam="0"  lastYAxisName="" >
               <TextTraits font="SansSerif"  size="12"  name="Labels"  style="plain"  color="#000000"  background="#00ffffff"  just="left" />
               <TextTraits font="SansSerif"  size="12"  name="LayoutGates"  style="plain"  color="#000000"  background="#00ffffff"  just="left" />
               <TextTraits font="SansSerif"  size="10"  name="Numbers"  style="plain"  color="#000000"  background="#00ffffff"  just="left" />
               <TextTraits font="SansSerif"  size="10"  name="Legend"  style="plain"  color="#000000"  background="#00ffffff"  just="left" />
               <WindowPosition x="-11"  y="-11"  width="990"  height="990"  displayed="0"  panelState="--+" />
             </GraphEnvironment>
           </Graph>
           <Gate gating:id="ID1330174597" >
             <gating:PolygonGate eventsInside="1"  annoOffsetX="0"  annoOffsetY="0"  tint="#000000"  isTinted="0"  lineWeight="Normal"  userDefined="1"  quadId="-1"  gateResolution="256" >
               <gating:dimension>
                 <data-type:fcs-dimension data-type:name="FSC-A" />
               </gating:dimension>
               <gating:dimension>
                 <data-type:fcs-dimension data-type:name="SSC-A" />
               </gating:dimension>
               <gating:vertex>
                 <gating:coordinate data-type:value="444436.1240294581" />
                 <gating:coordinate data-type:value="3718343.1236202875" />
               </gating:vertex>
               <gating:vertex>
                 <gating:coordinate data-type:value="281112.8314863353" />
                 <gating:coordinate data-type:value="339612.7338544612" />
               </gating:vertex>
               <gating:vertex>
                 <gating:coordinate data-type:value="183514.8475066518" />
                 <gating:coordinate data-type:value="31018.3340164169" />
               </gating:vertex>
               <gating:vertex>
                 <gating:coordinate data-type:value="135223.4730102046" />
                 <gating:coordinate data-type:value="8698.7239261174" />
               </gating:vertex>
               <gating:vertex>
                 <gating:coordinate data-type:value="254352.7717917604" />
                 <gating:coordinate data-type:value="1949.1807415109" />
               </gating:vertex>
               <gating:vertex>
                 <gating:coordinate data-type:value="609539.0667740019" />
                 <gating:coordinate data-type:value="3820.9702646166" />
               </gating:vertex>
               <gating:vertex>
                 <gating:coordinate data-type:value="1273845.2324055927" />
                 <gating:coordinate data-type:value="32200.1988903401" />
               </gating:vertex>
               <gating:vertex>
                 <gating:coordinate data-type:value="1803134.320795841" />
                 <gating:coordinate data-type:value="617767.9030838223" />
               </gating:vertex>
               <gating:vertex>
                 <gating:coordinate data-type:value="1666211.1302161186" />
                 <gating:coordinate data-type:value="2373932.8632810335" />
               </gating:vertex>
               <gating:vertex>
                 <gating:coordinate data-type:value="1076335.0814716413" />
                 <gating:coordinate data-type:value="11417001.033252548" />
               </gating:vertex>
               <gating:vertex>
                 <gating:coordinate data-type:value="673667.7243787331" />
                 <gating:coordinate data-type:value="4653609.94371504" />
               </gating:vertex>
               <gating:vertex>
                 <gating:coordinate data-type:value="515029.8202689754" />
                 <gating:coordinate data-type:value="3581866.3539591157" />
               </gating:vertex>
             </gating:PolygonGate>
           </Gate>
           <Subpopulations>
             <Statistic name="Mean"  annotation=""  owningGroup="All Samples"  expanded="1"  sortPriority="5"  id="FL1-A"  ancestor=""  correlate=""  value="246.930404663" />
             <Statistic name="Mean"  annotation=""  owningGroup="All Samples"  expanded="1"  sortPriority="5"  id="FL1-A"  ancestor=""  correlate=""  value="222.532470703" />
             <Population name="FITC-A+"  annotation=""  owningGroup="All Samples"  expanded="1"  sortPriority="10"  count="78" >
               <Graph smoothing="0"  backColor="#ffffff"  foreColor="#000000"  type="Histogram"  fast="1"  rowCount="0" >
                 <Axis dimension="x"  name="FL1-A"  label=""  auto="auto" />
                 <Axis dimension="y"  name="SSC-H"  label=""  auto="auto" />
                 <GraphSettings level="5%"  smoothingHighResolution="1"  contourHighResolution="1"  histogramSmoothingCount="0"  graphResolution="256"  showOutliers="0"  drawLargeDots="0"  dotsToDraw="8000"  tint="le.chartfill.tinted.40"  lineWeight="le.lineweight.normal"  lineStyle="le.linestyle.solid" />
                 <GraphEnvironment showGrid="0"  showAxes="tnlTNL"  showGates="1"  showFreqOnPlots="1"  showGateNameOnPlots="1"  showMedians="0"  showUncomped="0"  addEventParam="0"  lastYAxisName="" >
                   <TextTraits font="SansSerif"  size="12"  name="Labels"  style="plain"  color="#000000"  background="#00ffffff"  just="left" />
                   <TextTraits font="SansSerif"  size="12"  name="LayoutGates"  style="plain"  color="#000000"  background="#00ffffff"  just="left" />
                   <TextTraits font="SansSerif"  size="10"  name="Numbers"  style="plain"  color="#000000"  background="#00ffffff"  just="left" />
                   <TextTraits font="SansSerif"  size="10"  name="Legend"  style="plain"  color="#000000"  background="#00ffffff"  just="left" />
                   <WindowPosition x="0"  y="0"  width="0"  height="0"  displayed="0"  panelState="" />
                 </GraphEnvironment>
               </Graph>
               <Gate gating:id="ID939686509"  gating:parent_id="ID1330174597" >
                 <gating:RectangleGate eventsInside="1"  annoOffsetX="0"  annoOffsetY="0"  tint="#000000"  isTinted="0"  lineWeight="Normal"  userDefined="1" >
                   <gating:dimension gating:min="838.8053077499235"  yRatio="0.7079560652487176" >
                    <data-type:fcs-dimension data-type:name="FL1-A" />
                   </gating:dimension>
                 </gating:RectangleGate>
               </Gate>
             </Population>
             <Population name="FITC-A-"  annotation=""  owningGroup="All Samples"  expanded="1"  sortPriority="10"  count="10200" >
               <Graph smoothing="0"  backColor="#ffffff"  foreColor="#000000"  type="Histogram"  fast="1"  rowCount="0" >
                 <Axis dimension="x"  name="FL1-A"  label=""  auto="auto" />
                 <Axis dimension="y"  name="SSC-H"  label=""  auto="auto" />
                 <GraphSettings level="5%"  smoothingHighResolution="1"  contourHighResolution="1"  histogramSmoothingCount="0"  graphResolution="256"  showOutliers="0"  drawLargeDots="0"  dotsToDraw="8000"  tint="le.chartfill.tinted.40"  lineWeight="le.lineweight.normal"  lineStyle="le.linestyle.solid" />
                 <GraphEnvironment showGrid="0"  showAxes="tnlTNL"  showGates="1"  showFreqOnPlots="1"  showGateNameOnPlots="1"  showMedians="0"  showUncomped="0"  addEventParam="0"  lastYAxisName="" >
                   <TextTraits font="SansSerif"  size="12"  name="Labels"  style="plain"  color="#000000"  background="#00ffffff"  just="left" />
                   <TextTraits font="SansSerif"  size="12"  name="LayoutGates"  style="plain"  color="#000000"  background="#00ffffff"  just="left" />
                   <TextTraits font="SansSerif"  size="10"  name="Numbers"  style="plain"  color="#000000"  background="#00ffffff"  just="left" />
                   <TextTraits font="SansSerif"  size="10"  name="Legend"  style="plain"  color="#000000"  background="#00ffffff"  just="left" />
                   <WindowPosition x="0"  y="0"  width="0"  height="0"  displayed="0"  panelState="" />
                 </GraphEnvironment>
               </Graph>
               <Gate gating:id="ID716416725"  gating:parent_id="ID1330174597" >
                 <gating:RectangleGate eventsInside="1"  annoOffsetX="0"  annoOffsetY="0"  tint="#000000"  isTinted="0"  lineWeight="Normal"  userDefined="1" >
                   <gating:dimension gating:max="838.8053077499235"  yRatio="0.6579560652487175" >
                    <data-type:fcs-dimension data-type:name="FL1-A" />
                   </gating:dimension>
                 </gating:RectangleGate>
               </Gate>
             </Population>
           </Subpopulations>
         </Population>
       </Subpopulations>
       <Group name="All Samples"  live="1"  role="ws.group.dlog.test"  key=""  synchronized="0"  foreground="#000000"  fontStyle="bold" >
         <Criteria/>
         <BlacklistedSamples>
           <SampleRef sampleID="3" />
           <SampleRef sampleID="10" />
           <SampleRef sampleID="7" />
           <SampleRef sampleID="4" />
           <SampleRef sampleID="13" />
           <SampleRef sampleID="12" />
         </BlacklistedSamples>
         <SampleRefs>
           <SampleRef sampleID="9" />
           <SampleRef sampleID="11" />
           <SampleRef sampleID="1" />
           <SampleRef sampleID="6" />
           <SampleRef sampleID="5" />
           <SampleRef sampleID="8" />
           <SampleRef sampleID="2" />
         </SampleRefs>
         <Keywords/>
       </Group>
     </GroupNode>
     <GroupNode name="Compensation"  annotation=""  owningGroup="Compensation"  expanded="1"  sortPriority="10"  count="-1" >
       <Graph smoothing="0"  backColor="#ffffff"  foreColor="#000000"  type="Pseudocolor"  fast="1"  rowCount="0" >
         <Axis dimension="x"  name=""  label=""  auto="auto" />
         <Axis dimension="y"  name=""  label=""  auto="auto" />
         <GraphSettings level="5%"  smoothingHighResolution="1"  contourHighResolution="1"  histogramSmoothingCount="0"  graphResolution="256"  showOutliers="0"  drawLargeDots="0"  dotsToDraw="8000"  tint="le.chartfill.tinted.40"  lineWeight="le.lineweight.normal"  lineStyle="le.linestyle.solid" />
         <GraphEnvironment showGrid="0"  showAxes="tnlTNL"  showGates="1"  showFreqOnPlots="1"  showGateNameOnPlots="1"  showMedians="0"  showUncomped="0"  addEventParam="0"  lastYAxisName="" >
           <TextTraits font="SansSerif"  size="12"  name="Labels"  style="plain"  color="#000000"  background="#00ffffff"  just="left" />
           <TextTraits font="SansSerif"  size="12"  name="LayoutGates"  style="plain"  color="#000000"  background="#00ffffff"  just="left" />
           <TextTraits font="SansSerif"  size="10"  name="Numbers"  style="plain"  color="#000000"  background="#00ffffff"  just="left" />
           <TextTraits font="SansSerif"  size="10"  name="Legend"  style="plain"  color="#000000"  background="#00ffffff"  just="left" />
           <WindowPosition x="0"  y="0"  width="0"  height="0"  displayed="0"  panelState="" />
         </GraphEnvironment>
       </Graph>
       <Group name="Compensation"  live="1"  role="ws.group.dlog.compensation"  key=""  synchronized="0"  foreground="#ff00ff"  fontStyle="bold" >
         <Criteria>
           <Criterion connector="And"  keyword="$FIL"  function="Contains"  value="comp" />
           <Criterion connector="Or"  keyword="$FIL"  function="Contains"  value="unstained" />
         </Criteria>
         <Keywords/>
       </Group>
     </GroupNode>
   </Groups>
   <SampleList>
     <Sample>
       <DataSet uri="file:/D:/Onedrive/OneDrive%20-%20北流大学/Desktop/MnO2PLGASsb1%20antifibrosis/Experimental%20data/FCM%20Flow%20cytometry/20210827roshsckeyong/20210827roshsc/Exp_20210827_1/M.fcs"  sampleID="1" />
       <Transformations>
         <transforms:fasinh transforms:length="256"  transforms:maxRange="12000"  transforms:T="12000"  transforms:A="0.6989700043"  transforms:M="4.079181246" >
           <data-type:parameter data-type:name="FSC-H" />
         </transforms:fasinh>
         <transforms:log transforms:offset="1000"  transforms:decades="4.079181246" >
           <data-type:parameter data-type:name="FSC-A" />
         </transforms:log>
         <transforms:fasinh transforms:length="256"  transforms:maxRange="12000"  transforms:T="12000"  transforms:A="0.6989700043"  transforms:M="4.079181246" >
           <data-type:parameter data-type:name="SSC-H" />
         </transforms:fasinh>
         <transforms:log transforms:offset="10"  transforms:decades="11.579181246" >
           <data-type:parameter data-type:name="SSC-A" />
         </transforms:log>
         <transforms:fasinh transforms:length="256"  transforms:maxRange="12000"  transforms:T="12000"  transforms:A="0.6989700043"  transforms:M="4.079181246" >
           <data-type:parameter data-type:name="FL1-H" />
         </transforms:fasinh>
         <transforms:fasinh transforms:length="256"  transforms:maxRange="379473.3192202056"  transforms:T="379473.3192202056"  transforms:A="0.6989700043"  transforms:M="5.579181246" >
           <data-type:parameter data-type:name="FL1-A" />
         </transforms:fasinh>
         <transforms:fasinh transforms:length="256"  transforms:maxRange="12000"  transforms:T="12000"  transforms:A="0.6989700043"  transforms:M="4.079181246" >
           <data-type:parameter data-type:name="FL2-H" />
         </transforms:fasinh>
         <transforms:fasinh transforms:length="256"  transforms:maxRange="12000"  transforms:T="12000"  transforms:A="0.6989700043"  transforms:M="4.079181246" >
           <data-type:parameter data-type:name="FL2-A" />
         </transforms:fasinh>
         <transforms:fasinh transforms:length="256"  transforms:maxRange="12000"  transforms:T="12000"  transforms:A="0.6989700043"  transforms:M="4.079181246" >
           <data-type:parameter data-type:name="FL3-H" />
         </transforms:fasinh>
         <transforms:fasinh transforms:length="256"  transforms:maxRange="12000"  transforms:T="12000"  transforms:A="0.6989700043"  transforms:M="4.079181246" >
           <data-type:parameter data-type:name="FL3-A" />
         </transforms:fasinh>
         <transforms:fasinh transforms:length="256"  transforms:maxRange="12000"  transforms:T="12000"  transforms:A="0.6989700043"  transforms:M="4.079181246" >
           <data-type:parameter data-type:name="FL4-H" />
         </transforms:fasinh>
         <transforms:fasinh transforms:length="256"  transforms:maxRange="12000"  transforms:T="12000"  transforms:A="0.6989700043"  transforms:M="4.079181246" >
           <data-type:parameter data-type:name="FL4-A" />
         </transforms:fasinh>
         <transforms:fasinh transforms:length="256"  transforms:maxRange="12000"  transforms:T="12000"  transforms:A="0.6989700043"  transforms:M="4.079181246" >
           <data-type:parameter data-type:name="FSC-Width" />
         </transforms:fasinh>
         <transforms:linear transforms:minRange="0"  transforms:maxRange="32"  gain="1" >
           <data-type:parameter data-type:name="Time" />
         </transforms:linear>
       </Transformations>
       <Keywords>
         <Keyword name="SWVER"  value="CytExpert 2.3.0.84" />
         <Keyword name="DGAIN"  value="1" />
         <Keyword name="WCH"  value="FSC" />
         <Keyword name="TRLGC"  value="None" />
         <Keyword name="PCHTP"  value="AutoThreshold" />
         <Keyword name="PCHID"  value="FSC" />
         <Keyword name="CH6HAVAL"  value="6875000" />
         <Keyword name="CH6AATFL"  value="4927" />
         <Keyword name="CH6HATFL"  value="420.375" />
         <Keyword name="CH6FLNMS"  value="APC" />
         <Keyword name="CH6AS"  value="2" />
         <Keyword name="CH6HS"  value="8" />
         <Keyword name="CH6FL"  value="True" />
         <Keyword name="CH6THUS"  value="False" />
         <Keyword name="CH6DELTA"  value="24" />
         <Keyword name="CH6DELAY"  value="-38.72" />
         <Keyword name="CH6USH"  value="True" />
         <Keyword name="CH6GAIN"  value="10" />
         <Keyword name="CH6TR"  value="64" />
         <Keyword name="CH6TH"  value="10000" />
         <Keyword name="CH6DA"  value="1" />
         <Keyword name="CH6AD"  value="1" />
         <Keyword name="CH6NM"  value="APC" />
         <Keyword name="CH6ID"  value="FL4" />
         <Keyword name="CH5HAVAL"  value="6875000" />
         <Keyword name="CH5AATFL"  value="4247" />
         <Keyword name="CH5HATFL"  value="395.75" />
         <Keyword name="CH5FLNMS"  value="PC5.5" />
         <Keyword name="CH5AS"  value="2" />
         <Keyword name="CH5HS"  value="8" />
         <Keyword name="CH5FL"  value="True" />
         <Keyword name="CH5THUS"  value="False" />
         <Keyword name="CH5DELTA"  value="24" />
         <Keyword name="CH5DELAY"  value="0" />
         <Keyword name="CH5USH"  value="True" />
         <Keyword name="CH5GAIN"  value="25" />
         <Keyword name="CH5TR"  value="64" />
         <Keyword name="CH5TH"  value="10000" />
         <Keyword name="CH5DA"  value="20" />
         <Keyword name="CH5AD"  value="12" />
         <Keyword name="CH5NM"  value="PC5.5" />
         <Keyword name="CH5ID"  value="FL3" />
         <Keyword name="CH4HAVAL"  value="6875000" />
         <Keyword name="CH4AATFL"  value="5017.5" />
         <Keyword name="CH4HATFL"  value="544.375" />
         <Keyword name="CH4FLNMS"  value="PE" />
         <Keyword name="CH4AS"  value="2" />
         <Keyword name="CH4HS"  value="8" />
         <Keyword name="CH4FL"  value="True" />
         <Keyword name="CH4THUS"  value="False" />
         <Keyword name="CH4DELTA"  value="24" />
         <Keyword name="CH4DELAY"  value="0" />
         <Keyword name="CH4USH"  value="True" />
         <Keyword name="CH4GAIN"  value="10" />
         <Keyword name="CH4TR"  value="64" />
         <Keyword name="CH4TH"  value="10000" />
         <Keyword name="CH4DA"  value="18" />
         <Keyword name="CH4AD"  value="10" />
         <Keyword name="CH4NM"  value="PE" />
         <Keyword name="CH4ID"  value="FL2" />
         <Keyword name="CH3HAVAL"  value="6875000" />
         <Keyword name="CH3AATFL"  value="5514.5" />
         <Keyword name="CH3HATFL"  value="553.75" />
         <Keyword name="CH3FLNMS"  value="FITC" />
         <Keyword name="CH3AS"  value="2" />
         <Keyword name="CH3HS"  value="8" />
         <Keyword name="CH3FL"  value="True" />
         <Keyword name="CH3THUS"  value="False" />
         <Keyword name="CH3DELTA"  value="24" />
         <Keyword name="CH3DELAY"  value="0" />
         <Keyword name="CH3USH"  value="True" />
         <Keyword name="CH3GAIN"  value="20" />
         <Keyword name="CH3TR"  value="64" />
         <Keyword name="CH3TH"  value="10000" />
         <Keyword name="CH3DA"  value="19" />
         <Keyword name="CH3AD"  value="11" />
         <Keyword name="CH3NM"  value="FITC" />
         <Keyword name="CH3ID"  value="FL1" />
         <Keyword name="CH2HAVAL"  value="1250000" />
         <Keyword name="CH2AATFL"  value="4736.5" />
         <Keyword name="CH2HATFL"  value="431.125" />
         <Keyword name="CH2FLNMS"  value="SSC" />
         <Keyword name="CH2AS"  value="2" />
         <Keyword name="CH2HS"  value="8" />
         <Keyword name="CH2FL"  value="False" />
         <Keyword name="CH2THUS"  value="False" />
         <Keyword name="CH2DELTA"  value="24" />
         <Keyword name="CH2DELAY"  value="0" />
         <Keyword name="CH2USH"  value="True" />
         <Keyword name="CH2GAIN"  value="25" />
         <Keyword name="CH2TR"  value="64" />
         <Keyword name="CH2TH"  value="10000" />
         <Keyword name="CH2DA"  value="16" />
         <Keyword name="CH2AD"  value="8" />
         <Keyword name="CH2NM"  value="SSC" />
         <Keyword name="CH2ID"  value="SSC" />
         <Keyword name="CH1HAVAL"  value="1250000" />
         <Keyword name="CH1AATFL"  value="3815.5" />
         <Keyword name="CH1HATFL"  value="294.875" />
         <Keyword name="CH1AS"  value="2" />
         <Keyword name="CH1HS"  value="8" />
         <Keyword name="CH1FL"  value="False" />
         <Keyword name="CH1THUS"  value="False" />
         <Keyword name="CH1DELTA"  value="24" />
         <Keyword name="CH1DELAY"  value="0" />
         <Keyword name="CH1USH"  value="True" />
         <Keyword name="CH1GAIN"  value="25" />
         <Keyword name="CH1TR"  value="64" />
         <Keyword name="CH1TH"  value="10000" />
         <Keyword name="CH1DA"  value="22" />
         <Keyword name="CH1AD"  value="14" />
         <Keyword name="CH1NM"  value="FSC" />
         <Keyword name="CH1ID"  value="FSC" />
         <Keyword name="CHAR"  value="6" />
         <Keyword name="FLDSM"  value="30" />
         <Keyword name="$CYTSN"  value="BB44321" />
         <Keyword name="SN"  value="BB44321" />
         <Keyword name="COMPGAINA"  value="20102510" />
         <Keyword name="COMPA"  value="1000010000100001" />
         <Keyword name="COMPAFA"  value="0000" />
         <Keyword name="COMPBGA"  value="5514.55017.542474927" />
         <Keyword name="COMPCHA"  value="FITCPEPC5.5APC" />
         <Keyword name="COMPGAINH"  value="20102510" />
         <Keyword name="COMPH"  value="1000010000100001" />
         <Keyword name="COMPAFH"  value="0000" />
         <Keyword name="COMPBGH"  value="553.75544.375395.75420.375" />
         <Keyword name="COMPCHH"  value="FITCPEPC5.5APC" />
         <Keyword name="AHCOMPSYNC"  value="False" />
         <Keyword name="USCOMP"  value="False" />
         <Keyword name="DURTIM"  value="62.332840" />
         <Keyword name="$OP"  value="CytoFLEX" />
         <Keyword name="$VOL"  value="31166.43" />
         <Keyword name="RCD"  value="True" />
         <Keyword name="FLLW"  value="True" />
         <Keyword name="IMPTTB"  value="False" />
         <Keyword name="$ABRT"  value="32" />
         <Keyword name="$LOST"  value="0" />
         <Keyword name="P14DISPLAY"  value="LIN" />
         <Keyword name="$P14G"  value="1.0" />
         <Keyword name="$P14E"  value="0,0" />
         <Keyword name="$P14B"  value="32" />
         <Keyword name="$P14R"  value="64" />
         <Keyword name="$P14S"  value="Time" />
         <Keyword name="$P14N"  value="Time" />
         <Keyword name="P13DISPLAY"  value="LIN" />
         <Keyword name="$P13G"  value="1.0" />
         <Keyword name="$P13E"  value="0,0" />
         <Keyword name="$P13B"  value="32" />
         <Keyword name="$P13R"  value="10000" />
         <Keyword name="$P13S"  value="FSC-Width" />
         <Keyword name="$P13N"  value="FSC-Width" />
         <Keyword name="P12DISPLAY"  value="LOG" />
         <Keyword name="$P12G"  value="1.0" />
         <Keyword name="$P12E"  value="0,0" />
         <Keyword name="$P12B"  value="32" />
         <Keyword name="$P12R"  value="16777216" />
         <Keyword name="$P12S"  value="APC-A" />
         <Keyword name="$P12N"  value="FL4-A" />
         <Keyword name="P11DISPLAY"  value="LOG" />
         <Keyword name="$P11G"  value="1.0" />
         <Keyword name="$P11E"  value="0,0" />
         <Keyword name="$P11B"  value="32" />
         <Keyword name="$P11R"  value="16777216" />
         <Keyword name="$P11S"  value="APC-H" />
         <Keyword name="$P11N"  value="FL4-H" />
         <Keyword name="P10DISPLAY"  value="LOG" />
         <Keyword name="$P10G"  value="1.0" />
         <Keyword name="$P10E"  value="0,0" />
         <Keyword name="$P10B"  value="32" />
         <Keyword name="$P10R"  value="16777216" />
         <Keyword name="$P10S"  value="PC5.5-A" />
         <Keyword name="$P10N"  value="FL3-A" />
         <Keyword name="P9DISPLAY"  value="LOG" />
         <Keyword name="$P9G"  value="1.0" />
         <Keyword name="$P9E"  value="0,0" />
         <Keyword name="$P9B"  value="32" />
         <Keyword name="$P9R"  value="16777216" />
         <Keyword name="$P9S"  value="PC5.5-H" />
         <Keyword name="$P9N"  value="FL3-H" />
         <Keyword name="P8DISPLAY"  value="LOG" />
         <Keyword name="$P8G"  value="1.0" />
         <Keyword name="$P8E"  value="0,0" />
         <Keyword name="$P8B"  value="32" />
         <Keyword name="$P8R"  value="16777216" />
         <Keyword name="$P8S"  value="PE-A" />
         <Keyword name="$P8N"  value="FL2-A" />
         <Keyword name="P7DISPLAY"  value="LOG" />
         <Keyword name="$P7G"  value="1.0" />
         <Keyword name="$P7E"  value="0,0" />
         <Keyword name="$P7B"  value="32" />
         <Keyword name="$P7R"  value="16777216" />
         <Keyword name="$P7S"  value="PE-H" />
         <Keyword name="$P7N"  value="FL2-H" />
         <Keyword name="P6DISPLAY"  value="LOG" />
         <Keyword name="$P6G"  value="1.0" />
         <Keyword name="$P6E"  value="0,0" />
         <Keyword name="$P6B"  value="32" />
         <Keyword name="$P6R"  value="16777216" />
         <Keyword name="$P6S"  value="FITC-A" />
         <Keyword name="$P6N"  value="FL1-A" />
         <Keyword name="P5DISPLAY"  value="LOG" />
         <Keyword name="$P5G"  value="1.0" />
         <Keyword name="$P5E"  value="0,0" />
         <Keyword name="$P5B"  value="32" />
         <Keyword name="$P5R"  value="16777216" />
         <Keyword name="$P5S"  value="FITC-H" />
         <Keyword name="$P5N"  value="FL1-H" />
         <Keyword name="P4DISPLAY"  value="LIN" />
         <Keyword name="$P4G"  value="1.0" />
         <Keyword name="$P4E"  value="0,0" />
         <Keyword name="$P4B"  value="32" />
         <Keyword name="$P4R"  value="16777216" />
         <Keyword name="$P4S"  value="SSC-A" />
         <Keyword name="$P4N"  value="SSC-A" />
         <Keyword name="P3DISPLAY"  value="LIN" />
         <Keyword name="$P3G"  value="1.0" />
         <Keyword name="$P3E"  value="0,0" />
         <Keyword name="$P3B"  value="32" />
         <Keyword name="$P3R"  value="16777216" />
         <Keyword name="$P3S"  value="SSC-H" />
         <Keyword name="$P3N"  value="SSC-H" />
         <Keyword name="P2DISPLAY"  value="LIN" />
         <Keyword name="$P2G"  value="1.0" />
         <Keyword name="$P2E"  value="0,0" />
         <Keyword name="$P2B"  value="32" />
         <Keyword name="$P2R"  value="16777216" />
         <Keyword name="$P2S"  value="FSC-A" />
         <Keyword name="$P2N"  value="FSC-A" />
         <Keyword name="P1DISPLAY"  value="LIN" />
         <Keyword name="$P1G"  value="1.0" />
         <Keyword name="$P1E"  value="0,0" />
         <Keyword name="$P1B"  value="32" />
         <Keyword name="$P1R"  value="16777216" />
         <Keyword name="$P1S"  value="FSC-H" />
         <Keyword name="$P1N"  value="FSC-H" />
         <Keyword name="$TIMESTEP"  value="0.00002" />
         <Keyword name="USRCVOL"  value="False" />
         <Keyword name="RCVOL"  value="10" />
         <Keyword name="USRCTIM"  value="True" />
         <Keyword name="$SPILLOVER"  value="8,FL1-H,FL2-H,FL3-H,FL4-H,FL1-A,FL2-A,FL3-A,FL4-A,1,0,0,0,0,0,0,0,0,1,0,0,0,0,0,0,0,0,1,0,0,0,0,0,0,0,0,1,0,0,0,0,0,0,0,0,1,0,0,0,0,0,0,0,0,1,0,0,0,0,0,0,0,0,1,0,0,0,0,0,0,0,0,1" />
         <Keyword name="RCTIM"  value="600" />
         <Keyword name="CGID"  value="f92622a3-196a-438e-a1fe-8e7692b559ff" />
         <Keyword name="CGNM"  value="P1" />
         <Keyword name="USRCTOT"  value="True" />
         <Keyword name="RCTOT"  value="10000" />
         <Keyword name="$CYT"  value="CytoFLEX" />
         <Keyword name="$DATE"  value="27-Aug-2021" />
         <Keyword name="$ETIM"  value="17:27:28" />
         <Keyword name="$BTIM"  value="17:26:26" />
         <Keyword name="$PAR"  value="14" />
         <Keyword name="TBNM"  value="M" />
         <Keyword name="TBID"  value="8523a44a-dae4-41c4-af42-9c908563761a" />
         <Keyword name="CYTEXPERTFIL"  value="True" />
         <Keyword name="$NEXTDATA"  value="0" />
         <Keyword name="$DATATYPE"  value="F" />
         <Keyword name="$BYTEORD"  value="1,2,3,4" />
         <Keyword name="$MODE"  value="L" />
         <Keyword name="$SYS"  value="Microsoft Windows NT 6.1.7601 Service Pack 1" />
         <Keyword name="$FIL"  value="M.fcs" />
         <Keyword name="FILVER"  value="1" />
         <Keyword name="$TOT"  value="0000000000012369" />
         <Keyword name="$ENDANALYSIS"  value="0" />
         <Keyword name="$BEGINANALYSIS"  value="0" />
         <Keyword name="$ENDDATA"  value="0000000000697575" />
         <Keyword name="$BEGINDATA"  value="0000000000004912" />
         <Keyword name="$ENDSTEXT"  value="0" />
         <Keyword name="$BEGINSTEXT"  value="0" />
         <Keyword name="FJ_FCS_VERSION"  value="3" />
       </Keywords>
       <SampleNode name="M.fcs"  annotation=""  owningGroup=""  expanded="1"  sortPriority="10"  count="12369"  sampleID="1" >
         <Graph smoothing="0"  backColor="#ffffff"  foreColor="#000000"  type="Pseudocolor"  fast="1"  rowCount="12369" >
           <Axis dimension="x"  name="FSC-H"  label=""  auto="auto" />
           <Axis dimension="y"  name="SSC-H"  label=""  auto="auto" />
           <GraphSettings level="5%"  smoothingHighResolution="1"  contourHighResolution="1"  histogramSmoothingCount="0"  graphResolution="256"  showOutliers="0"  drawLargeDots="0"  dotsToDraw="8000"  tint="le.chartfill.tinted.40"  lineWeight="le.lineweight.normal"  lineStyle="le.linestyle.solid" />
           <GraphEnvironment showGrid="0"  showAxes="tnlTNL"  showGates="1"  showFreqOnPlots="1"  showGateNameOnPlots="1"  showMedians="0"  showUncomped="0"  addEventParam="0"  lastYAxisName="" >
             <TextTraits font="SansSerif"  size="12"  name="Labels"  style="plain"  color="#000000"  background="#00ffffff"  just="left" />
             <TextTraits font="SansSerif"  size="12"  name="LayoutGates"  style="plain"  color="#000000"  background="#00ffffff"  just="left" />
             <TextTraits font="SansSerif"  size="10"  name="Numbers"  style="plain"  color="#000000"  background="#00ffffff"  just="left" />
             <TextTraits font="SansSerif"  size="10"  name="Legend"  style="plain"  color="#000000"  background="#00ffffff"  just="left" />
             <WindowPosition x="0"  y="0"  width="0"  height="0"  displayed="0"  panelState="" />
           </GraphEnvironment>
         </Graph>
         <Subpopulations>
           <Population name="Lymphocytes"  annotation=""  owningGroup="All Samples"  expanded="1"  sortPriority="10"  count="10303" >
             <Graph smoothing="1"  backColor="#ffffff"  foreColor="#000000"  type="Histogram"  fast="1"  rowCount="12369" >
               <Axis dimension="x"  name="FL1-A"  label=""  auto="auto" />
               <Axis dimension="y"  name=""  label=""  auto="auto" />
               <GraphSettings level="5%"  smoothingHighResolution="1"  contourHighResolution="1"  histogramSmoothingCount="0"  graphResolution="256"  showOutliers="0"  drawLargeDots="0"  dotsToDraw="8000"  tint="le.chartfill.tinted.40"  lineWeight="le.lineweight.normal"  lineStyle="le.linestyle.solid" />
               <GraphEnvironment showGrid="0"  showAxes="tnlTNL"  showGates="1"  showFreqOnPlots="1"  showGateNameOnPlots="1"  showMedians="0"  showUncomped="0"  addEventParam="0"  lastYAxisName="" >
                 <TextTraits font="SansSerif"  size="12"  name="Labels"  style="plain"  color="#000000"  background="#00ffffff"  just="left" />
                 <TextTraits font="SansSerif"  size="12"  name="LayoutGates"  style="plain"  color="#000000"  background="#00ffffff"  just="left" />
                 <TextTraits font="SansSerif"  size="10"  name="Numbers"  style="plain"  color="#000000"  background="#00ffffff"  just="left" />
                 <TextTraits font="SansSerif"  size="10"  name="Legend"  style="plain"  color="#000000"  background="#00ffffff"  just="left" />
                 <WindowPosition x="-11"  y="-11"  width="990"  height="990"  displayed="0"  panelState="--+" />
               </GraphEnvironment>
             </Graph>
             <Gate gating:id="ID1039229356" >
               <gating:PolygonGate eventsInside="1"  annoOffsetX="0"  annoOffsetY="0"  tint="#000000"  isTinted="0"  lineWeight="Normal"  userDefined="1"  quadId="-1"  gateResolution="256" >
                 <gating:dimension>
                   <data-type:fcs-dimension data-type:name="FSC-A" />
                 </gating:dimension>
                 <gating:dimension>
                   <data-type:fcs-dimension data-type:name="SSC-A" />
                 </gating:dimension>
                 <gating:vertex>
                   <gating:coordinate data-type:value="444436.1240294581" />
                   <gating:coordinate data-type:value="3718343.1236202875" />
                 </gating:vertex>
                 <gating:vertex>
                   <gating:coordinate data-type:value="281112.8314863353" />
                   <gating:coordinate data-type:value="339612.7338544612" />
                 </gating:vertex>
                 <gating:vertex>
                   <gating:coordinate data-type:value="183514.8475066518" />
                   <gating:coordinate data-type:value="31018.3340164169" />
                 </gating:vertex>
                 <gating:vertex>
                   <gating:coordinate data-type:value="135223.4730102046" />
                   <gating:coordinate data-type:value="8698.7239261174" />
                 </gating:vertex>
                 <gating:vertex>
                   <gating:coordinate data-type:value="254352.7717917604" />
                   <gating:coordinate data-type:value="1949.1807415109" />
                 </gating:vertex>
                 <gating:vertex>
                   <gating:coordinate data-type:value="609539.0667740019" />
                   <gating:coordinate data-type:value="3820.9702646166" />
                 </gating:vertex>
                 <gating:vertex>
                   <gating:coordinate data-type:value="1273845.2324055927" />
                   <gating:coordinate data-type:value="32200.1988903401" />
                 </gating:vertex>
                 <gating:vertex>
                   <gating:coordinate data-type:value="1803134.320795841" />
                   <gating:coordinate data-type:value="617767.9030838223" />
                 </gating:vertex>
                 <gating:vertex>
                   <gating:coordinate data-type:value="1666211.1302161186" />
                   <gating:coordinate data-type:value="2373932.8632810335" />
                 </gating:vertex>
                 <gating:vertex>
                   <gating:coordinate data-type:value="1076335.0814716413" />
                   <gating:coordinate data-type:value="11417001.033252548" />
                 </gating:vertex>
                 <gating:vertex>
                   <gating:coordinate data-type:value="673667.7243787331" />
                   <gating:coordinate data-type:value="4653609.94371504" />
                 </gating:vertex>
                 <gating:vertex>
                   <gating:coordinate data-type:value="515029.8202689754" />
                   <gating:coordinate data-type:value="3581866.3539591157" />
                 </gating:vertex>
               </gating:PolygonGate>
             </Gate>
             <Subpopulations>
               <Statistic name="Mean"  annotation=""  owningGroup="All Samples"  expanded="1"  sortPriority="5"  id="FL1-A"  ancestor=""  correlate=""  value="475.117340088" />
               <Population name="FITC-A+"  annotation=""  owningGroup="All Samples"  expanded="1"  sortPriority="10"  count="412" >
                 <Graph smoothing="0"  backColor="#ffffff"  foreColor="#000000"  type="Histogram"  fast="1"  rowCount="12369" >
                   <Axis dimension="x"  name="FL1-A"  label=""  auto="auto" />
                   <Axis dimension="y"  name="SSC-H"  label=""  auto="auto" />
                   <GraphSettings level="5%"  smoothingHighResolution="1"  contourHighResolution="1"  histogramSmoothingCount="0"  graphResolution="256"  showOutliers="0"  drawLargeDots="0"  dotsToDraw="8000"  tint="le.chartfill.tinted.40"  lineWeight="le.lineweight.normal"  lineStyle="le.linestyle.solid" />
                   <GraphEnvironment showGrid="0"  showAxes="tnlTNL"  showGates="1"  showFreqOnPlots="1"  showGateNameOnPlots="1"  showMedians="0"  showUncomped="0"  addEventParam="0"  lastYAxisName="" >
                    <TextTraits font="SansSerif"  size="12"  name="Labels"  style="plain"  color="#000000"  background="#00ffffff"  just="left" />
                    <TextTraits font="SansSerif"  size="12"  name="LayoutGates"  style="plain"  color="#000000"  background="#00ffffff"  just="left" />
                    <TextTraits font="SansSerif"  size="10"  name="Numbers"  style="plain"  color="#000000"  background="#00ffffff"  just="left" />
                    <TextTraits font="SansSerif"  size="10"  name="Legend"  style="plain"  color="#000000"  background="#00ffffff"  just="left" />
                    <WindowPosition x="0"  y="0"  width="0"  height="0"  displayed="0"  panelState="" />
                   </GraphEnvironment>
                 </Graph>
                 <Gate gating:id="ID2022571993"  gating:parent_id="ID1039229356" >
                   <gating:RectangleGate eventsInside="1"  annoOffsetX="0"  annoOffsetY="0"  tint="#000000"  isTinted="0"  lineWeight="Normal"  userDefined="1" >
                    <gating:dimension gating:min="838.8053077499235"  yRatio="0.7079560652487176" >
                    <data-type:fcs-dimension data-type:name="FL1-A" />
                    </gating:dimension>
                   </gating:RectangleGate>
                 </Gate>
               </Population>
               <Population name="FITC-A-"  annotation=""  owningGroup="All Samples"  expanded="1"  sortPriority="10"  count="9891" >
                 <Graph smoothing="0"  backColor="#ffffff"  foreColor="#000000"  type="Histogram"  fast="1"  rowCount="12369" >
                   <Axis dimension="x"  name="FL1-A"  label=""  auto="auto" />
                   <Axis dimension="y"  name="SSC-H"  label=""  auto="auto" />
                   <GraphSettings level="5%"  smoothingHighResolution="1"  contourHighResolution="1"  histogramSmoothingCount="0"  graphResolution="256"  showOutliers="0"  drawLargeDots="0"  dotsToDraw="8000"  tint="le.chartfill.tinted.40"  lineWeight="le.lineweight.normal"  lineStyle="le.linestyle.solid" />
                   <GraphEnvironment showGrid="0"  showAxes="tnlTNL"  showGates="1"  showFreqOnPlots="1"  showGateNameOnPlots="1"  showMedians="0"  showUncomped="0"  addEventParam="0"  lastYAxisName="" >
                    <TextTraits font="SansSerif"  size="12"  name="Labels"  style="plain"  color="#000000"  background="#00ffffff"  just="left" />
                    <TextTraits font="SansSerif"  size="12"  name="LayoutGates"  style="plain"  color="#000000"  background="#00ffffff"  just="left" />
                    <TextTraits font="SansSerif"  size="10"  name="Numbers"  style="plain"  color="#000000"  background="#00ffffff"  just="left" />
                    <TextTraits font="SansSerif"  size="10"  name="Legend"  style="plain"  color="#000000"  background="#00ffffff"  just="left" />
                    <WindowPosition x="0"  y="0"  width="0"  height="0"  displayed="0"  panelState="" />
                   </GraphEnvironment>
                 </Graph>
                 <Gate gating:id="ID848837988"  gating:parent_id="ID1039229356" >
                   <gating:RectangleGate eventsInside="1"  annoOffsetX="0"  annoOffsetY="0"  tint="#000000"  isTinted="0"  lineWeight="Normal"  userDefined="1" >
                    <gating:dimension gating:max="838.8053077499235"  yRatio="0.6579560652487175" >
                    <data-type:fcs-dimension data-type:name="FL1-A" />
                    </gating:dimension>
                   </gating:RectangleGate>
                 </Gate>
               </Population>
             </Subpopulations>
           </Population>
         </Subpopulations>
       </SampleNode>
     </Sample>
     <Sample>
       <DataSet uri="file:/D:/Onedrive/OneDrive%20-%20北流大学/Desktop/MnO2PLGASsb1%20antifibrosis/Experimental%20data/FCM%20Flow%20cytometry/20210827roshsckeyong/20210827roshsc/Exp_20210827_1/P.fcs"  sampleID="8" />
       <Transformations>
         <transforms:fasinh transforms:length="256"  transforms:maxRange="12000"  transforms:T="12000"  transforms:A="0.6989700043"  transforms:M="4.079181246" >
           <data-type:parameter data-type:name="FSC-H" />
         </transforms:fasinh>
         <transforms:log transforms:offset="1000"  transforms:decades="4.079181246" >
           <data-type:parameter data-type:name="FSC-A" />
         </transforms:log>
         <transforms:fasinh transforms:length="256"  transforms:maxRange="12000"  transforms:T="12000"  transforms:A="0.6989700043"  transforms:M="4.079181246" >
           <data-type:parameter data-type:name="SSC-H" />
         </transforms:fasinh>
         <transforms:log transforms:offset="10"  transforms:decades="11.579181246" >
           <data-type:parameter data-type:name="SSC-A" />
         </transforms:log>
         <transforms:fasinh transforms:length="256"  transforms:maxRange="12000"  transforms:T="12000"  transforms:A="0.6989700043"  transforms:M="4.079181246" >
           <data-type:parameter data-type:name="FL1-H" />
         </transforms:fasinh>
         <transforms:fasinh transforms:length="256"  transforms:maxRange="379473.3192202056"  transforms:T="379473.3192202056"  transforms:A="0.6989700043"  transforms:M="5.579181246" >
           <data-type:parameter data-type:name="FL1-A" />
         </transforms:fasinh>
         <transforms:fasinh transforms:length="256"  transforms:maxRange="12000"  transforms:T="12000"  transforms:A="0.6989700043"  transforms:M="4.079181246" >
           <data-type:parameter data-type:name="FL2-H" />
         </transforms:fasinh>
         <transforms:fasinh transforms:length="256"  transforms:maxRange="12000"  transforms:T="12000"  transforms:A="0.6989700043"  transforms:M="4.079181246" >
           <data-type:parameter data-type:name="FL2-A" />
         </transforms:fasinh>
         <transforms:fasinh transforms:length="256"  transforms:maxRange="12000"  transforms:T="12000"  transforms:A="0.6989700043"  transforms:M="4.079181246" >
           <data-type:parameter data-type:name="FL3-H" />
         </transforms:fasinh>
         <transforms:fasinh transforms:length="256"  transforms:maxRange="12000"  transforms:T="12000"  transforms:A="0.6989700043"  transforms:M="4.079181246" >
           <data-type:parameter data-type:name="FL3-A" />
         </transforms:fasinh>
         <transforms:fasinh transforms:length="256"  transforms:maxRange="12000"  transforms:T="12000"  transforms:A="0.6989700043"  transforms:M="4.079181246" >
           <data-type:parameter data-type:name="FL4-H" />
         </transforms:fasinh>
         <transforms:fasinh transforms:length="256"  transforms:maxRange="12000"  transforms:T="12000"  transforms:A="0.6989700043"  transforms:M="4.079181246" >
           <data-type:parameter data-type:name="FL4-A" />
         </transforms:fasinh>
         <transforms:fasinh transforms:length="256"  transforms:maxRange="12000"  transforms:T="12000"  transforms:A="0.6989700043"  transforms:M="4.079181246" >
           <data-type:parameter data-type:name="FSC-Width" />
         </transforms:fasinh>
         <transforms:linear transforms:minRange="0"  transforms:maxRange="32"  gain="1" >
           <data-type:parameter data-type:name="Time" />
         </transforms:linear>
       </Transformations>
       <Keywords>
         <Keyword name="SWVER"  value="CytExpert 2.3.0.84" />
         <Keyword name="DGAIN"  value="1" />
         <Keyword name="WCH"  value="FSC" />
         <Keyword name="TRLGC"  value="None" />
         <Keyword name="PCHTP"  value="AutoThreshold" />
         <Keyword name="PCHID"  value="FSC" />
         <Keyword name="CH6HAVAL"  value="6875000" />
         <Keyword name="CH6AATFL"  value="4927" />
         <Keyword name="CH6HATFL"  value="420.375" />
         <Keyword name="CH6FLNMS"  value="APC" />
         <Keyword name="CH6AS"  value="2" />
         <Keyword name="CH6HS"  value="8" />
         <Keyword name="CH6FL"  value="True" />
         <Keyword name="CH6THUS"  value="False" />
         <Keyword name="CH6DELTA"  value="24" />
         <Keyword name="CH6DELAY"  value="-38.72" />
         <Keyword name="CH6USH"  value="True" />
         <Keyword name="CH6GAIN"  value="10" />
         <Keyword name="CH6TR"  value="64" />
         <Keyword name="CH6TH"  value="10000" />
         <Keyword name="CH6DA"  value="1" />
         <Keyword name="CH6AD"  value="1" />
         <Keyword name="CH6NM"  value="APC" />
         <Keyword name="CH6ID"  value="FL4" />
         <Keyword name="CH5HAVAL"  value="6875000" />
         <Keyword name="CH5AATFL"  value="4247" />
         <Keyword name="CH5HATFL"  value="395.75" />
         <Keyword name="CH5FLNMS"  value="PC5.5" />
         <Keyword name="CH5AS"  value="2" />
         <Keyword name="CH5HS"  value="8" />
         <Keyword name="CH5FL"  value="True" />
         <Keyword name="CH5THUS"  value="False" />
         <Keyword name="CH5DELTA"  value="24" />
         <Keyword name="CH5DELAY"  value="0" />
         <Keyword name="CH5USH"  value="True" />
         <Keyword name="CH5GAIN"  value="25" />
         <Keyword name="CH5TR"  value="64" />
         <Keyword name="CH5TH"  value="10000" />
         <Keyword name="CH5DA"  value="20" />
         <Keyword name="CH5AD"  value="12" />
         <Keyword name="CH5NM"  value="PC5.5" />
         <Keyword name="CH5ID"  value="FL3" />
         <Keyword name="CH4HAVAL"  value="6875000" />
         <Keyword name="CH4AATFL"  value="5017.5" />
         <Keyword name="CH4HATFL"  value="544.375" />
         <Keyword name="CH4FLNMS"  value="PE" />
         <Keyword name="CH4AS"  value="2" />
         <Keyword name="CH4HS"  value="8" />
         <Keyword name="CH4FL"  value="True" />
         <Keyword name="CH4THUS"  value="False" />
         <Keyword name="CH4DELTA"  value="24" />
         <Keyword name="CH4DELAY"  value="0" />
         <Keyword name="CH4USH"  value="True" />
         <Keyword name="CH4GAIN"  value="10" />
         <Keyword name="CH4TR"  value="64" />
         <Keyword name="CH4TH"  value="10000" />
         <Keyword name="CH4DA"  value="18" />
         <Keyword name="CH4AD"  value="10" />
         <Keyword name="CH4NM"  value="PE" />
         <Keyword name="CH4ID"  value="FL2" />
         <Keyword name="CH3HAVAL"  value="6875000" />
         <Keyword name="CH3AATFL"  value="5514.5" />
         <Keyword name="CH3HATFL"  value="553.75" />
         <Keyword name="CH3FLNMS"  value="FITC" />
         <Keyword name="CH3AS"  value="2" />
         <Keyword name="CH3HS"  value="8" />
         <Keyword name="CH3FL"  value="True" />
         <Keyword name="CH3THUS"  value="False" />
         <Keyword name="CH3DELTA"  value="24" />
         <Keyword name="CH3DELAY"  value="0" />
         <Keyword name="CH3USH"  value="True" />
         <Keyword name="CH3GAIN"  value="20" />
         <Keyword name="CH3TR"  value="64" />
         <Keyword name="CH3TH"  value="10000" />
         <Keyword name="CH3DA"  value="19" />
         <Keyword name="CH3AD"  value="11" />
         <Keyword name="CH3NM"  value="FITC" />
         <Keyword name="CH3ID"  value="FL1" />
         <Keyword name="CH2HAVAL"  value="1250000" />
         <Keyword name="CH2AATFL"  value="4736.5" />
         <Keyword name="CH2HATFL"  value="431.125" />
         <Keyword name="CH2FLNMS"  value="SSC" />
         <Keyword name="CH2AS"  value="2" />
         <Keyword name="CH2HS"  value="8" />
         <Keyword name="CH2FL"  value="False" />
         <Keyword name="CH2THUS"  value="False" />
         <Keyword name="CH2DELTA"  value="24" />
         <Keyword name="CH2DELAY"  value="0" />
         <Keyword name="CH2USH"  value="True" />
         <Keyword name="CH2GAIN"  value="25" />
         <Keyword name="CH2TR"  value="64" />
         <Keyword name="CH2TH"  value="10000" />
         <Keyword name="CH2DA"  value="16" />
         <Keyword name="CH2AD"  value="8" />
         <Keyword name="CH2NM"  value="SSC" />
         <Keyword name="CH2ID"  value="SSC" />
         <Keyword name="CH1HAVAL"  value="1250000" />
         <Keyword name="CH1AATFL"  value="3815.5" />
         <Keyword name="CH1HATFL"  value="294.875" />
         <Keyword name="CH1AS"  value="2" />
         <Keyword name="CH1HS"  value="8" />
         <Keyword name="CH1FL"  value="False" />
         <Keyword name="CH1THUS"  value="False" />
         <Keyword name="CH1DELTA"  value="24" />
         <Keyword name="CH1DELAY"  value="0" />
         <Keyword name="CH1USH"  value="True" />
         <Keyword name="CH1GAIN"  value="25" />
         <Keyword name="CH1TR"  value="64" />
         <Keyword name="CH1TH"  value="10000" />
         <Keyword name="CH1DA"  value="22" />
         <Keyword name="CH1AD"  value="14" />
         <Keyword name="CH1NM"  value="FSC" />
         <Keyword name="CH1ID"  value="FSC" />
         <Keyword name="CHAR"  value="6" />
         <Keyword name="FLDSM"  value="30" />
         <Keyword name="$CYTSN"  value="BB44321" />
         <Keyword name="SN"  value="BB44321" />
         <Keyword name="COMPGAINA"  value="20102510" />
         <Keyword name="COMPA"  value="1000010000100001" />
         <Keyword name="COMPAFA"  value="0000" />
         <Keyword name="COMPBGA"  value="5514.55017.542474927" />
         <Keyword name="COMPCHA"  value="FITCPEPC5.5APC" />
         <Keyword name="COMPGAINH"  value="20102510" />
         <Keyword name="COMPH"  value="1000010000100001" />
         <Keyword name="COMPAFH"  value="0000" />
         <Keyword name="COMPBGH"  value="553.75544.375395.75420.375" />
         <Keyword name="COMPCHH"  value="FITCPEPC5.5APC" />
         <Keyword name="AHCOMPSYNC"  value="False" />
         <Keyword name="USCOMP"  value="False" />
         <Keyword name="DURTIM"  value="26.454960" />
         <Keyword name="$OP"  value="CytoFLEX" />
         <Keyword name="$VOL"  value="13227.48" />
         <Keyword name="RCD"  value="True" />
         <Keyword name="FLLW"  value="True" />
         <Keyword name="IMPTTB"  value="False" />
         <Keyword name="$ABRT"  value="44" />
         <Keyword name="$LOST"  value="0" />
         <Keyword name="P14DISPLAY"  value="LIN" />
         <Keyword name="$P14G"  value="1.0" />
         <Keyword name="$P14E"  value="0,0" />
         <Keyword name="$P14B"  value="32" />
         <Keyword name="$P14R"  value="32" />
         <Keyword name="$P14S"  value="Time" />
         <Keyword name="$P14N"  value="Time" />
         <Keyword name="P13DISPLAY"  value="LIN" />
         <Keyword name="$P13G"  value="1.0" />
         <Keyword name="$P13E"  value="0,0" />
         <Keyword name="$P13B"  value="32" />
         <Keyword name="$P13R"  value="10000" />
         <Keyword name="$P13S"  value="FSC-Width" />
         <Keyword name="$P13N"  value="FSC-Width" />
         <Keyword name="P12DISPLAY"  value="LOG" />
         <Keyword name="$P12G"  value="1.0" />
         <Keyword name="$P12E"  value="0,0" />
         <Keyword name="$P12B"  value="32" />
         <Keyword name="$P12R"  value="16777216" />
         <Keyword name="$P12S"  value="APC-A" />
         <Keyword name="$P12N"  value="FL4-A" />
         <Keyword name="P11DISPLAY"  value="LOG" />
         <Keyword name="$P11G"  value="1.0" />
         <Keyword name="$P11E"  value="0,0" />
         <Keyword name="$P11B"  value="32" />
         <Keyword name="$P11R"  value="16777216" />
         <Keyword name="$P11S"  value="APC-H" />
         <Keyword name="$P11N"  value="FL4-H" />
         <Keyword name="P10DISPLAY"  value="LOG" />
         <Keyword name="$P10G"  value="1.0" />
         <Keyword name="$P10E"  value="0,0" />
         <Keyword name="$P10B"  value="32" />
         <Keyword name="$P10R"  value="16777216" />
         <Keyword name="$P10S"  value="PC5.5-A" />
         <Keyword name="$P10N"  value="FL3-A" />
         <Keyword name="P9DISPLAY"  value="LOG" />
         <Keyword name="$P9G"  value="1.0" />
         <Keyword name="$P9E"  value="0,0" />
         <Keyword name="$P9B"  value="32" />
         <Keyword name="$P9R"  value="16777216" />
         <Keyword name="$P9S"  value="PC5.5-H" />
         <Keyword name="$P9N"  value="FL3-H" />
         <Keyword name="P8DISPLAY"  value="LOG" />
         <Keyword name="$P8G"  value="1.0" />
         <Keyword name="$P8E"  value="0,0" />
         <Keyword name="$P8B"  value="32" />
         <Keyword name="$P8R"  value="16777216" />
         <Keyword name="$P8S"  value="PE-A" />
         <Keyword name="$P8N"  value="FL2-A" />
         <Keyword name="P7DISPLAY"  value="LOG" />
         <Keyword name="$P7G"  value="1.0" />
         <Keyword name="$P7E"  value="0,0" />
         <Keyword name="$P7B"  value="32" />
         <Keyword name="$P7R"  value="16777216" />
         <Keyword name="$P7S"  value="PE-H" />
         <Keyword name="$P7N"  value="FL2-H" />
         <Keyword name="P6DISPLAY"  value="LOG" />
         <Keyword name="$P6G"  value="1.0" />
         <Keyword name="$P6E"  value="0,0" />
         <Keyword name="$P6B"  value="32" />
         <Keyword name="$P6R"  value="16777216" />
         <Keyword name="$P6S"  value="FITC-A" />
         <Keyword name="$P6N"  value="FL1-A" />
         <Keyword name="P5DISPLAY"  value="LOG" />
         <Keyword name="$P5G"  value="1.0" />
         <Keyword name="$P5E"  value="0,0" />
         <Keyword name="$P5B"  value="32" />
         <Keyword name="$P5R"  value="16777216" />
         <Keyword name="$P5S"  value="FITC-H" />
         <Keyword name="$P5N"  value="FL1-H" />
         <Keyword name="P4DISPLAY"  value="LIN" />
         <Keyword name="$P4G"  value="1.0" />
         <Keyword name="$P4E"  value="0,0" />
         <Keyword name="$P4B"  value="32" />
         <Keyword name="$P4R"  value="16777216" />
         <Keyword name="$P4S"  value="SSC-A" />
         <Keyword name="$P4N"  value="SSC-A" />
         <Keyword name="P3DISPLAY"  value="LIN" />
         <Keyword name="$P3G"  value="1.0" />
         <Keyword name="$P3E"  value="0,0" />
         <Keyword name="$P3B"  value="32" />
         <Keyword name="$P3R"  value="16777216" />
         <Keyword name="$P3S"  value="SSC-H" />
         <Keyword name="$P3N"  value="SSC-H" />
         <Keyword name="P2DISPLAY"  value="LIN" />
         <Keyword name="$P2G"  value="1.0" />
         <Keyword name="$P2E"  value="0,0" />
         <Keyword name="$P2B"  value="32" />
         <Keyword name="$P2R"  value="16777216" />
         <Keyword name="$P2S"  value="FSC-A" />
         <Keyword name="$P2N"  value="FSC-A" />
         <Keyword name="P1DISPLAY"  value="LIN" />
         <Keyword name="$P1G"  value="1.0" />
         <Keyword name="$P1E"  value="0,0" />
         <Keyword name="$P1B"  value="32" />
         <Keyword name="$P1R"  value="16777216" />
         <Keyword name="$P1S"  value="FSC-H" />
         <Keyword name="$P1N"  value="FSC-H" />
         <Keyword name="$TIMESTEP"  value="0.00002" />
         <Keyword name="USRCVOL"  value="False" />
         <Keyword name="RCVOL"  value="10" />
         <Keyword name="USRCTIM"  value="True" />
         <Keyword name="$SPILLOVER"  value="8,FL1-H,FL2-H,FL3-H,FL4-H,FL1-A,FL2-A,FL3-A,FL4-A,1,0,0,0,0,0,0,0,0,1,0,0,0,0,0,0,0,0,1,0,0,0,0,0,0,0,0,1,0,0,0,0,0,0,0,0,1,0,0,0,0,0,0,0,0,1,0,0,0,0,0,0,0,0,1,0,0,0,0,0,0,0,0,1" />
         <Keyword name="RCTIM"  value="600" />
         <Keyword name="CGID"  value="f92622a3-196a-438e-a1fe-8e7692b559ff" />
         <Keyword name="CGNM"  value="P1" />
         <Keyword name="USRCTOT"  value="True" />
         <Keyword name="RCTOT"  value="10000" />
         <Keyword name="$CYT"  value="CytoFLEX" />
         <Keyword name="$DATE"  value="27-Aug-2021" />
         <Keyword name="$ETIM"  value="17:28:27" />
         <Keyword name="$BTIM"  value="17:28:01" />
         <Keyword name="$PAR"  value="14" />
         <Keyword name="TBNM"  value="P" />
         <Keyword name="TBID"  value="30c87208-6271-494c-a7fc-3fd2198c9924" />
         <Keyword name="CYTEXPERTFIL"  value="True" />
         <Keyword name="$NEXTDATA"  value="0" />
         <Keyword name="$DATATYPE"  value="F" />
         <Keyword name="$BYTEORD"  value="1,2,3,4" />
         <Keyword name="$MODE"  value="L" />
         <Keyword name="$SYS"  value="Microsoft Windows NT 6.1.7601 Service Pack 1" />
         <Keyword name="$FIL"  value="P.fcs" />
         <Keyword name="FILVER"  value="1" />
         <Keyword name="$TOT"  value="0000000000012502" />
         <Keyword name="$ENDANALYSIS"  value="0" />
         <Keyword name="$BEGINANALYSIS"  value="0" />
         <Keyword name="$ENDDATA"  value="0000000000705023" />
         <Keyword name="$BEGINDATA"  value="0000000000004912" />
         <Keyword name="$ENDSTEXT"  value="0" />
         <Keyword name="$BEGINSTEXT"  value="0" />
         <Keyword name="FJ_FCS_VERSION"  value="3" />
       </Keywords>
       <SampleNode name="P.fcs"  annotation=""  owningGroup=""  expanded="1"  sortPriority="10"  count="12502"  sampleID="8" >
         <Graph smoothing="0"  backColor="#ffffff"  foreColor="#000000"  type="Pseudocolor"  fast="1"  rowCount="12502" >
           <Axis dimension="x"  name="FSC-H"  label=""  auto="auto" />
           <Axis dimension="y"  name="SSC-H"  label=""  auto="auto" />
           <GraphSettings level="5%"  smoothingHighResolution="1"  contourHighResolution="1"  histogramSmoothingCount="0"  graphResolution="256"  showOutliers="0"  drawLargeDots="0"  dotsToDraw="8000"  tint="le.chartfill.tinted.40"  lineWeight="le.lineweight.normal"  lineStyle="le.linestyle.solid" />
           <GraphEnvironment showGrid="0"  showAxes="tnlTNL"  showGates="1"  showFreqOnPlots="1"  showGateNameOnPlots="1"  showMedians="0"  showUncomped="0"  addEventParam="0"  lastYAxisName="" >
             <TextTraits font="SansSerif"  size="12"  name="Labels"  style="plain"  color="#000000"  background="#00ffffff"  just="left" />
             <TextTraits font="SansSerif"  size="12"  name="LayoutGates"  style="plain"  color="#000000"  background="#00ffffff"  just="left" />
             <TextTraits font="SansSerif"  size="10"  name="Numbers"  style="plain"  color="#000000"  background="#00ffffff"  just="left" />
             <TextTraits font="SansSerif"  size="10"  name="Legend"  style="plain"  color="#000000"  background="#00ffffff"  just="left" />
             <WindowPosition x="0"  y="0"  width="0"  height="0"  displayed="0"  panelState="" />
           </GraphEnvironment>
         </Graph>
         <Subpopulations>
           <Population name="Lymphocytes"  annotation=""  owningGroup="All Samples"  expanded="1"  sortPriority="10"  count="10420" >
             <Graph smoothing="1"  backColor="#ffffff"  foreColor="#000000"  type="Histogram"  fast="1"  rowCount="12502" >
               <Axis dimension="x"  name="FL1-A"  label=""  auto="auto" />
               <Axis dimension="y"  name=""  label=""  auto="auto" />
               <GraphSettings level="5%"  smoothingHighResolution="1"  contourHighResolution="1"  histogramSmoothingCount="0"  graphResolution="256"  showOutliers="0"  drawLargeDots="0"  dotsToDraw="8000"  tint="le.chartfill.tinted.40"  lineWeight="le.lineweight.normal"  lineStyle="le.linestyle.solid" />
               <GraphEnvironment showGrid="0"  showAxes="tnlTNL"  showGates="1"  showFreqOnPlots="1"  showGateNameOnPlots="1"  showMedians="0"  showUncomped="0"  addEventParam="0"  lastYAxisName="" >
                 <TextTraits font="SansSerif"  size="12"  name="Labels"  style="plain"  color="#000000"  background="#00ffffff"  just="left" />
                 <TextTraits font="SansSerif"  size="12"  name="LayoutGates"  style="plain"  color="#000000"  background="#00ffffff"  just="left" />
                 <TextTraits font="SansSerif"  size="10"  name="Numbers"  style="plain"  color="#000000"  background="#00ffffff"  just="left" />
                 <TextTraits font="SansSerif"  size="10"  name="Legend"  style="plain"  color="#000000"  background="#00ffffff"  just="left" />
                 <WindowPosition x="-11"  y="-11"  width="990"  height="990"  displayed="0"  panelState="--+" />
               </GraphEnvironment>
             </Graph>
             <Gate gating:id="ID657905892" >
               <gating:PolygonGate eventsInside="1"  annoOffsetX="0"  annoOffsetY="0"  tint="#000000"  isTinted="0"  lineWeight="Normal"  userDefined="1"  quadId="-1"  gateResolution="256" >
                 <gating:dimension>
                   <data-type:fcs-dimension data-type:name="FSC-A" />
                 </gating:dimension>
                 <gating:dimension>
                   <data-type:fcs-dimension data-type:name="SSC-A" />
                 </gating:dimension>
                 <gating:vertex>
                   <gating:coordinate data-type:value="444436.1240294581" />
                   <gating:coordinate data-type:value="3718343.1236202875" />
                 </gating:vertex>
                 <gating:vertex>
                   <gating:coordinate data-type:value="281112.8314863353" />
                   <gating:coordinate data-type:value="339612.7338544612" />
                 </gating:vertex>
                 <gating:vertex>
                   <gating:coordinate data-type:value="183514.8475066518" />
                   <gating:coordinate data-type:value="31018.3340164169" />
                 </gating:vertex>
                 <gating:vertex>
                   <gating:coordinate data-type:value="135223.4730102046" />
                   <gating:coordinate data-type:value="8698.7239261174" />
                 </gating:vertex>
                 <gating:vertex>
                   <gating:coordinate data-type:value="254352.7717917604" />
                   <gating:coordinate data-type:value="1949.1807415109" />
                 </gating:vertex>
                 <gating:vertex>
                   <gating:coordinate data-type:value="609539.0667740019" />
                   <gating:coordinate data-type:value="3820.9702646166" />
                 </gating:vertex>
                 <gating:vertex>
                   <gating:coordinate data-type:value="1273845.2324055927" />
                   <gating:coordinate data-type:value="32200.1988903401" />
                 </gating:vertex>
                 <gating:vertex>
                   <gating:coordinate data-type:value="1803134.320795841" />
                   <gating:coordinate data-type:value="617767.9030838223" />
                 </gating:vertex>
                 <gating:vertex>
                   <gating:coordinate data-type:value="1666211.1302161186" />
                   <gating:coordinate data-type:value="2373932.8632810335" />
                 </gating:vertex>
                 <gating:vertex>
                   <gating:coordinate data-type:value="1076335.0814716413" />
                   <gating:coordinate data-type:value="11417001.033252548" />
                 </gating:vertex>
                 <gating:vertex>
                   <gating:coordinate data-type:value="673667.7243787331" />
                   <gating:coordinate data-type:value="4653609.94371504" />
                 </gating:vertex>
                 <gating:vertex>
                   <gating:coordinate data-type:value="515029.8202689754" />
                   <gating:coordinate data-type:value="3581866.3539591157" />
                 </gating:vertex>
               </gating:PolygonGate>
             </Gate>
             <Subpopulations>
               <Statistic name="Mean"  annotation=""  owningGroup="All Samples"  expanded="1"  sortPriority="5"  id="FL1-A"  ancestor=""  correlate=""  value="541.516418457" />
               <Population name="FITC-A+"  annotation=""  owningGroup="All Samples"  expanded="1"  sortPriority="10"  count="720" >
                 <Graph smoothing="0"  backColor="#ffffff"  foreColor="#000000"  type="Histogram"  fast="1"  rowCount="12502" >
                   <Axis dimension="x"  name="FL1-A"  label=""  auto="auto" />
                   <Axis dimension="y"  name="SSC-H"  label=""  auto="auto" />
                   <GraphSettings level="5%"  smoothingHighResolution="1"  contourHighResolution="1"  histogramSmoothingCount="0"  graphResolution="256"  showOutliers="0"  drawLargeDots="0"  dotsToDraw="8000"  tint="le.chartfill.tinted.40"  lineWeight="le.lineweight.normal"  lineStyle="le.linestyle.solid" />
                   <GraphEnvironment showGrid="0"  showAxes="tnlTNL"  showGates="1"  showFreqOnPlots="1"  showGateNameOnPlots="1"  showMedians="0"  showUncomped="0"  addEventParam="0"  lastYAxisName="" >
                    <TextTraits font="SansSerif"  size="12"  name="Labels"  style="plain"  color="#000000"  background="#00ffffff"  just="left" />
                    <TextTraits font="SansSerif"  size="12"  name="LayoutGates"  style="plain"  color="#000000"  background="#00ffffff"  just="left" />
                    <TextTraits font="SansSerif"  size="10"  name="Numbers"  style="plain"  color="#000000"  background="#00ffffff"  just="left" />
                    <TextTraits font="SansSerif"  size="10"  name="Legend"  style="plain"  color="#000000"  background="#00ffffff"  just="left" />
                    <WindowPosition x="0"  y="0"  width="0"  height="0"  displayed="0"  panelState="" />
                   </GraphEnvironment>
                 </Graph>
                 <Gate gating:id="ID686197295"  gating:parent_id="ID657905892" >
                   <gating:RectangleGate eventsInside="1"  annoOffsetX="0"  annoOffsetY="0"  tint="#000000"  isTinted="0"  lineWeight="Normal"  userDefined="1" >
                    <gating:dimension gating:min="838.8053077499235"  yRatio="0.7079560652487176" >
                    <data-type:fcs-dimension data-type:name="FL1-A" />
                    </gating:dimension>
                   </gating:RectangleGate>
                 </Gate>
               </Population>
               <Population name="FITC-A-"  annotation=""  owningGroup="All Samples"  expanded="1"  sortPriority="10"  count="9700" >
                 <Graph smoothing="0"  backColor="#ffffff"  foreColor="#000000"  type="Histogram"  fast="1"  rowCount="12502" >
                   <Axis dimension="x"  name="FL1-A"  label=""  auto="auto" />
                   <Axis dimension="y"  name="SSC-H"  label=""  auto="auto" />
                   <GraphSettings level="5%"  smoothingHighResolution="1"  contourHighResolution="1"  histogramSmoothingCount="0"  graphResolution="256"  showOutliers="0"  drawLargeDots="0"  dotsToDraw="8000"  tint="le.chartfill.tinted.40"  lineWeight="le.lineweight.normal"  lineStyle="le.linestyle.solid" />
                   <GraphEnvironment showGrid="0"  showAxes="tnlTNL"  showGates="1"  showFreqOnPlots="1"  showGateNameOnPlots="1"  showMedians="0"  showUncomped="0"  addEventParam="0"  lastYAxisName="" >
                    <TextTraits font="SansSerif"  size="12"  name="Labels"  style="plain"  color="#000000"  background="#00ffffff"  just="left" />
                    <TextTraits font="SansSerif"  size="12"  name="LayoutGates"  style="plain"  color="#000000"  background="#00ffffff"  just="left" />
                    <TextTraits font="SansSerif"  size="10"  name="Numbers"  style="plain"  color="#000000"  background="#00ffffff"  just="left" />
                    <TextTraits font="SansSerif"  size="10"  name="Legend"  style="plain"  color="#000000"  background="#00ffffff"  just="left" />
                    <WindowPosition x="0"  y="0"  width="0"  height="0"  displayed="0"  panelState="" />
                   </GraphEnvironment>
                 </Graph>
                 <Gate gating:id="ID930752675"  gating:parent_id="ID657905892" >
                   <gating:RectangleGate eventsInside="1"  annoOffsetX="0"  annoOffsetY="0"  tint="#000000"  isTinted="0"  lineWeight="Normal"  userDefined="1" >
                    <gating:dimension gating:max="838.8053077499235"  yRatio="0.6579560652487175" >
                    <data-type:fcs-dimension data-type:name="FL1-A" />
                    </gating:dimension>
                   </gating:RectangleGate>
                 </Gate>
               </Population>
             </Subpopulations>
           </Population>
         </Subpopulations>
       </SampleNode>
     </Sample>
     <Sample>
       <DataSet uri="file:/D:/Onedrive/OneDrive%20-%20北流大学/Desktop/MnO2PLGASsb1%20antifibrosis/Experimental%20data/FCM%20Flow%20cytometry/20210827roshsckeyong/20210827roshsc/Exp_20210827_1/H++.fcs"  sampleID="11" />
       <Transformations>
         <transforms:fasinh transforms:length="256"  transforms:maxRange="12000"  transforms:T="12000"  transforms:A="0.6989700043"  transforms:M="4.079181246" >
           <data-type:parameter data-type:name="FSC-H" />
         </transforms:fasinh>
         <transforms:log transforms:offset="1000"  transforms:decades="4.079181246" >
           <data-type:parameter data-type:name="FSC-A" />
         </transforms:log>
         <transforms:fasinh transforms:length="256"  transforms:maxRange="12000"  transforms:T="12000"  transforms:A="0.6989700043"  transforms:M="4.079181246" >
           <data-type:parameter data-type:name="SSC-H" />
         </transforms:fasinh>
         <transforms:log transforms:offset="10"  transforms:decades="11.579181246" >
           <data-type:parameter data-type:name="SSC-A" />
         </transforms:log>
         <transforms:fasinh transforms:length="256"  transforms:maxRange="12000"  transforms:T="12000"  transforms:A="0.6989700043"  transforms:M="4.079181246" >
           <data-type:parameter data-type:name="FL1-H" />
         </transforms:fasinh>
         <transforms:fasinh transforms:length="256"  transforms:maxRange="379473.3192202056"  transforms:T="379473.3192202056"  transforms:A="0.6989700043"  transforms:M="5.579181246" >
           <data-type:parameter data-type:name="FL1-A" />
         </transforms:fasinh>
         <transforms:fasinh transforms:length="256"  transforms:maxRange="12000"  transforms:T="12000"  transforms:A="0.6989700043"  transforms:M="4.079181246" >
           <data-type:parameter data-type:name="FL2-H" />
         </transforms:fasinh>
         <transforms:fasinh transforms:length="256"  transforms:maxRange="12000"  transforms:T="12000"  transforms:A="0.6989700043"  transforms:M="4.079181246" >
           <data-type:parameter data-type:name="FL2-A" />
         </transforms:fasinh>
         <transforms:fasinh transforms:length="256"  transforms:maxRange="12000"  transforms:T="12000"  transforms:A="0.6989700043"  transforms:M="4.079181246" >
           <data-type:parameter data-type:name="FL3-H" />
         </transforms:fasinh>
         <transforms:fasinh transforms:length="256"  transforms:maxRange="12000"  transforms:T="12000"  transforms:A="0.6989700043"  transforms:M="4.079181246" >
           <data-type:parameter data-type:name="FL3-A" />
         </transforms:fasinh>
         <transforms:fasinh transforms:length="256"  transforms:maxRange="12000"  transforms:T="12000"  transforms:A="0.6989700043"  transforms:M="4.079181246" >
           <data-type:parameter data-type:name="FL4-H" />
         </transforms:fasinh>
         <transforms:fasinh transforms:length="256"  transforms:maxRange="12000"  transforms:T="12000"  transforms:A="0.6989700043"  transforms:M="4.079181246" >
           <data-type:parameter data-type:name="FL4-A" />
         </transforms:fasinh>
         <transforms:fasinh transforms:length="256"  transforms:maxRange="12000"  transforms:T="12000"  transforms:A="0.6989700043"  transforms:M="4.079181246" >
           <data-type:parameter data-type:name="FSC-Width" />
         </transforms:fasinh>
         <transforms:linear transforms:minRange="0"  transforms:maxRange="32"  gain="1" >
           <data-type:parameter data-type:name="Time" />
         </transforms:linear>
       </Transformations>
       <Keywords>
         <Keyword name="SWVER"  value="CytExpert 2.3.0.84" />
         <Keyword name="DGAIN"  value="1" />
         <Keyword name="WCH"  value="FSC" />
         <Keyword name="TRLGC"  value="None" />
         <Keyword name="PCHTP"  value="AutoThreshold" />
         <Keyword name="PCHID"  value="FSC" />
         <Keyword name="CH6HAVAL"  value="6875000" />
         <Keyword name="CH6AATFL"  value="4927" />
         <Keyword name="CH6HATFL"  value="420.375" />
         <Keyword name="CH6FLNMS"  value="APC" />
         <Keyword name="CH6AS"  value="2" />
         <Keyword name="CH6HS"  value="8" />
         <Keyword name="CH6FL"  value="True" />
         <Keyword name="CH6THUS"  value="False" />
         <Keyword name="CH6DELTA"  value="24" />
         <Keyword name="CH6DELAY"  value="-38.72" />
         <Keyword name="CH6USH"  value="True" />
         <Keyword name="CH6GAIN"  value="10" />
         <Keyword name="CH6TR"  value="64" />
         <Keyword name="CH6TH"  value="10000" />
         <Keyword name="CH6DA"  value="1" />
         <Keyword name="CH6AD"  value="1" />
         <Keyword name="CH6NM"  value="APC" />
         <Keyword name="CH6ID"  value="FL4" />
         <Keyword name="CH5HAVAL"  value="6875000" />
         <Keyword name="CH5AATFL"  value="4247" />
         <Keyword name="CH5HATFL"  value="395.75" />
         <Keyword name="CH5FLNMS"  value="PC5.5" />
         <Keyword name="CH5AS"  value="2" />
         <Keyword name="CH5HS"  value="8" />
         <Keyword name="CH5FL"  value="True" />
         <Keyword name="CH5THUS"  value="False" />
         <Keyword name="CH5DELTA"  value="24" />
         <Keyword name="CH5DELAY"  value="0" />
         <Keyword name="CH5USH"  value="True" />
         <Keyword name="CH5GAIN"  value="25" />
         <Keyword name="CH5TR"  value="64" />
         <Keyword name="CH5TH"  value="10000" />
         <Keyword name="CH5DA"  value="20" />
         <Keyword name="CH5AD"  value="12" />
         <Keyword name="CH5NM"  value="PC5.5" />
         <Keyword name="CH5ID"  value="FL3" />
         <Keyword name="CH4HAVAL"  value="6875000" />
         <Keyword name="CH4AATFL"  value="5017.5" />
         <Keyword name="CH4HATFL"  value="544.375" />
         <Keyword name="CH4FLNMS"  value="PE" />
         <Keyword name="CH4AS"  value="2" />
         <Keyword name="CH4HS"  value="8" />
         <Keyword name="CH4FL"  value="True" />
         <Keyword name="CH4THUS"  value="False" />
         <Keyword name="CH4DELTA"  value="24" />
         <Keyword name="CH4DELAY"  value="0" />
         <Keyword name="CH4USH"  value="True" />
         <Keyword name="CH4GAIN"  value="10" />
         <Keyword name="CH4TR"  value="64" />
         <Keyword name="CH4TH"  value="10000" />
         <Keyword name="CH4DA"  value="18" />
         <Keyword name="CH4AD"  value="10" />
         <Keyword name="CH4NM"  value="PE" />
         <Keyword name="CH4ID"  value="FL2" />
         <Keyword name="CH3HAVAL"  value="6875000" />
         <Keyword name="CH3AATFL"  value="5514.5" />
         <Keyword name="CH3HATFL"  value="553.75" />
         <Keyword name="CH3FLNMS"  value="FITC" />
         <Keyword name="CH3AS"  value="2" />
         <Keyword name="CH3HS"  value="8" />
         <Keyword name="CH3FL"  value="True" />
         <Keyword name="CH3THUS"  value="False" />
         <Keyword name="CH3DELTA"  value="24" />
         <Keyword name="CH3DELAY"  value="0" />
         <Keyword name="CH3USH"  value="True" />
         <Keyword name="CH3GAIN"  value="20" />
         <Keyword name="CH3TR"  value="64" />
         <Keyword name="CH3TH"  value="10000" />
         <Keyword name="CH3DA"  value="19" />
         <Keyword name="CH3AD"  value="11" />
         <Keyword name="CH3NM"  value="FITC" />
         <Keyword name="CH3ID"  value="FL1" />
         <Keyword name="CH2HAVAL"  value="1250000" />
         <Keyword name="CH2AATFL"  value="4736.5" />
         <Keyword name="CH2HATFL"  value="431.125" />
         <Keyword name="CH2FLNMS"  value="SSC" />
         <Keyword name="CH2AS"  value="2" />
         <Keyword name="CH2HS"  value="8" />
         <Keyword name="CH2FL"  value="False" />
         <Keyword name="CH2THUS"  value="False" />
         <Keyword name="CH2DELTA"  value="24" />
         <Keyword name="CH2DELAY"  value="0" />
         <Keyword name="CH2USH"  value="True" />
         <Keyword name="CH2GAIN"  value="25" />
         <Keyword name="CH2TR"  value="64" />
         <Keyword name="CH2TH"  value="10000" />
         <Keyword name="CH2DA"  value="16" />
         <Keyword name="CH2AD"  value="8" />
         <Keyword name="CH2NM"  value="SSC" />
         <Keyword name="CH2ID"  value="SSC" />
         <Keyword name="CH1HAVAL"  value="1250000" />
         <Keyword name="CH1AATFL"  value="3815.5" />
         <Keyword name="CH1HATFL"  value="294.875" />
         <Keyword name="CH1AS"  value="2" />
         <Keyword name="CH1HS"  value="8" />
         <Keyword name="CH1FL"  value="False" />
         <Keyword name="CH1THUS"  value="False" />
         <Keyword name="CH1DELTA"  value="24" />
         <Keyword name="CH1DELAY"  value="0" />
         <Keyword name="CH1USH"  value="True" />
         <Keyword name="CH1GAIN"  value="25" />
         <Keyword name="CH1TR"  value="64" />
         <Keyword name="CH1TH"  value="10000" />
         <Keyword name="CH1DA"  value="22" />
         <Keyword name="CH1AD"  value="14" />
         <Keyword name="CH1NM"  value="FSC" />
         <Keyword name="CH1ID"  value="FSC" />
         <Keyword name="CHAR"  value="6" />
         <Keyword name="FLDSM"  value="30" />
         <Keyword name="$CYTSN"  value="BB44321" />
         <Keyword name="SN"  value="BB44321" />
         <Keyword name="COMPGAINA"  value="20102510" />
         <Keyword name="COMPA"  value="1000010000100001" />
         <Keyword name="COMPAFA"  value="0000" />
         <Keyword name="COMPBGA"  value="5514.55017.542474927" />
         <Keyword name="COMPCHA"  value="FITCPEPC5.5APC" />
         <Keyword name="COMPGAINH"  value="20102510" />
         <Keyword name="COMPH"  value="1000010000100001" />
         <Keyword name="COMPAFH"  value="0000" />
         <Keyword name="COMPBGH"  value="553.75544.375395.75420.375" />
         <Keyword name="COMPCHH"  value="FITCPEPC5.5APC" />
         <Keyword name="AHCOMPSYNC"  value="False" />
         <Keyword name="USCOMP"  value="False" />
         <Keyword name="DURTIM"  value="46.853940" />
         <Keyword name="$OP"  value="CytoFLEX" />
         <Keyword name="$VOL"  value="23426.96" />
         <Keyword name="RCD"  value="True" />
         <Keyword name="FLLW"  value="True" />
         <Keyword name="IMPTTB"  value="False" />
         <Keyword name="$ABRT"  value="36" />
         <Keyword name="$LOST"  value="0" />
         <Keyword name="P14DISPLAY"  value="LIN" />
         <Keyword name="$P14G"  value="1.0" />
         <Keyword name="$P14E"  value="0,0" />
         <Keyword name="$P14B"  value="32" />
         <Keyword name="$P14R"  value="64" />
         <Keyword name="$P14S"  value="Time" />
         <Keyword name="$P14N"  value="Time" />
         <Keyword name="P13DISPLAY"  value="LIN" />
         <Keyword name="$P13G"  value="1.0" />
         <Keyword name="$P13E"  value="0,0" />
         <Keyword name="$P13B"  value="32" />
         <Keyword name="$P13R"  value="10000" />
         <Keyword name="$P13S"  value="FSC-Width" />
         <Keyword name="$P13N"  value="FSC-Width" />
         <Keyword name="P12DISPLAY"  value="LOG" />
         <Keyword name="$P12G"  value="1.0" />
         <Keyword name="$P12E"  value="0,0" />
         <Keyword name="$P12B"  value="32" />
         <Keyword name="$P12R"  value="16777216" />
         <Keyword name="$P12S"  value="APC-A" />
         <Keyword name="$P12N"  value="FL4-A" />
         <Keyword name="P11DISPLAY"  value="LOG" />
         <Keyword name="$P11G"  value="1.0" />
         <Keyword name="$P11E"  value="0,0" />
         <Keyword name="$P11B"  value="32" />
         <Keyword name="$P11R"  value="16777216" />
         <Keyword name="$P11S"  value="APC-H" />
         <Keyword name="$P11N"  value="FL4-H" />
         <Keyword name="P10DISPLAY"  value="LOG" />
         <Keyword name="$P10G"  value="1.0" />
         <Keyword name="$P10E"  value="0,0" />
         <Keyword name="$P10B"  value="32" />
         <Keyword name="$P10R"  value="16777216" />
         <Keyword name="$P10S"  value="PC5.5-A" />
         <Keyword name="$P10N"  value="FL3-A" />
         <Keyword name="P9DISPLAY"  value="LOG" />
         <Keyword name="$P9G"  value="1.0" />
         <Keyword name="$P9E"  value="0,0" />
         <Keyword name="$P9B"  value="32" />
         <Keyword name="$P9R"  value="16777216" />
         <Keyword name="$P9S"  value="PC5.5-H" />
         <Keyword name="$P9N"  value="FL3-H" />
         <Keyword name="P8DISPLAY"  value="LOG" />
         <Keyword name="$P8G"  value="1.0" />
         <Keyword name="$P8E"  value="0,0" />
         <Keyword name="$P8B"  value="32" />
         <Keyword name="$P8R"  value="16777216" />
         <Keyword name="$P8S"  value="PE-A" />
         <Keyword name="$P8N"  value="FL2-A" />
         <Keyword name="P7DISPLAY"  value="LOG" />
         <Keyword name="$P7G"  value="1.0" />
         <Keyword name="$P7E"  value="0,0" />
         <Keyword name="$P7B"  value="32" />
         <Keyword name="$P7R"  value="16777216" />
         <Keyword name="$P7S"  value="PE-H" />
         <Keyword name="$P7N"  value="FL2-H" />
         <Keyword name="P6DISPLAY"  value="LOG" />
         <Keyword name="$P6G"  value="1.0" />
         <Keyword name="$P6E"  value="0,0" />
         <Keyword name="$P6B"  value="32" />
         <Keyword name="$P6R"  value="16777216" />
         <Keyword name="$P6S"  value="FITC-A" />
         <Keyword name="$P6N"  value="FL1-A" />
         <Keyword name="P5DISPLAY"  value="LOG" />
         <Keyword name="$P5G"  value="1.0" />
         <Keyword name="$P5E"  value="0,0" />
         <Keyword name="$P5B"  value="32" />
         <Keyword name="$P5R"  value="16777216" />
         <Keyword name="$P5S"  value="FITC-H" />
         <Keyword name="$P5N"  value="FL1-H" />
         <Keyword name="P4DISPLAY"  value="LIN" />
         <Keyword name="$P4G"  value="1.0" />
         <Keyword name="$P4E"  value="0,0" />
         <Keyword name="$P4B"  value="32" />
         <Keyword name="$P4R"  value="16777216" />
         <Keyword name="$P4S"  value="SSC-A" />
         <Keyword name="$P4N"  value="SSC-A" />
         <Keyword name="P3DISPLAY"  value="LIN" />
         <Keyword name="$P3G"  value="1.0" />
         <Keyword name="$P3E"  value="0,0" />
         <Keyword name="$P3B"  value="32" />
         <Keyword name="$P3R"  value="16777216" />
         <Keyword name="$P3S"  value="SSC-H" />
         <Keyword name="$P3N"  value="SSC-H" />
         <Keyword name="P2DISPLAY"  value="LIN" />
         <Keyword name="$P2G"  value="1.0" />
         <Keyword name="$P2E"  value="0,0" />
         <Keyword name="$P2B"  value="32" />
         <Keyword name="$P2R"  value="16777216" />
         <Keyword name="$P2S"  value="FSC-A" />
         <Keyword name="$P2N"  value="FSC-A" />
         <Keyword name="P1DISPLAY"  value="LIN" />
         <Keyword name="$P1G"  value="1.0" />
         <Keyword name="$P1E"  value="0,0" />
         <Keyword name="$P1B"  value="32" />
         <Keyword name="$P1R"  value="16777216" />
         <Keyword name="$P1S"  value="FSC-H" />
         <Keyword name="$P1N"  value="FSC-H" />
         <Keyword name="$TIMESTEP"  value="0.00002" />
         <Keyword name="USRCVOL"  value="False" />
         <Keyword name="RCVOL"  value="10" />
         <Keyword name="USRCTIM"  value="True" />
         <Keyword name="$SPILLOVER"  value="8,FL1-H,FL2-H,FL3-H,FL4-H,FL1-A,FL2-A,FL3-A,FL4-A,1,0,0,0,0,0,0,0,0,1,0,0,0,0,0,0,0,0,1,0,0,0,0,0,0,0,0,1,0,0,0,0,0,0,0,0,1,0,0,0,0,0,0,0,0,1,0,0,0,0,0,0,0,0,1,0,0,0,0,0,0,0,0,1" />
         <Keyword name="RCTIM"  value="600" />
         <Keyword name="CGID"  value="f92622a3-196a-438e-a1fe-8e7692b559ff" />
         <Keyword name="CGNM"  value="P1" />
         <Keyword name="USRCTOT"  value="True" />
         <Keyword name="RCTOT"  value="10000" />
         <Keyword name="$CYT"  value="CytoFLEX" />
         <Keyword name="$DATE"  value="27-Aug-2021" />
         <Keyword name="$ETIM"  value="17:21:44" />
         <Keyword name="$BTIM"  value="17:20:57" />
         <Keyword name="$PAR"  value="14" />
         <Keyword name="TBNM"  value="H++" />
         <Keyword name="TBID"  value="fa68f9ca-ae4c-4fa3-b318-8e0743f4dea4" />
         <Keyword name="CYTEXPERTFIL"  value="True" />
         <Keyword name="$NEXTDATA"  value="0" />
         <Keyword name="$DATATYPE"  value="F" />
         <Keyword name="$BYTEORD"  value="1,2,3,4" />
         <Keyword name="$MODE"  value="L" />
         <Keyword name="$SYS"  value="Microsoft Windows NT 6.1.7601 Service Pack 1" />
         <Keyword name="$FIL"  value="H++.fcs" />
         <Keyword name="FILVER"  value="1" />
         <Keyword name="$TOT"  value="0000000000012276" />
         <Keyword name="$ENDANALYSIS"  value="0" />
         <Keyword name="$BEGINANALYSIS"  value="0" />
         <Keyword name="$ENDDATA"  value="0000000000692367" />
         <Keyword name="$BEGINDATA"  value="0000000000004912" />
         <Keyword name="$ENDSTEXT"  value="0" />
         <Keyword name="$BEGINSTEXT"  value="0" />
         <Keyword name="FJ_FCS_VERSION"  value="3" />
       </Keywords>
       <SampleNode name="H++.fcs"  annotation=""  owningGroup=""  expanded="1"  sortPriority="10"  count="12276"  sampleID="11" >
         <Graph smoothing="0"  backColor="#ffffff"  foreColor="#000000"  type="Pseudocolor"  fast="1"  rowCount="12276" >
           <Axis dimension="x"  name="FSC-H"  label=""  auto="auto" />
           <Axis dimension="y"  name="SSC-H"  label=""  auto="auto" />
           <GraphSettings level="5%"  smoothingHighResolution="1"  contourHighResolution="1"  histogramSmoothingCount="0"  graphResolution="256"  showOutliers="0"  drawLargeDots="0"  dotsToDraw="8000"  tint="le.chartfill.tinted.40"  lineWeight="le.lineweight.normal"  lineStyle="le.linestyle.solid" />
           <GraphEnvironment showGrid="0"  showAxes="tnlTNL"  showGates="1"  showFreqOnPlots="1"  showGateNameOnPlots="1"  showMedians="0"  showUncomped="0"  addEventParam="0"  lastYAxisName="" >
             <TextTraits font="SansSerif"  size="12"  name="Labels"  style="plain"  color="#000000"  background="#00ffffff"  just="left" />
             <TextTraits font="SansSerif"  size="12"  name="LayoutGates"  style="plain"  color="#000000"  background="#00ffffff"  just="left" />
             <TextTraits font="SansSerif"  size="10"  name="Numbers"  style="plain"  color="#000000"  background="#00ffffff"  just="left" />
             <TextTraits font="SansSerif"  size="10"  name="Legend"  style="plain"  color="#000000"  background="#00ffffff"  just="left" />
             <WindowPosition x="0"  y="0"  width="0"  height="0"  displayed="0"  panelState="" />
           </GraphEnvironment>
         </Graph>
         <Subpopulations>
           <Population name="Lymphocytes"  annotation=""  owningGroup="All Samples"  expanded="1"  sortPriority="10"  count="10427" >
             <Graph smoothing="1"  backColor="#ffffff"  foreColor="#000000"  type="Histogram"  fast="1"  rowCount="12276" >
               <Axis dimension="x"  name="FL1-A"  label=""  auto="auto" />
               <Axis dimension="y"  name=""  label=""  auto="auto" />
               <GraphSettings level="5%"  smoothingHighResolution="1"  contourHighResolution="1"  histogramSmoothingCount="0"  graphResolution="256"  showOutliers="0"  drawLargeDots="0"  dotsToDraw="8000"  tint="le.chartfill.tinted.40"  lineWeight="le.lineweight.normal"  lineStyle="le.linestyle.solid" />
               <GraphEnvironment showGrid="0"  showAxes="tnlTNL"  showGates="1"  showFreqOnPlots="1"  showGateNameOnPlots="1"  showMedians="0"  showUncomped="0"  addEventParam="0"  lastYAxisName="" >
                 <TextTraits font="SansSerif"  size="12"  name="Labels"  style="plain"  color="#000000"  background="#00ffffff"  just="left" />
                 <TextTraits font="SansSerif"  size="12"  name="LayoutGates"  style="plain"  color="#000000"  background="#00ffffff"  just="left" />
                 <TextTraits font="SansSerif"  size="10"  name="Numbers"  style="plain"  color="#000000"  background="#00ffffff"  just="left" />
                 <TextTraits font="SansSerif"  size="10"  name="Legend"  style="plain"  color="#000000"  background="#00ffffff"  just="left" />
                 <WindowPosition x="-11"  y="-11"  width="990"  height="990"  displayed="0"  panelState="--+" />
               </GraphEnvironment>
             </Graph>
             <Gate gating:id="ID1962434640" >
               <gating:PolygonGate eventsInside="1"  annoOffsetX="0"  annoOffsetY="0"  tint="#000000"  isTinted="0"  lineWeight="Normal"  userDefined="1"  quadId="-1"  gateResolution="256" >
                 <gating:dimension>
                   <data-type:fcs-dimension data-type:name="FSC-A" />
                 </gating:dimension>
                 <gating:dimension>
                   <data-type:fcs-dimension data-type:name="SSC-A" />
                 </gating:dimension>
                 <gating:vertex>
                   <gating:coordinate data-type:value="444436.1240294581" />
                   <gating:coordinate data-type:value="3718343.1236202875" />
                 </gating:vertex>
                 <gating:vertex>
                   <gating:coordinate data-type:value="281112.8314863353" />
                   <gating:coordinate data-type:value="339612.7338544612" />
                 </gating:vertex>
                 <gating:vertex>
                   <gating:coordinate data-type:value="183514.8475066518" />
                   <gating:coordinate data-type:value="31018.3340164169" />
                 </gating:vertex>
                 <gating:vertex>
                   <gating:coordinate data-type:value="135223.4730102046" />
                   <gating:coordinate data-type:value="8698.7239261174" />
                 </gating:vertex>
                 <gating:vertex>
                   <gating:coordinate data-type:value="254352.7717917604" />
                   <gating:coordinate data-type:value="1949.1807415109" />
                 </gating:vertex>
                 <gating:vertex>
                   <gating:coordinate data-type:value="609539.0667740019" />
                   <gating:coordinate data-type:value="3820.9702646166" />
                 </gating:vertex>
                 <gating:vertex>
                   <gating:coordinate data-type:value="1273845.2324055927" />
                   <gating:coordinate data-type:value="32200.1988903401" />
                 </gating:vertex>
                 <gating:vertex>
                   <gating:coordinate data-type:value="1803134.320795841" />
                   <gating:coordinate data-type:value="617767.9030838223" />
                 </gating:vertex>
                 <gating:vertex>
                   <gating:coordinate data-type:value="1666211.1302161186" />
                   <gating:coordinate data-type:value="2373932.8632810335" />
                 </gating:vertex>
                 <gating:vertex>
                   <gating:coordinate data-type:value="1076335.0814716413" />
                   <gating:coordinate data-type:value="11417001.033252548" />
                 </gating:vertex>
                 <gating:vertex>
                   <gating:coordinate data-type:value="673667.7243787331" />
                   <gating:coordinate data-type:value="4653609.94371504" />
                 </gating:vertex>
                 <gating:vertex>
                   <gating:coordinate data-type:value="515029.8202689754" />
                   <gating:coordinate data-type:value="3581866.3539591157" />
                 </gating:vertex>
               </gating:PolygonGate>
             </Gate>
             <Subpopulations>
               <Statistic name="Mean"  annotation=""  owningGroup="All Samples"  expanded="1"  sortPriority="5"  id="FL1-A"  ancestor=""  correlate=""  value="1068.689331055" />
               <Population name="FITC-A+"  annotation=""  owningGroup="All Samples"  expanded="1"  sortPriority="10"  count="1354" >
                 <Graph smoothing="0"  backColor="#ffffff"  foreColor="#000000"  type="Histogram"  fast="1"  rowCount="12276" >
                   <Axis dimension="x"  name="FL1-A"  label=""  auto="auto" />
                   <Axis dimension="y"  name="SSC-H"  label=""  auto="auto" />
                   <GraphSettings level="5%"  smoothingHighResolution="1"  contourHighResolution="1"  histogramSmoothingCount="0"  graphResolution="256"  showOutliers="0"  drawLargeDots="0"  dotsToDraw="8000"  tint="le.chartfill.tinted.40"  lineWeight="le.lineweight.normal"  lineStyle="le.linestyle.solid" />
                   <GraphEnvironment showGrid="0"  showAxes="tnlTNL"  showGates="1"  showFreqOnPlots="1"  showGateNameOnPlots="1"  showMedians="0"  showUncomped="0"  addEventParam="0"  lastYAxisName="" >
                    <TextTraits font="SansSerif"  size="12"  name="Labels"  style="plain"  color="#000000"  background="#00ffffff"  just="left" />
                    <TextTraits font="SansSerif"  size="12"  name="LayoutGates"  style="plain"  color="#000000"  background="#00ffffff"  just="left" />
                    <TextTraits font="SansSerif"  size="10"  name="Numbers"  style="plain"  color="#000000"  background="#00ffffff"  just="left" />
                    <TextTraits font="SansSerif"  size="10"  name="Legend"  style="plain"  color="#000000"  background="#00ffffff"  just="left" />
                    <WindowPosition x="0"  y="0"  width="0"  height="0"  displayed="0"  panelState="" />
                   </GraphEnvironment>
                 </Graph>
                 <Gate gating:id="ID889323977"  gating:parent_id="ID1962434640" >
                   <gating:RectangleGate eventsInside="1"  annoOffsetX="0"  annoOffsetY="0"  tint="#000000"  isTinted="0"  lineWeight="Normal"  userDefined="1" >
                    <gating:dimension gating:min="838.8053077499235"  yRatio="0.7079560652487176" >
                    <data-type:fcs-dimension data-type:name="FL1-A" />
                    </gating:dimension>
                   </gating:RectangleGate>
                 </Gate>
               </Population>
               <Population name="FITC-A-"  annotation=""  owningGroup="All Samples"  expanded="1"  sortPriority="10"  count="9073" >
                 <Graph smoothing="0"  backColor="#ffffff"  foreColor="#000000"  type="Histogram"  fast="1"  rowCount="12276" >
                   <Axis dimension="x"  name="FL1-A"  label=""  auto="auto" />
                   <Axis dimension="y"  name="SSC-H"  label=""  auto="auto" />
                   <GraphSettings level="5%"  smoothingHighResolution="1"  contourHighResolution="1"  histogramSmoothingCount="0"  graphResolution="256"  showOutliers="0"  drawLargeDots="0"  dotsToDraw="8000"  tint="le.chartfill.tinted.40"  lineWeight="le.lineweight.normal"  lineStyle="le.linestyle.solid" />
                   <GraphEnvironment showGrid="0"  showAxes="tnlTNL"  showGates="1"  showFreqOnPlots="1"  showGateNameOnPlots="1"  showMedians="0"  showUncomped="0"  addEventParam="0"  lastYAxisName="" >
                    <TextTraits font="SansSerif"  size="12"  name="Labels"  style="plain"  color="#000000"  background="#00ffffff"  just="left" />
                    <TextTraits font="SansSerif"  size="12"  name="LayoutGates"  style="plain"  color="#000000"  background="#00ffffff"  just="left" />
                    <TextTraits font="SansSerif"  size="10"  name="Numbers"  style="plain"  color="#000000"  background="#00ffffff"  just="left" />
                    <TextTraits font="SansSerif"  size="10"  name="Legend"  style="plain"  color="#000000"  background="#00ffffff"  just="left" />
                    <WindowPosition x="0"  y="0"  width="0"  height="0"  displayed="0"  panelState="" />
                   </GraphEnvironment>
                 </Graph>
                 <Gate gating:id="ID381898319"  gating:parent_id="ID1962434640" >
                   <gating:RectangleGate eventsInside="1"  annoOffsetX="0"  annoOffsetY="0"  tint="#000000"  isTinted="0"  lineWeight="Normal"  userDefined="1" >
                    <gating:dimension gating:max="838.8053077499235"  yRatio="0.6579560652487175" >
                    <data-type:fcs-dimension data-type:name="FL1-A" />
                    </gating:dimension>
                   </gating:RectangleGate>
                 </Gate>
               </Population>
             </Subpopulations>
           </Population>
         </Subpopulations>
       </SampleNode>
     </Sample>
     <Sample>
       <DataSet uri="file:/D:/Onedrive/OneDrive%20-%20北流大学/Desktop/MnO2PLGASsb1%20antifibrosis/Experimental%20data/FCM%20Flow%20cytometry/20210827roshsckeyong/20210827roshsc/Exp_20210827_1/N1.fcs"  sampleID="5" />
       <Transformations>
         <transforms:fasinh transforms:length="256"  transforms:maxRange="12000"  transforms:T="12000"  transforms:A="0.6989700043"  transforms:M="4.079181246" >
           <data-type:parameter data-type:name="FSC-H" />
         </transforms:fasinh>
         <transforms:log transforms:offset="1000"  transforms:decades="4.079181246" >
           <data-type:parameter data-type:name="FSC-A" />
         </transforms:log>
         <transforms:fasinh transforms:length="256"  transforms:maxRange="12000"  transforms:T="12000"  transforms:A="0.6989700043"  transforms:M="4.079181246" >
           <data-type:parameter data-type:name="SSC-H" />
         </transforms:fasinh>
         <transforms:log transforms:offset="10"  transforms:decades="11.579181246" >
           <data-type:parameter data-type:name="SSC-A" />
         </transforms:log>
         <transforms:fasinh transforms:length="256"  transforms:maxRange="12000"  transforms:T="12000"  transforms:A="0.6989700043"  transforms:M="4.079181246" >
           <data-type:parameter data-type:name="FL1-H" />
         </transforms:fasinh>
         <transforms:fasinh transforms:length="256"  transforms:maxRange="379473.3192202056"  transforms:T="379473.3192202056"  transforms:A="0.6989700043"  transforms:M="5.579181246" >
           <data-type:parameter data-type:name="FL1-A" />
         </transforms:fasinh>
         <transforms:fasinh transforms:length="256"  transforms:maxRange="12000"  transforms:T="12000"  transforms:A="0.6989700043"  transforms:M="4.079181246" >
           <data-type:parameter data-type:name="FL2-H" />
         </transforms:fasinh>
         <transforms:fasinh transforms:length="256"  transforms:maxRange="12000"  transforms:T="12000"  transforms:A="0.6989700043"  transforms:M="4.079181246" >
           <data-type:parameter data-type:name="FL2-A" />
         </transforms:fasinh>
         <transforms:fasinh transforms:length="256"  transforms:maxRange="12000"  transforms:T="12000"  transforms:A="0.6989700043"  transforms:M="4.079181246" >
           <data-type:parameter data-type:name="FL3-H" />
         </transforms:fasinh>
         <transforms:fasinh transforms:length="256"  transforms:maxRange="12000"  transforms:T="12000"  transforms:A="0.6989700043"  transforms:M="4.079181246" >
           <data-type:parameter data-type:name="FL3-A" />
         </transforms:fasinh>
         <transforms:fasinh transforms:length="256"  transforms:maxRange="12000"  transforms:T="12000"  transforms:A="0.6989700043"  transforms:M="4.079181246" >
           <data-type:parameter data-type:name="FL4-H" />
         </transforms:fasinh>
         <transforms:fasinh transforms:length="256"  transforms:maxRange="12000"  transforms:T="12000"  transforms:A="0.6989700043"  transforms:M="4.079181246" >
           <data-type:parameter data-type:name="FL4-A" />
         </transforms:fasinh>
         <transforms:fasinh transforms:length="256"  transforms:maxRange="12000"  transforms:T="12000"  transforms:A="0.6989700043"  transforms:M="4.079181246" >
           <data-type:parameter data-type:name="FSC-Width" />
         </transforms:fasinh>
         <transforms:linear transforms:minRange="0"  transforms:maxRange="32"  gain="1" >
           <data-type:parameter data-type:name="Time" />
         </transforms:linear>
       </Transformations>
       <Keywords>
         <Keyword name="SWVER"  value="CytExpert 2.3.0.84" />
         <Keyword name="DGAIN"  value="1" />
         <Keyword name="WCH"  value="FSC" />
         <Keyword name="TRLGC"  value="None" />
         <Keyword name="PCHTP"  value="AutoThreshold" />
         <Keyword name="PCHID"  value="FSC" />
         <Keyword name="CH6HAVAL"  value="6875000" />
         <Keyword name="CH6AATFL"  value="4927" />
         <Keyword name="CH6HATFL"  value="420.375" />
         <Keyword name="CH6FLNMS"  value="APC" />
         <Keyword name="CH6AS"  value="2" />
         <Keyword name="CH6HS"  value="8" />
         <Keyword name="CH6FL"  value="True" />
         <Keyword name="CH6THUS"  value="False" />
         <Keyword name="CH6DELTA"  value="24" />
         <Keyword name="CH6DELAY"  value="-38.72" />
         <Keyword name="CH6USH"  value="True" />
         <Keyword name="CH6GAIN"  value="10" />
         <Keyword name="CH6TR"  value="64" />
         <Keyword name="CH6TH"  value="10000" />
         <Keyword name="CH6DA"  value="1" />
         <Keyword name="CH6AD"  value="1" />
         <Keyword name="CH6NM"  value="APC" />
         <Keyword name="CH6ID"  value="FL4" />
         <Keyword name="CH5HAVAL"  value="6875000" />
         <Keyword name="CH5AATFL"  value="4247" />
         <Keyword name="CH5HATFL"  value="395.75" />
         <Keyword name="CH5FLNMS"  value="PC5.5" />
         <Keyword name="CH5AS"  value="2" />
         <Keyword name="CH5HS"  value="8" />
         <Keyword name="CH5FL"  value="True" />
         <Keyword name="CH5THUS"  value="False" />
         <Keyword name="CH5DELTA"  value="24" />
         <Keyword name="CH5DELAY"  value="0" />
         <Keyword name="CH5USH"  value="True" />
         <Keyword name="CH5GAIN"  value="25" />
         <Keyword name="CH5TR"  value="64" />
         <Keyword name="CH5TH"  value="10000" />
         <Keyword name="CH5DA"  value="20" />
         <Keyword name="CH5AD"  value="12" />
         <Keyword name="CH5NM"  value="PC5.5" />
         <Keyword name="CH5ID"  value="FL3" />
         <Keyword name="CH4HAVAL"  value="6875000" />
         <Keyword name="CH4AATFL"  value="5017.5" />
         <Keyword name="CH4HATFL"  value="544.375" />
         <Keyword name="CH4FLNMS"  value="PE" />
         <Keyword name="CH4AS"  value="2" />
         <Keyword name="CH4HS"  value="8" />
         <Keyword name="CH4FL"  value="True" />
         <Keyword name="CH4THUS"  value="False" />
         <Keyword name="CH4DELTA"  value="24" />
         <Keyword name="CH4DELAY"  value="0" />
         <Keyword name="CH4USH"  value="True" />
         <Keyword name="CH4GAIN"  value="10" />
         <Keyword name="CH4TR"  value="64" />
         <Keyword name="CH4TH"  value="10000" />
         <Keyword name="CH4DA"  value="18" />
         <Keyword name="CH4AD"  value="10" />
         <Keyword name="CH4NM"  value="PE" />
         <Keyword name="CH4ID"  value="FL2" />
         <Keyword name="CH3HAVAL"  value="6875000" />
         <Keyword name="CH3AATFL"  value="5514.5" />
         <Keyword name="CH3HATFL"  value="553.75" />
         <Keyword name="CH3FLNMS"  value="FITC" />
         <Keyword name="CH3AS"  value="2" />
         <Keyword name="CH3HS"  value="8" />
         <Keyword name="CH3FL"  value="True" />
         <Keyword name="CH3THUS"  value="False" />
         <Keyword name="CH3DELTA"  value="24" />
         <Keyword name="CH3DELAY"  value="0" />
         <Keyword name="CH3USH"  value="True" />
         <Keyword name="CH3GAIN"  value="20" />
         <Keyword name="CH3TR"  value="64" />
         <Keyword name="CH3TH"  value="10000" />
         <Keyword name="CH3DA"  value="19" />
         <Keyword name="CH3AD"  value="11" />
         <Keyword name="CH3NM"  value="FITC" />
         <Keyword name="CH3ID"  value="FL1" />
         <Keyword name="CH2HAVAL"  value="1250000" />
         <Keyword name="CH2AATFL"  value="4736.5" />
         <Keyword name="CH2HATFL"  value="431.125" />
         <Keyword name="CH2FLNMS"  value="SSC" />
         <Keyword name="CH2AS"  value="2" />
         <Keyword name="CH2HS"  value="8" />
         <Keyword name="CH2FL"  value="False" />
         <Keyword name="CH2THUS"  value="False" />
         <Keyword name="CH2DELTA"  value="24" />
         <Keyword name="CH2DELAY"  value="0" />
         <Keyword name="CH2USH"  value="True" />
         <Keyword name="CH2GAIN"  value="25" />
         <Keyword name="CH2TR"  value="64" />
         <Keyword name="CH2TH"  value="10000" />
         <Keyword name="CH2DA"  value="16" />
         <Keyword name="CH2AD"  value="8" />
         <Keyword name="CH2NM"  value="SSC" />
         <Keyword name="CH2ID"  value="SSC" />
         <Keyword name="CH1HAVAL"  value="1250000" />
         <Keyword name="CH1AATFL"  value="3815.5" />
         <Keyword name="CH1HATFL"  value="294.875" />
         <Keyword name="CH1AS"  value="2" />
         <Keyword name="CH1HS"  value="8" />
         <Keyword name="CH1FL"  value="False" />
         <Keyword name="CH1THUS"  value="False" />
         <Keyword name="CH1DELTA"  value="24" />
         <Keyword name="CH1DELAY"  value="0" />
         <Keyword name="CH1USH"  value="True" />
         <Keyword name="CH1GAIN"  value="25" />
         <Keyword name="CH1TR"  value="64" />
         <Keyword name="CH1TH"  value="10000" />
         <Keyword name="CH1DA"  value="22" />
         <Keyword name="CH1AD"  value="14" />
         <Keyword name="CH1NM"  value="FSC" />
         <Keyword name="CH1ID"  value="FSC" />
         <Keyword name="CHAR"  value="6" />
         <Keyword name="FLDSM"  value="30" />
         <Keyword name="$CYTSN"  value="BB44321" />
         <Keyword name="SN"  value="BB44321" />
         <Keyword name="COMPGAINA"  value="20102510" />
         <Keyword name="COMPA"  value="1000010000100001" />
         <Keyword name="COMPAFA"  value="0000" />
         <Keyword name="COMPBGA"  value="5514.55017.542474927" />
         <Keyword name="COMPCHA"  value="FITCPEPC5.5APC" />
         <Keyword name="COMPGAINH"  value="20102510" />
         <Keyword name="COMPH"  value="1000010000100001" />
         <Keyword name="COMPAFH"  value="0000" />
         <Keyword name="COMPBGH"  value="553.75544.375395.75420.375" />
         <Keyword name="COMPCHH"  value="FITCPEPC5.5APC" />
         <Keyword name="AHCOMPSYNC"  value="False" />
         <Keyword name="USCOMP"  value="False" />
         <Keyword name="DURTIM"  value="39.697140" />
         <Keyword name="$OP"  value="CytoFLEX" />
         <Keyword name="$VOL"  value="19848.57" />
         <Keyword name="RCD"  value="True" />
         <Keyword name="FLLW"  value="True" />
         <Keyword name="IMPTTB"  value="False" />
         <Keyword name="$ABRT"  value="43" />
         <Keyword name="$LOST"  value="0" />
         <Keyword name="P14DISPLAY"  value="LIN" />
         <Keyword name="$P14G"  value="1.0" />
         <Keyword name="$P14E"  value="0,0" />
         <Keyword name="$P14B"  value="32" />
         <Keyword name="$P14R"  value="64" />
         <Keyword name="$P14S"  value="Time" />
         <Keyword name="$P14N"  value="Time" />
         <Keyword name="P13DISPLAY"  value="LIN" />
         <Keyword name="$P13G"  value="1.0" />
         <Keyword name="$P13E"  value="0,0" />
         <Keyword name="$P13B"  value="32" />
         <Keyword name="$P13R"  value="10000" />
         <Keyword name="$P13S"  value="FSC-Width" />
         <Keyword name="$P13N"  value="FSC-Width" />
         <Keyword name="P12DISPLAY"  value="LOG" />
         <Keyword name="$P12G"  value="1.0" />
         <Keyword name="$P12E"  value="0,0" />
         <Keyword name="$P12B"  value="32" />
         <Keyword name="$P12R"  value="16777216" />
         <Keyword name="$P12S"  value="APC-A" />
         <Keyword name="$P12N"  value="FL4-A" />
         <Keyword name="P11DISPLAY"  value="LOG" />
         <Keyword name="$P11G"  value="1.0" />
         <Keyword name="$P11E"  value="0,0" />
         <Keyword name="$P11B"  value="32" />
         <Keyword name="$P11R"  value="16777216" />
         <Keyword name="$P11S"  value="APC-H" />
         <Keyword name="$P11N"  value="FL4-H" />
         <Keyword name="P10DISPLAY"  value="LOG" />
         <Keyword name="$P10G"  value="1.0" />
         <Keyword name="$P10E"  value="0,0" />
         <Keyword name="$P10B"  value="32" />
         <Keyword name="$P10R"  value="16777216" />
         <Keyword name="$P10S"  value="PC5.5-A" />
         <Keyword name="$P10N"  value="FL3-A" />
         <Keyword name="P9DISPLAY"  value="LOG" />
         <Keyword name="$P9G"  value="1.0" />
         <Keyword name="$P9E"  value="0,0" />
         <Keyword name="$P9B"  value="32" />
         <Keyword name="$P9R"  value="16777216" />
         <Keyword name="$P9S"  value="PC5.5-H" />
         <Keyword name="$P9N"  value="FL3-H" />
         <Keyword name="P8DISPLAY"  value="LOG" />
         <Keyword name="$P8G"  value="1.0" />
         <Keyword name="$P8E"  value="0,0" />
         <Keyword name="$P8B"  value="32" />
         <Keyword name="$P8R"  value="16777216" />
         <Keyword name="$P8S"  value="PE-A" />
         <Keyword name="$P8N"  value="FL2-A" />
         <Keyword name="P7DISPLAY"  value="LOG" />
         <Keyword name="$P7G"  value="1.0" />
         <Keyword name="$P7E"  value="0,0" />
         <Keyword name="$P7B"  value="32" />
         <Keyword name="$P7R"  value="16777216" />
         <Keyword name="$P7S"  value="PE-H" />
         <Keyword name="$P7N"  value="FL2-H" />
         <Keyword name="P6DISPLAY"  value="LOG" />
         <Keyword name="$P6G"  value="1.0" />
         <Keyword name="$P6E"  value="0,0" />
         <Keyword name="$P6B"  value="32" />
         <Keyword name="$P6R"  value="16777216" />
         <Keyword name="$P6S"  value="FITC-A" />
         <Keyword name="$P6N"  value="FL1-A" />
         <Keyword name="P5DISPLAY"  value="LOG" />
         <Keyword name="$P5G"  value="1.0" />
         <Keyword name="$P5E"  value="0,0" />
         <Keyword name="$P5B"  value="32" />
         <Keyword name="$P5R"  value="16777216" />
         <Keyword name="$P5S"  value="FITC-H" />
         <Keyword name="$P5N"  value="FL1-H" />
         <Keyword name="P4DISPLAY"  value="LIN" />
         <Keyword name="$P4G"  value="1.0" />
         <Keyword name="$P4E"  value="0,0" />
         <Keyword name="$P4B"  value="32" />
         <Keyword name="$P4R"  value="16777216" />
         <Keyword name="$P4S"  value="SSC-A" />
         <Keyword name="$P4N"  value="SSC-A" />
         <Keyword name="P3DISPLAY"  value="LIN" />
         <Keyword name="$P3G"  value="1.0" />
         <Keyword name="$P3E"  value="0,0" />
         <Keyword name="$P3B"  value="32" />
         <Keyword name="$P3R"  value="16777216" />
         <Keyword name="$P3S"  value="SSC-H" />
         <Keyword name="$P3N"  value="SSC-H" />
         <Keyword name="P2DISPLAY"  value="LIN" />
         <Keyword name="$P2G"  value="1.0" />
         <Keyword name="$P2E"  value="0,0" />
         <Keyword name="$P2B"  value="32" />
         <Keyword name="$P2R"  value="16777216" />
         <Keyword name="$P2S"  value="FSC-A" />
         <Keyword name="$P2N"  value="FSC-A" />
         <Keyword name="P1DISPLAY"  value="LIN" />
         <Keyword name="$P1G"  value="1.0" />
         <Keyword name="$P1E"  value="0,0" />
         <Keyword name="$P1B"  value="32" />
         <Keyword name="$P1R"  value="16777216" />
         <Keyword name="$P1S"  value="FSC-H" />
         <Keyword name="$P1N"  value="FSC-H" />
         <Keyword name="$TIMESTEP"  value="0.00002" />
         <Keyword name="USRCVOL"  value="False" />
         <Keyword name="RCVOL"  value="10" />
         <Keyword name="USRCTIM"  value="True" />
         <Keyword name="$SPILLOVER"  value="8,FL1-H,FL2-H,FL3-H,FL4-H,FL1-A,FL2-A,FL3-A,FL4-A,1,0,0,0,0,0,0,0,0,1,0,0,0,0,0,0,0,0,1,0,0,0,0,0,0,0,0,1,0,0,0,0,0,0,0,0,1,0,0,0,0,0,0,0,0,1,0,0,0,0,0,0,0,0,1,0,0,0,0,0,0,0,0,1" />
         <Keyword name="RCTIM"  value="600" />
         <Keyword name="CGID"  value="f92622a3-196a-438e-a1fe-8e7692b559ff" />
         <Keyword name="CGNM"  value="P1" />
         <Keyword name="USRCTOT"  value="True" />
         <Keyword name="RCTOT"  value="10000" />
         <Keyword name="$CYT"  value="CytoFLEX" />
         <Keyword name="$DATE"  value="27-Aug-2021" />
         <Keyword name="$ETIM"  value="17:23:11" />
         <Keyword name="$BTIM"  value="17:22:31" />
         <Keyword name="$PAR"  value="14" />
         <Keyword name="TBNM"  value="N1" />
         <Keyword name="TBID"  value="99744f91-2f14-43bb-8a76-011816d4b204" />
         <Keyword name="CYTEXPERTFIL"  value="True" />
         <Keyword name="$NEXTDATA"  value="0" />
         <Keyword name="$DATATYPE"  value="F" />
         <Keyword name="$BYTEORD"  value="1,2,3,4" />
         <Keyword name="$MODE"  value="L" />
         <Keyword name="$SYS"  value="Microsoft Windows NT 6.1.7601 Service Pack 1" />
         <Keyword name="$FIL"  value="N1.fcs" />
         <Keyword name="FILVER"  value="1" />
         <Keyword name="$TOT"  value="0000000000011613" />
         <Keyword name="$ENDANALYSIS"  value="0" />
         <Keyword name="$BEGINANALYSIS"  value="0" />
         <Keyword name="$ENDDATA"  value="0000000000655239" />
         <Keyword name="$BEGINDATA"  value="0000000000004912" />
         <Keyword name="$ENDSTEXT"  value="0" />
         <Keyword name="$BEGINSTEXT"  value="0" />
         <Keyword name="FJ_FCS_VERSION"  value="3" />
       </Keywords>
       <SampleNode name="N1.fcs"  annotation=""  owningGroup=""  expanded="1"  sortPriority="10"  count="11613"  sampleID="5" >
         <Graph smoothing="0"  backColor="#ffffff"  foreColor="#000000"  type="Pseudocolor"  fast="1"  rowCount="11613" >
           <Axis dimension="x"  name="FSC-H"  label=""  auto="auto" />
           <Axis dimension="y"  name="SSC-H"  label=""  auto="auto" />
           <GraphSettings level="5%"  smoothingHighResolution="1"  contourHighResolution="1"  histogramSmoothingCount="0"  graphResolution="256"  showOutliers="0"  drawLargeDots="0"  dotsToDraw="8000"  tint="le.chartfill.tinted.40"  lineWeight="le.lineweight.normal"  lineStyle="le.linestyle.solid" />
           <GraphEnvironment showGrid="0"  showAxes="tnlTNL"  showGates="1"  showFreqOnPlots="1"  showGateNameOnPlots="1"  showMedians="0"  showUncomped="0"  addEventParam="0"  lastYAxisName="" >
             <TextTraits font="SansSerif"  size="12"  name="Labels"  style="plain"  color="#000000"  background="#00ffffff"  just="left" />
             <TextTraits font="SansSerif"  size="12"  name="LayoutGates"  style="plain"  color="#000000"  background="#00ffffff"  just="left" />
             <TextTraits font="SansSerif"  size="10"  name="Numbers"  style="plain"  color="#000000"  background="#00ffffff"  just="left" />
             <TextTraits font="SansSerif"  size="10"  name="Legend"  style="plain"  color="#000000"  background="#00ffffff"  just="left" />
             <WindowPosition x="0"  y="0"  width="0"  height="0"  displayed="0"  panelState="" />
           </GraphEnvironment>
         </Graph>
         <Subpopulations>
           <Population name="Lymphocytes"  annotation=""  owningGroup="All Samples"  expanded="1"  sortPriority="10"  count="10247" >
             <Graph smoothing="1"  backColor="#ffffff"  foreColor="#000000"  type="Histogram"  fast="1"  rowCount="11613" >
               <Axis dimension="x"  name="FL1-A"  label=""  auto="auto" />
               <Axis dimension="y"  name=""  label=""  auto="auto" />
               <GraphSettings level="5%"  smoothingHighResolution="1"  contourHighResolution="1"  histogramSmoothingCount="0"  graphResolution="256"  showOutliers="0"  drawLargeDots="0"  dotsToDraw="8000"  tint="le.chartfill.tinted.40"  lineWeight="le.lineweight.normal"  lineStyle="le.linestyle.solid" />
               <GraphEnvironment showGrid="0"  showAxes="tnlTNL"  showGates="1"  showFreqOnPlots="1"  showGateNameOnPlots="1"  showMedians="0"  showUncomped="0"  addEventParam="0"  lastYAxisName="" >
                 <TextTraits font="SansSerif"  size="12"  name="Labels"  style="plain"  color="#000000"  background="#00ffffff"  just="left" />
                 <TextTraits font="SansSerif"  size="12"  name="LayoutGates"  style="plain"  color="#000000"  background="#00ffffff"  just="left" />
                 <TextTraits font="SansSerif"  size="10"  name="Numbers"  style="plain"  color="#000000"  background="#00ffffff"  just="left" />
                 <TextTraits font="SansSerif"  size="10"  name="Legend"  style="plain"  color="#000000"  background="#00ffffff"  just="left" />
                 <WindowPosition x="-11"  y="-11"  width="990"  height="1106"  displayed="0"  panelState="+-+" />
               </GraphEnvironment>
             </Graph>
             <Gate gating:id="ID67463336" >
               <gating:PolygonGate eventsInside="1"  annoOffsetX="0"  annoOffsetY="0"  tint="#000000"  isTinted="0"  lineWeight="Normal"  userDefined="1"  quadId="-1"  gateResolution="256" >
                 <gating:dimension>
                   <data-type:fcs-dimension data-type:name="FSC-A" />
                 </gating:dimension>
                 <gating:dimension>
                   <data-type:fcs-dimension data-type:name="SSC-A" />
                 </gating:dimension>
                 <gating:vertex>
                   <gating:coordinate data-type:value="444436.1240294581" />
                   <gating:coordinate data-type:value="3718343.1236202875" />
                 </gating:vertex>
                 <gating:vertex>
                   <gating:coordinate data-type:value="281112.8314863353" />
                   <gating:coordinate data-type:value="339612.7338544612" />
                 </gating:vertex>
                 <gating:vertex>
                   <gating:coordinate data-type:value="183514.8475066518" />
                   <gating:coordinate data-type:value="31018.3340164169" />
                 </gating:vertex>
                 <gating:vertex>
                   <gating:coordinate data-type:value="135223.4730102046" />
                   <gating:coordinate data-type:value="8698.7239261174" />
                 </gating:vertex>
                 <gating:vertex>
                   <gating:coordinate data-type:value="254352.7717917604" />
                   <gating:coordinate data-type:value="1949.1807415109" />
                 </gating:vertex>
                 <gating:vertex>
                   <gating:coordinate data-type:value="609539.0667740019" />
                   <gating:coordinate data-type:value="3820.9702646166" />
                 </gating:vertex>
                 <gating:vertex>
                   <gating:coordinate data-type:value="1273845.2324055927" />
                   <gating:coordinate data-type:value="32200.1988903401" />
                 </gating:vertex>
                 <gating:vertex>
                   <gating:coordinate data-type:value="1803134.320795841" />
                   <gating:coordinate data-type:value="617767.9030838223" />
                 </gating:vertex>
                 <gating:vertex>
                   <gating:coordinate data-type:value="1666211.1302161186" />
                   <gating:coordinate data-type:value="2373932.8632810335" />
                 </gating:vertex>
                 <gating:vertex>
                   <gating:coordinate data-type:value="1076335.0814716413" />
                   <gating:coordinate data-type:value="11417001.033252548" />
                 </gating:vertex>
                 <gating:vertex>
                   <gating:coordinate data-type:value="673667.7243787331" />
                   <gating:coordinate data-type:value="4653609.94371504" />
                 </gating:vertex>
                 <gating:vertex>
                   <gating:coordinate data-type:value="515029.8202689754" />
                   <gating:coordinate data-type:value="3581866.3539591157" />
                 </gating:vertex>
               </gating:PolygonGate>
             </Gate>
             <Subpopulations>
               <Statistic name="Mean"  annotation=""  owningGroup="All Samples"  expanded="1"  sortPriority="5"  id="FL1-A"  ancestor=""  correlate=""  value="350.342651367" />
               <Population name="FITC-A+"  annotation=""  owningGroup="All Samples"  expanded="1"  sortPriority="10"  count="230" >
                 <Graph smoothing="0"  backColor="#ffffff"  foreColor="#000000"  type="Histogram"  fast="1"  rowCount="11613" >
                   <Axis dimension="x"  name="FL1-A"  label=""  auto="auto" />
                   <Axis dimension="y"  name="SSC-H"  label=""  auto="auto" />
                   <GraphSettings level="5%"  smoothingHighResolution="1"  contourHighResolution="1"  histogramSmoothingCount="0"  graphResolution="256"  showOutliers="0"  drawLargeDots="0"  dotsToDraw="8000"  tint="le.chartfill.tinted.40"  lineWeight="le.lineweight.normal"  lineStyle="le.linestyle.solid" />
                   <GraphEnvironment showGrid="0"  showAxes="tnlTNL"  showGates="1"  showFreqOnPlots="1"  showGateNameOnPlots="1"  showMedians="0"  showUncomped="0"  addEventParam="0"  lastYAxisName="" >
                    <TextTraits font="SansSerif"  size="12"  name="Labels"  style="plain"  color="#000000"  background="#00ffffff"  just="left" />
                    <TextTraits font="SansSerif"  size="12"  name="LayoutGates"  style="plain"  color="#000000"  background="#00ffffff"  just="left" />
                    <TextTraits font="SansSerif"  size="10"  name="Numbers"  style="plain"  color="#000000"  background="#00ffffff"  just="left" />
                    <TextTraits font="SansSerif"  size="10"  name="Legend"  style="plain"  color="#000000"  background="#00ffffff"  just="left" />
                    <WindowPosition x="0"  y="0"  width="0"  height="0"  displayed="0"  panelState="" />
                   </GraphEnvironment>
                 </Graph>
                 <Gate gating:id="ID1883910197"  gating:parent_id="ID67463336" >
                   <gating:RectangleGate eventsInside="1"  annoOffsetX="0"  annoOffsetY="0"  tint="#000000"  isTinted="0"  lineWeight="Normal"  userDefined="1" >
                    <gating:dimension gating:min="838.8053077499235"  yRatio="0.7079560652487176" >
                    <data-type:fcs-dimension data-type:name="FL1-A" />
                    </gating:dimension>
                   </gating:RectangleGate>
                 </Gate>
               </Population>
               <Population name="FITC-A-"  annotation=""  owningGroup="All Samples"  expanded="1"  sortPriority="10"  count="10017" >
                 <Graph smoothing="0"  backColor="#ffffff"  foreColor="#000000"  type="Histogram"  fast="1"  rowCount="11613" >
                   <Axis dimension="x"  name="FL1-A"  label=""  auto="auto" />
                   <Axis dimension="y"  name="SSC-H"  label=""  auto="auto" />
                   <GraphSettings level="5%"  smoothingHighResolution="1"  contourHighResolution="1"  histogramSmoothingCount="0"  graphResolution="256"  showOutliers="0"  drawLargeDots="0"  dotsToDraw="8000"  tint="le.chartfill.tinted.40"  lineWeight="le.lineweight.normal"  lineStyle="le.linestyle.solid" />
                   <GraphEnvironment showGrid="0"  showAxes="tnlTNL"  showGates="1"  showFreqOnPlots="1"  showGateNameOnPlots="1"  showMedians="0"  showUncomped="0"  addEventParam="0"  lastYAxisName="" >
                    <TextTraits font="SansSerif"  size="12"  name="Labels"  style="plain"  color="#000000"  background="#00ffffff"  just="left" />
                    <TextTraits font="SansSerif"  size="12"  name="LayoutGates"  style="plain"  color="#000000"  background="#00ffffff"  just="left" />
                    <TextTraits font="SansSerif"  size="10"  name="Numbers"  style="plain"  color="#000000"  background="#00ffffff"  just="left" />
                    <TextTraits font="SansSerif"  size="10"  name="Legend"  style="plain"  color="#000000"  background="#00ffffff"  just="left" />
                    <WindowPosition x="0"  y="0"  width="0"  height="0"  displayed="0"  panelState="" />
                   </GraphEnvironment>
                 </Graph>
                 <Gate gating:id="ID379789611"  gating:parent_id="ID67463336" >
                   <gating:RectangleGate eventsInside="1"  annoOffsetX="0"  annoOffsetY="0"  tint="#000000"  isTinted="0"  lineWeight="Normal"  userDefined="1" >
                    <gating:dimension gating:max="838.8053077499235"  yRatio="0.6579560652487175" >
                    <data-type:fcs-dimension data-type:name="FL1-A" />
                    </gating:dimension>
                   </gating:RectangleGate>
                 </Gate>
               </Population>
             </Subpopulations>
           </Population>
         </Subpopulations>
       </SampleNode>
     </Sample>
     <Sample>
       <DataSet uri="file:/D:/Onedrive/OneDrive%20-%20北流大学/Desktop/MnO2PLGASsb1%20antifibrosis/Experimental%20data/FCM%20Flow%20cytometry/20210827roshsckeyong/20210827roshsc/Exp_20210827_1/N-1.fcs"  sampleID="6" />
       <Transformations>
         <transforms:fasinh transforms:length="256"  transforms:maxRange="12000"  transforms:T="12000"  transforms:A="0.6989700043"  transforms:M="4.079181246" >
           <data-type:parameter data-type:name="FSC-H" />
         </transforms:fasinh>
         <transforms:log transforms:offset="1000"  transforms:decades="4.079181246" >
           <data-type:parameter data-type:name="FSC-A" />
         </transforms:log>
         <transforms:fasinh transforms:length="256"  transforms:maxRange="12000"  transforms:T="12000"  transforms:A="0.6989700043"  transforms:M="4.079181246" >
           <data-type:parameter data-type:name="SSC-H" />
         </transforms:fasinh>
         <transforms:log transforms:offset="10"  transforms:decades="11.579181246" >
           <data-type:parameter data-type:name="SSC-A" />
         </transforms:log>
         <transforms:fasinh transforms:length="256"  transforms:maxRange="12000"  transforms:T="12000"  transforms:A="0.6989700043"  transforms:M="4.079181246" >
           <data-type:parameter data-type:name="FL1-H" />
         </transforms:fasinh>
         <transforms:fasinh transforms:length="256"  transforms:maxRange="379473.3192202056"  transforms:T="379473.3192202056"  transforms:A="0.6989700043"  transforms:M="5.579181246" >
           <data-type:parameter data-type:name="FL1-A" />
         </transforms:fasinh>
         <transforms:fasinh transforms:length="256"  transforms:maxRange="12000"  transforms:T="12000"  transforms:A="0.6989700043"  transforms:M="4.079181246" >
           <data-type:parameter data-type:name="FL2-H" />
         </transforms:fasinh>
         <transforms:fasinh transforms:length="256"  transforms:maxRange="12000"  transforms:T="12000"  transforms:A="0.6989700043"  transforms:M="4.079181246" >
           <data-type:parameter data-type:name="FL2-A" />
         </transforms:fasinh>
         <transforms:fasinh transforms:length="256"  transforms:maxRange="12000"  transforms:T="12000"  transforms:A="0.6989700043"  transforms:M="4.079181246" >
           <data-type:parameter data-type:name="FL3-H" />
         </transforms:fasinh>
         <transforms:fasinh transforms:length="256"  transforms:maxRange="12000"  transforms:T="12000"  transforms:A="0.6989700043"  transforms:M="4.079181246" >
           <data-type:parameter data-type:name="FL3-A" />
         </transforms:fasinh>
         <transforms:fasinh transforms:length="256"  transforms:maxRange="12000"  transforms:T="12000"  transforms:A="0.6989700043"  transforms:M="4.079181246" >
           <data-type:parameter data-type:name="FL4-H" />
         </transforms:fasinh>
         <transforms:fasinh transforms:length="256"  transforms:maxRange="12000"  transforms:T="12000"  transforms:A="0.6989700043"  transforms:M="4.079181246" >
           <data-type:parameter data-type:name="FL4-A" />
         </transforms:fasinh>
         <transforms:fasinh transforms:length="256"  transforms:maxRange="12000"  transforms:T="12000"  transforms:A="0.6989700043"  transforms:M="4.079181246" >
           <data-type:parameter data-type:name="FSC-Width" />
         </transforms:fasinh>
         <transforms:linear transforms:minRange="0"  transforms:maxRange="32"  gain="1" >
           <data-type:parameter data-type:name="Time" />
         </transforms:linear>
       </Transformations>
       <Keywords>
         <Keyword name="SWVER"  value="CytExpert 2.3.0.84" />
         <Keyword name="DGAIN"  value="1" />
         <Keyword name="WCH"  value="FSC" />
         <Keyword name="TRLGC"  value="None" />
         <Keyword name="PCHTP"  value="AutoThreshold" />
         <Keyword name="PCHID"  value="FSC" />
         <Keyword name="CH6HAVAL"  value="6875000" />
         <Keyword name="CH6AATFL"  value="4927" />
         <Keyword name="CH6HATFL"  value="420.375" />
         <Keyword name="CH6FLNMS"  value="APC" />
         <Keyword name="CH6AS"  value="2" />
         <Keyword name="CH6HS"  value="8" />
         <Keyword name="CH6FL"  value="True" />
         <Keyword name="CH6THUS"  value="False" />
         <Keyword name="CH6DELTA"  value="24" />
         <Keyword name="CH6DELAY"  value="-38.72" />
         <Keyword name="CH6USH"  value="True" />
         <Keyword name="CH6GAIN"  value="10" />
         <Keyword name="CH6TR"  value="64" />
         <Keyword name="CH6TH"  value="10000" />
         <Keyword name="CH6DA"  value="1" />
         <Keyword name="CH6AD"  value="1" />
         <Keyword name="CH6NM"  value="APC" />
         <Keyword name="CH6ID"  value="FL4" />
         <Keyword name="CH5HAVAL"  value="6875000" />
         <Keyword name="CH5AATFL"  value="4247" />
         <Keyword name="CH5HATFL"  value="395.75" />
         <Keyword name="CH5FLNMS"  value="PC5.5" />
         <Keyword name="CH5AS"  value="2" />
         <Keyword name="CH5HS"  value="8" />
         <Keyword name="CH5FL"  value="True" />
         <Keyword name="CH5THUS"  value="False" />
         <Keyword name="CH5DELTA"  value="24" />
         <Keyword name="CH5DELAY"  value="0" />
         <Keyword name="CH5USH"  value="True" />
         <Keyword name="CH5GAIN"  value="25" />
         <Keyword name="CH5TR"  value="64" />
         <Keyword name="CH5TH"  value="10000" />
         <Keyword name="CH5DA"  value="20" />
         <Keyword name="CH5AD"  value="12" />
         <Keyword name="CH5NM"  value="PC5.5" />
         <Keyword name="CH5ID"  value="FL3" />
         <Keyword name="CH4HAVAL"  value="6875000" />
         <Keyword name="CH4AATFL"  value="5017.5" />
         <Keyword name="CH4HATFL"  value="544.375" />
         <Keyword name="CH4FLNMS"  value="PE" />
         <Keyword name="CH4AS"  value="2" />
         <Keyword name="CH4HS"  value="8" />
         <Keyword name="CH4FL"  value="True" />
         <Keyword name="CH4THUS"  value="False" />
         <Keyword name="CH4DELTA"  value="24" />
         <Keyword name="CH4DELAY"  value="0" />
         <Keyword name="CH4USH"  value="True" />
         <Keyword name="CH4GAIN"  value="10" />
         <Keyword name="CH4TR"  value="64" />
         <Keyword name="CH4TH"  value="10000" />
         <Keyword name="CH4DA"  value="18" />
         <Keyword name="CH4AD"  value="10" />
         <Keyword name="CH4NM"  value="PE" />
         <Keyword name="CH4ID"  value="FL2" />
         <Keyword name="CH3HAVAL"  value="6875000" />
         <Keyword name="CH3AATFL"  value="5514.5" />
         <Keyword name="CH3HATFL"  value="553.75" />
         <Keyword name="CH3FLNMS"  value="FITC" />
         <Keyword name="CH3AS"  value="2" />
         <Keyword name="CH3HS"  value="8" />
         <Keyword name="CH3FL"  value="True" />
         <Keyword name="CH3THUS"  value="False" />
         <Keyword name="CH3DELTA"  value="24" />
         <Keyword name="CH3DELAY"  value="0" />
         <Keyword name="CH3USH"  value="True" />
         <Keyword name="CH3GAIN"  value="20" />
         <Keyword name="CH3TR"  value="64" />
         <Keyword name="CH3TH"  value="10000" />
         <Keyword name="CH3DA"  value="19" />
         <Keyword name="CH3AD"  value="11" />
         <Keyword name="CH3NM"  value="FITC" />
         <Keyword name="CH3ID"  value="FL1" />
         <Keyword name="CH2HAVAL"  value="1250000" />
         <Keyword name="CH2AATFL"  value="4736.5" />
         <Keyword name="CH2HATFL"  value="431.125" />
         <Keyword name="CH2FLNMS"  value="SSC" />
         <Keyword name="CH2AS"  value="2" />
         <Keyword name="CH2HS"  value="8" />
         <Keyword name="CH2FL"  value="False" />
         <Keyword name="CH2THUS"  value="False" />
         <Keyword name="CH2DELTA"  value="24" />
         <Keyword name="CH2DELAY"  value="0" />
         <Keyword name="CH2USH"  value="True" />
         <Keyword name="CH2GAIN"  value="25" />
         <Keyword name="CH2TR"  value="64" />
         <Keyword name="CH2TH"  value="10000" />
         <Keyword name="CH2DA"  value="16" />
         <Keyword name="CH2AD"  value="8" />
         <Keyword name="CH2NM"  value="SSC" />
         <Keyword name="CH2ID"  value="SSC" />
         <Keyword name="CH1HAVAL"  value="1250000" />
         <Keyword name="CH1AATFL"  value="3815.5" />
         <Keyword name="CH1HATFL"  value="294.875" />
         <Keyword name="CH1AS"  value="2" />
         <Keyword name="CH1HS"  value="8" />
         <Keyword name="CH1FL"  value="False" />
         <Keyword name="CH1THUS"  value="False" />
         <Keyword name="CH1DELTA"  value="24" />
         <Keyword name="CH1DELAY"  value="0" />
         <Keyword name="CH1USH"  value="True" />
         <Keyword name="CH1GAIN"  value="25" />
         <Keyword name="CH1TR"  value="64" />
         <Keyword name="CH1TH"  value="10000" />
         <Keyword name="CH1DA"  value="22" />
         <Keyword name="CH1AD"  value="14" />
         <Keyword name="CH1NM"  value="FSC" />
         <Keyword name="CH1ID"  value="FSC" />
         <Keyword name="CHAR"  value="6" />
         <Keyword name="FLDSM"  value="10" />
         <Keyword name="$CYTSN"  value="BB44321" />
         <Keyword name="SN"  value="BB44321" />
         <Keyword name="COMPGAINA"  value="20102510" />
         <Keyword name="COMPA"  value="1000010000100001" />
         <Keyword name="COMPAFA"  value="0000" />
         <Keyword name="COMPBGA"  value="5514.55017.542474927" />
         <Keyword name="COMPCHA"  value="FITCPEPC5.5APC" />
         <Keyword name="COMPGAINH"  value="20102510" />
         <Keyword name="COMPH"  value="1000010000100001" />
         <Keyword name="COMPAFH"  value="0000" />
         <Keyword name="COMPBGH"  value="553.75544.375395.75420.375" />
         <Keyword name="COMPCHH"  value="FITCPEPC5.5APC" />
         <Keyword name="AHCOMPSYNC"  value="False" />
         <Keyword name="USCOMP"  value="False" />
         <Keyword name="DURTIM"  value="63.880220" />
         <Keyword name="$OP"  value="CytoFLEX" />
         <Keyword name="$VOL"  value="31940.12" />
         <Keyword name="RCD"  value="True" />
         <Keyword name="FLLW"  value="True" />
         <Keyword name="IMPTTB"  value="False" />
         <Keyword name="$ABRT"  value="25" />
         <Keyword name="$LOST"  value="0" />
         <Keyword name="P14DISPLAY"  value="LIN" />
         <Keyword name="$P14G"  value="1.0" />
         <Keyword name="$P14E"  value="0,0" />
         <Keyword name="$P14B"  value="32" />
         <Keyword name="$P14R"  value="64" />
         <Keyword name="$P14S"  value="Time" />
         <Keyword name="$P14N"  value="Time" />
         <Keyword name="P13DISPLAY"  value="LIN" />
         <Keyword name="$P13G"  value="1.0" />
         <Keyword name="$P13E"  value="0,0" />
         <Keyword name="$P13B"  value="32" />
         <Keyword name="$P13R"  value="10000" />
         <Keyword name="$P13S"  value="FSC-Width" />
         <Keyword name="$P13N"  value="FSC-Width" />
         <Keyword name="P12DISPLAY"  value="LOG" />
         <Keyword name="$P12G"  value="1.0" />
         <Keyword name="$P12E"  value="0,0" />
         <Keyword name="$P12B"  value="32" />
         <Keyword name="$P12R"  value="16777216" />
         <Keyword name="$P12S"  value="APC-A" />
         <Keyword name="$P12N"  value="FL4-A" />
         <Keyword name="P11DISPLAY"  value="LOG" />
         <Keyword name="$P11G"  value="1.0" />
         <Keyword name="$P11E"  value="0,0" />
         <Keyword name="$P11B"  value="32" />
         <Keyword name="$P11R"  value="16777216" />
         <Keyword name="$P11S"  value="APC-H" />
         <Keyword name="$P11N"  value="FL4-H" />
         <Keyword name="P10DISPLAY"  value="LOG" />
         <Keyword name="$P10G"  value="1.0" />
         <Keyword name="$P10E"  value="0,0" />
         <Keyword name="$P10B"  value="32" />
         <Keyword name="$P10R"  value="16777216" />
         <Keyword name="$P10S"  value="PC5.5-A" />
         <Keyword name="$P10N"  value="FL3-A" />
         <Keyword name="P9DISPLAY"  value="LOG" />
         <Keyword name="$P9G"  value="1.0" />
         <Keyword name="$P9E"  value="0,0" />
         <Keyword name="$P9B"  value="32" />
         <Keyword name="$P9R"  value="16777216" />
         <Keyword name="$P9S"  value="PC5.5-H" />
         <Keyword name="$P9N"  value="FL3-H" />
         <Keyword name="P8DISPLAY"  value="LOG" />
         <Keyword name="$P8G"  value="1.0" />
         <Keyword name="$P8E"  value="0,0" />
         <Keyword name="$P8B"  value="32" />
         <Keyword name="$P8R"  value="16777216" />
         <Keyword name="$P8S"  value="PE-A" />
         <Keyword name="$P8N"  value="FL2-A" />
         <Keyword name="P7DISPLAY"  value="LOG" />
         <Keyword name="$P7G"  value="1.0" />
         <Keyword name="$P7E"  value="0,0" />
         <Keyword name="$P7B"  value="32" />
         <Keyword name="$P7R"  value="16777216" />
         <Keyword name="$P7S"  value="PE-H" />
         <Keyword name="$P7N"  value="FL2-H" />
         <Keyword name="P6DISPLAY"  value="LOG" />
         <Keyword name="$P6G"  value="1.0" />
         <Keyword name="$P6E"  value="0,0" />
         <Keyword name="$P6B"  value="32" />
         <Keyword name="$P6R"  value="16777216" />
         <Keyword name="$P6S"  value="FITC-A" />
         <Keyword name="$P6N"  value="FL1-A" />
         <Keyword name="P5DISPLAY"  value="LOG" />
         <Keyword name="$P5G"  value="1.0" />
         <Keyword name="$P5E"  value="0,0" />
         <Keyword name="$P5B"  value="32" />
         <Keyword name="$P5R"  value="16777216" />
         <Keyword name="$P5S"  value="FITC-H" />
         <Keyword name="$P5N"  value="FL1-H" />
         <Keyword name="P4DISPLAY"  value="LIN" />
         <Keyword name="$P4G"  value="1.0" />
         <Keyword name="$P4E"  value="0,0" />
         <Keyword name="$P4B"  value="32" />
         <Keyword name="$P4R"  value="16777216" />
         <Keyword name="$P4S"  value="SSC-A" />
         <Keyword name="$P4N"  value="SSC-A" />
         <Keyword name="P3DISPLAY"  value="LIN" />
         <Keyword name="$P3G"  value="1.0" />
         <Keyword name="$P3E"  value="0,0" />
         <Keyword name="$P3B"  value="32" />
         <Keyword name="$P3R"  value="16777216" />
         <Keyword name="$P3S"  value="SSC-H" />
         <Keyword name="$P3N"  value="SSC-H" />
         <Keyword name="P2DISPLAY"  value="LIN" />
         <Keyword name="$P2G"  value="1.0" />
         <Keyword name="$P2E"  value="0,0" />
         <Keyword name="$P2B"  value="32" />
         <Keyword name="$P2R"  value="16777216" />
         <Keyword name="$P2S"  value="FSC-A" />
         <Keyword name="$P2N"  value="FSC-A" />
         <Keyword name="P1DISPLAY"  value="LIN" />
         <Keyword name="$P1G"  value="1.0" />
         <Keyword name="$P1E"  value="0,0" />
         <Keyword name="$P1B"  value="32" />
         <Keyword name="$P1R"  value="16777216" />
         <Keyword name="$P1S"  value="FSC-H" />
         <Keyword name="$P1N"  value="FSC-H" />
         <Keyword name="$TIMESTEP"  value="0.00002" />
         <Keyword name="USRCVOL"  value="False" />
         <Keyword name="RCVOL"  value="10" />
         <Keyword name="USRCTIM"  value="True" />
         <Keyword name="$SPILLOVER"  value="8,FL1-H,FL2-H,FL3-H,FL4-H,FL1-A,FL2-A,FL3-A,FL4-A,1,0,0,0,0,0,0,0,0,1,0,0,0,0,0,0,0,0,1,0,0,0,0,0,0,0,0,1,0,0,0,0,0,0,0,0,1,0,0,0,0,0,0,0,0,1,0,0,0,0,0,0,0,0,1,0,0,0,0,0,0,0,0,1" />
         <Keyword name="RCTIM"  value="600" />
         <Keyword name="CGID"  value="f92622a3-196a-438e-a1fe-8e7692b559ff" />
         <Keyword name="CGNM"  value="P1" />
         <Keyword name="USRCTOT"  value="True" />
         <Keyword name="RCTOT"  value="10000" />
         <Keyword name="$CYT"  value="CytoFLEX" />
         <Keyword name="$DATE"  value="27-Aug-2021" />
         <Keyword name="$ETIM"  value="17:18:01" />
         <Keyword name="$BTIM"  value="17:16:57" />
         <Keyword name="$PAR"  value="14" />
         <Keyword name="TBNM"  value="N-1" />
         <Keyword name="TBID"  value="b2a5815d-8401-47ba-967f-c419e66b408b" />
         <Keyword name="CYTEXPERTFIL"  value="True" />
         <Keyword name="$NEXTDATA"  value="0" />
         <Keyword name="$DATATYPE"  value="F" />
         <Keyword name="$BYTEORD"  value="1,2,3,4" />
         <Keyword name="$MODE"  value="L" />
         <Keyword name="$SYS"  value="Microsoft Windows NT 6.1.7601 Service Pack 1" />
         <Keyword name="$FIL"  value="N-1.fcs" />
         <Keyword name="FILVER"  value="1" />
         <Keyword name="$TOT"  value="0000000000011970" />
         <Keyword name="$ENDANALYSIS"  value="0" />
         <Keyword name="$BEGINANALYSIS"  value="0" />
         <Keyword name="$ENDDATA"  value="0000000000675231" />
         <Keyword name="$BEGINDATA"  value="0000000000004912" />
         <Keyword name="$ENDSTEXT"  value="0" />
         <Keyword name="$BEGINSTEXT"  value="0" />
         <Keyword name="FJ_FCS_VERSION"  value="3" />
       </Keywords>
       <SampleNode name="N-1.fcs"  annotation=""  owningGroup=""  expanded="1"  sortPriority="10"  count="11970"  sampleID="6" >
         <Graph smoothing="0"  backColor="#ffffff"  foreColor="#000000"  type="Pseudocolor"  fast="1"  rowCount="11970" >
           <Axis dimension="x"  name="FSC-H"  label=""  auto="auto" />
           <Axis dimension="y"  name="SSC-H"  label=""  auto="auto" />
           <GraphSettings level="5%"  smoothingHighResolution="1"  contourHighResolution="1"  histogramSmoothingCount="0"  graphResolution="256"  showOutliers="0"  drawLargeDots="0"  dotsToDraw="8000"  tint="le.chartfill.tinted.40"  lineWeight="le.lineweight.normal"  lineStyle="le.linestyle.solid" />
           <GraphEnvironment showGrid="0"  showAxes="tnlTNL"  showGates="1"  showFreqOnPlots="1"  showGateNameOnPlots="1"  showMedians="0"  showUncomped="0"  addEventParam="0"  lastYAxisName="" >
             <TextTraits font="SansSerif"  size="12"  name="Labels"  style="plain"  color="#000000"  background="#00ffffff"  just="left" />
             <TextTraits font="SansSerif"  size="12"  name="LayoutGates"  style="plain"  color="#000000"  background="#00ffffff"  just="left" />
             <TextTraits font="SansSerif"  size="10"  name="Numbers"  style="plain"  color="#000000"  background="#00ffffff"  just="left" />
             <TextTraits font="SansSerif"  size="10"  name="Legend"  style="plain"  color="#000000"  background="#00ffffff"  just="left" />
             <WindowPosition x="-11"  y="-11"  width="390"  height="520"  displayed="0"  panelState="---" />
           </GraphEnvironment>
         </Graph>
         <Subpopulations>
           <Population name="Lymphocytes"  annotation=""  owningGroup="All Samples"  expanded="1"  sortPriority="10"  count="10278" >
             <Graph smoothing="1"  backColor="#ffffff"  foreColor="#000000"  type="Histogram"  fast="1"  rowCount="11970" >
               <Axis dimension="x"  name="FL1-A"  label=""  auto="auto" />
               <Axis dimension="y"  name=""  label=""  auto="auto" />
               <GraphSettings level="5%"  smoothingHighResolution="1"  contourHighResolution="1"  histogramSmoothingCount="0"  graphResolution="256"  showOutliers="0"  drawLargeDots="0"  dotsToDraw="8000"  tint="le.chartfill.tinted.40"  lineWeight="le.lineweight.normal"  lineStyle="le.linestyle.solid" />
               <GraphEnvironment showGrid="0"  showAxes="tnlTNL"  showGates="1"  showFreqOnPlots="1"  showGateNameOnPlots="1"  showMedians="0"  showUncomped="0"  addEventParam="0"  lastYAxisName="" >
                 <TextTraits font="SansSerif"  size="12"  name="Labels"  style="plain"  color="#000000"  background="#00ffffff"  just="left" />
                 <TextTraits font="SansSerif"  size="12"  name="LayoutGates"  style="plain"  color="#000000"  background="#00ffffff"  just="left" />
                 <TextTraits font="SansSerif"  size="10"  name="Numbers"  style="plain"  color="#000000"  background="#00ffffff"  just="left" />
                 <TextTraits font="SansSerif"  size="10"  name="Legend"  style="plain"  color="#000000"  background="#00ffffff"  just="left" />
                 <WindowPosition x="-11"  y="-11"  width="990"  height="990"  displayed="0"  panelState="--+" />
               </GraphEnvironment>
             </Graph>
             <Gate gating:id="ID401455690" >
               <gating:PolygonGate eventsInside="1"  annoOffsetX="0"  annoOffsetY="0"  tint="#000000"  isTinted="0"  lineWeight="Normal"  userDefined="1"  quadId="-1"  gateResolution="256" >
                 <gating:dimension>
                   <data-type:fcs-dimension data-type:name="FSC-A" />
                 </gating:dimension>
                 <gating:dimension>
                   <data-type:fcs-dimension data-type:name="SSC-A" />
                 </gating:dimension>
                 <gating:vertex>
                   <gating:coordinate data-type:value="444436.1240294581" />
                   <gating:coordinate data-type:value="3718343.1236202875" />
                 </gating:vertex>
                 <gating:vertex>
                   <gating:coordinate data-type:value="281112.8314863353" />
                   <gating:coordinate data-type:value="339612.7338544612" />
                 </gating:vertex>
                 <gating:vertex>
                   <gating:coordinate data-type:value="183514.8475066518" />
                   <gating:coordinate data-type:value="31018.3340164169" />
                 </gating:vertex>
                 <gating:vertex>
                   <gating:coordinate data-type:value="135223.4730102046" />
                   <gating:coordinate data-type:value="8698.7239261174" />
                 </gating:vertex>
                 <gating:vertex>
                   <gating:coordinate data-type:value="254352.7717917604" />
                   <gating:coordinate data-type:value="1949.1807415109" />
                 </gating:vertex>
                 <gating:vertex>
                   <gating:coordinate data-type:value="609539.0667740019" />
                   <gating:coordinate data-type:value="3820.9702646166" />
                 </gating:vertex>
                 <gating:vertex>
                   <gating:coordinate data-type:value="1273845.2324055927" />
                   <gating:coordinate data-type:value="32200.1988903401" />
                 </gating:vertex>
                 <gating:vertex>
                   <gating:coordinate data-type:value="1803134.320795841" />
                   <gating:coordinate data-type:value="617767.9030838223" />
                 </gating:vertex>
                 <gating:vertex>
                   <gating:coordinate data-type:value="1666211.1302161186" />
                   <gating:coordinate data-type:value="2373932.8632810335" />
                 </gating:vertex>
                 <gating:vertex>
                   <gating:coordinate data-type:value="1076335.0814716413" />
                   <gating:coordinate data-type:value="11417001.033252548" />
                 </gating:vertex>
                 <gating:vertex>
                   <gating:coordinate data-type:value="673667.7243787331" />
                   <gating:coordinate data-type:value="4653609.94371504" />
                 </gating:vertex>
                 <gating:vertex>
                   <gating:coordinate data-type:value="515029.8202689754" />
                   <gating:coordinate data-type:value="3581866.3539591157" />
                 </gating:vertex>
               </gating:PolygonGate>
             </Gate>
             <Subpopulations>
               <Statistic name="Mean"  annotation=""  owningGroup="All Samples"  expanded="1"  sortPriority="5"  id="FL1-A"  ancestor=""  correlate=""  value="222.532470703" />
               <Population name="FITC-A+"  annotation=""  owningGroup="All Samples"  expanded="1"  sortPriority="10"  count="78" >
                 <Graph smoothing="0"  backColor="#ffffff"  foreColor="#000000"  type="Histogram"  fast="1"  rowCount="11970" >
                   <Axis dimension="x"  name="FL1-A"  label=""  auto="auto" />
                   <Axis dimension="y"  name="SSC-H"  label=""  auto="auto" />
                   <GraphSettings level="5%"  smoothingHighResolution="1"  contourHighResolution="1"  histogramSmoothingCount="0"  graphResolution="256"  showOutliers="0"  drawLargeDots="0"  dotsToDraw="8000"  tint="le.chartfill.tinted.40"  lineWeight="le.lineweight.normal"  lineStyle="le.linestyle.solid" />
                   <GraphEnvironment showGrid="0"  showAxes="tnlTNL"  showGates="1"  showFreqOnPlots="1"  showGateNameOnPlots="1"  showMedians="0"  showUncomped="0"  addEventParam="0"  lastYAxisName="" >
                    <TextTraits font="SansSerif"  size="12"  name="Labels"  style="plain"  color="#000000"  background="#00ffffff"  just="left" />
                    <TextTraits font="SansSerif"  size="12"  name="LayoutGates"  style="plain"  color="#000000"  background="#00ffffff"  just="left" />
                    <TextTraits font="SansSerif"  size="10"  name="Numbers"  style="plain"  color="#000000"  background="#00ffffff"  just="left" />
                    <TextTraits font="SansSerif"  size="10"  name="Legend"  style="plain"  color="#000000"  background="#00ffffff"  just="left" />
                    <WindowPosition x="0"  y="0"  width="0"  height="0"  displayed="0"  panelState="" />
                   </GraphEnvironment>
                 </Graph>
                 <Gate gating:id="ID802593193"  gating:parent_id="ID401455690" >
                   <gating:RectangleGate eventsInside="1"  annoOffsetX="0"  annoOffsetY="0"  tint="#000000"  isTinted="0"  lineWeight="Normal"  userDefined="1" >
                    <gating:dimension gating:min="838.8053077499235"  yRatio="0.7079560652487176" >
                    <data-type:fcs-dimension data-type:name="FL1-A" />
                    </gating:dimension>
                   </gating:RectangleGate>
                 </Gate>
               </Population>
               <Population name="FITC-A-"  annotation=""  owningGroup="All Samples"  expanded="1"  sortPriority="10"  count="10200" >
                 <Graph smoothing="0"  backColor="#ffffff"  foreColor="#000000"  type="Histogram"  fast="1"  rowCount="11970" >
                   <Axis dimension="x"  name="FL1-A"  label=""  auto="auto" />
                   <Axis dimension="y"  name="SSC-H"  label=""  auto="auto" />
                   <GraphSettings level="5%"  smoothingHighResolution="1"  contourHighResolution="1"  histogramSmoothingCount="0"  graphResolution="256"  showOutliers="0"  drawLargeDots="0"  dotsToDraw="8000"  tint="le.chartfill.tinted.40"  lineWeight="le.lineweight.normal"  lineStyle="le.linestyle.solid" />
                   <GraphEnvironment showGrid="0"  showAxes="tnlTNL"  showGates="1"  showFreqOnPlots="1"  showGateNameOnPlots="1"  showMedians="0"  showUncomped="0"  addEventParam="0"  lastYAxisName="" >
                    <TextTraits font="SansSerif"  size="12"  name="Labels"  style="plain"  color="#000000"  background="#00ffffff"  just="left" />
                    <TextTraits font="SansSerif"  size="12"  name="LayoutGates"  style="plain"  color="#000000"  background="#00ffffff"  just="left" />
                    <TextTraits font="SansSerif"  size="10"  name="Numbers"  style="plain"  color="#000000"  background="#00ffffff"  just="left" />
                    <TextTraits font="SansSerif"  size="10"  name="Legend"  style="plain"  color="#000000"  background="#00ffffff"  just="left" />
                    <WindowPosition x="0"  y="0"  width="0"  height="0"  displayed="0"  panelState="" />
                   </GraphEnvironment>
                 </Graph>
                 <Gate gating:id="ID839007944"  gating:parent_id="ID401455690" >
                   <gating:RectangleGate eventsInside="1"  annoOffsetX="0"  annoOffsetY="0"  tint="#000000"  isTinted="0"  lineWeight="Normal"  userDefined="1" >
                    <gating:dimension gating:max="838.8053077499235"  yRatio="0.6579560652487175" >
                    <data-type:fcs-dimension data-type:name="FL1-A" />
                    </gating:dimension>
                   </gating:RectangleGate>
                 </Gate>
               </Population>
             </Subpopulations>
           </Population>
         </Subpopulations>
       </SampleNode>
     </Sample>
     <Sample>
       <DataSet uri="file:/D:/Onedrive/OneDrive%20-%20北流大学/Desktop/MnO2PLGASsb1%20antifibrosis/Experimental%20data/FCM%20Flow%20cytometry/20210827roshsckeyong/20210827roshsc/Exp_20210827_1/B1.fcs"  sampleID="9" />
       <Transformations>
         <transforms:fasinh transforms:length="256"  transforms:maxRange="12000"  transforms:T="12000"  transforms:A="0.6989700043"  transforms:M="4.079181246" >
           <data-type:parameter data-type:name="FSC-H" />
         </transforms:fasinh>
         <transforms:log transforms:offset="1000"  transforms:decades="4.079181246" >
           <data-type:parameter data-type:name="FSC-A" />
         </transforms:log>
         <transforms:fasinh transforms:length="256"  transforms:maxRange="12000"  transforms:T="12000"  transforms:A="0.6989700043"  transforms:M="4.079181246" >
           <data-type:parameter data-type:name="SSC-H" />
         </transforms:fasinh>
         <transforms:log transforms:offset="10"  transforms:decades="11.579181246" >
           <data-type:parameter data-type:name="SSC-A" />
         </transforms:log>
         <transforms:fasinh transforms:length="256"  transforms:maxRange="12000"  transforms:T="12000"  transforms:A="0.6989700043"  transforms:M="4.079181246" >
           <data-type:parameter data-type:name="FL1-H" />
         </transforms:fasinh>
         <transforms:fasinh transforms:length="256"  transforms:maxRange="379473.3192202056"  transforms:T="379473.3192202056"  transforms:A="0.6989700043"  transforms:M="5.579181246" >
           <data-type:parameter data-type:name="FL1-A" />
         </transforms:fasinh>
         <transforms:fasinh transforms:length="256"  transforms:maxRange="12000"  transforms:T="12000"  transforms:A="0.6989700043"  transforms:M="4.079181246" >
           <data-type:parameter data-type:name="FL2-H" />
         </transforms:fasinh>
         <transforms:fasinh transforms:length="256"  transforms:maxRange="12000"  transforms:T="12000"  transforms:A="0.6989700043"  transforms:M="4.079181246" >
           <data-type:parameter data-type:name="FL2-A" />
         </transforms:fasinh>
         <transforms:fasinh transforms:length="256"  transforms:maxRange="12000"  transforms:T="12000"  transforms:A="0.6989700043"  transforms:M="4.079181246" >
           <data-type:parameter data-type:name="FL3-H" />
         </transforms:fasinh>
         <transforms:fasinh transforms:length="256"  transforms:maxRange="12000"  transforms:T="12000"  transforms:A="0.6989700043"  transforms:M="4.079181246" >
           <data-type:parameter data-type:name="FL3-A" />
         </transforms:fasinh>
         <transforms:fasinh transforms:length="256"  transforms:maxRange="12000"  transforms:T="12000"  transforms:A="0.6989700043"  transforms:M="4.079181246" >
           <data-type:parameter data-type:name="FL4-H" />
         </transforms:fasinh>
         <transforms:fasinh transforms:length="256"  transforms:maxRange="12000"  transforms:T="12000"  transforms:A="0.6989700043"  transforms:M="4.079181246" >
           <data-type:parameter data-type:name="FL4-A" />
         </transforms:fasinh>
         <transforms:fasinh transforms:length="256"  transforms:maxRange="12000"  transforms:T="12000"  transforms:A="0.6989700043"  transforms:M="4.079181246" >
           <data-type:parameter data-type:name="FSC-Width" />
         </transforms:fasinh>
         <transforms:linear transforms:minRange="0"  transforms:maxRange="32"  gain="1" >
           <data-type:parameter data-type:name="Time" />
         </transforms:linear>
       </Transformations>
       <Keywords>
         <Keyword name="SWVER"  value="CytExpert 2.3.0.84" />
         <Keyword name="DGAIN"  value="1" />
         <Keyword name="WCH"  value="FSC" />
         <Keyword name="TRLGC"  value="None" />
         <Keyword name="PCHTP"  value="AutoThreshold" />
         <Keyword name="PCHID"  value="FSC" />
         <Keyword name="CH6HAVAL"  value="6875000" />
         <Keyword name="CH6AATFL"  value="4927" />
         <Keyword name="CH6HATFL"  value="420.375" />
         <Keyword name="CH6FLNMS"  value="APC" />
         <Keyword name="CH6AS"  value="2" />
         <Keyword name="CH6HS"  value="8" />
         <Keyword name="CH6FL"  value="True" />
         <Keyword name="CH6THUS"  value="False" />
         <Keyword name="CH6DELTA"  value="24" />
         <Keyword name="CH6DELAY"  value="-38.72" />
         <Keyword name="CH6USH"  value="True" />
         <Keyword name="CH6GAIN"  value="10" />
         <Keyword name="CH6TR"  value="64" />
         <Keyword name="CH6TH"  value="10000" />
         <Keyword name="CH6DA"  value="1" />
         <Keyword name="CH6AD"  value="1" />
         <Keyword name="CH6NM"  value="APC" />
         <Keyword name="CH6ID"  value="FL4" />
         <Keyword name="CH5HAVAL"  value="6875000" />
         <Keyword name="CH5AATFL"  value="4247" />
         <Keyword name="CH5HATFL"  value="395.75" />
         <Keyword name="CH5FLNMS"  value="PC5.5" />
         <Keyword name="CH5AS"  value="2" />
         <Keyword name="CH5HS"  value="8" />
         <Keyword name="CH5FL"  value="True" />
         <Keyword name="CH5THUS"  value="False" />
         <Keyword name="CH5DELTA"  value="24" />
         <Keyword name="CH5DELAY"  value="0" />
         <Keyword name="CH5USH"  value="True" />
         <Keyword name="CH5GAIN"  value="25" />
         <Keyword name="CH5TR"  value="64" />
         <Keyword name="CH5TH"  value="10000" />
         <Keyword name="CH5DA"  value="20" />
         <Keyword name="CH5AD"  value="12" />
         <Keyword name="CH5NM"  value="PC5.5" />
         <Keyword name="CH5ID"  value="FL3" />
         <Keyword name="CH4HAVAL"  value="6875000" />
         <Keyword name="CH4AATFL"  value="5017.5" />
         <Keyword name="CH4HATFL"  value="544.375" />
         <Keyword name="CH4FLNMS"  value="PE" />
         <Keyword name="CH4AS"  value="2" />
         <Keyword name="CH4HS"  value="8" />
         <Keyword name="CH4FL"  value="True" />
         <Keyword name="CH4THUS"  value="False" />
         <Keyword name="CH4DELTA"  value="24" />
         <Keyword name="CH4DELAY"  value="0" />
         <Keyword name="CH4USH"  value="True" />
         <Keyword name="CH4GAIN"  value="10" />
         <Keyword name="CH4TR"  value="64" />
         <Keyword name="CH4TH"  value="10000" />
         <Keyword name="CH4DA"  value="18" />
         <Keyword name="CH4AD"  value="10" />
         <Keyword name="CH4NM"  value="PE" />
         <Keyword name="CH4ID"  value="FL2" />
         <Keyword name="CH3HAVAL"  value="6875000" />
         <Keyword name="CH3AATFL"  value="5514.5" />
         <Keyword name="CH3HATFL"  value="553.75" />
         <Keyword name="CH3FLNMS"  value="FITC" />
         <Keyword name="CH3AS"  value="2" />
         <Keyword name="CH3HS"  value="8" />
         <Keyword name="CH3FL"  value="True" />
         <Keyword name="CH3THUS"  value="False" />
         <Keyword name="CH3DELTA"  value="24" />
         <Keyword name="CH3DELAY"  value="0" />
         <Keyword name="CH3USH"  value="True" />
         <Keyword name="CH3GAIN"  value="20" />
         <Keyword name="CH3TR"  value="64" />
         <Keyword name="CH3TH"  value="10000" />
         <Keyword name="CH3DA"  value="19" />
         <Keyword name="CH3AD"  value="11" />
         <Keyword name="CH3NM"  value="FITC" />
         <Keyword name="CH3ID"  value="FL1" />
         <Keyword name="CH2HAVAL"  value="1250000" />
         <Keyword name="CH2AATFL"  value="4736.5" />
         <Keyword name="CH2HATFL"  value="431.125" />
         <Keyword name="CH2FLNMS"  value="SSC" />
         <Keyword name="CH2AS"  value="2" />
         <Keyword name="CH2HS"  value="8" />
         <Keyword name="CH2FL"  value="False" />
         <Keyword name="CH2THUS"  value="False" />
         <Keyword name="CH2DELTA"  value="24" />
         <Keyword name="CH2DELAY"  value="0" />
         <Keyword name="CH2USH"  value="True" />
         <Keyword name="CH2GAIN"  value="25" />
         <Keyword name="CH2TR"  value="64" />
         <Keyword name="CH2TH"  value="10000" />
         <Keyword name="CH2DA"  value="16" />
         <Keyword name="CH2AD"  value="8" />
         <Keyword name="CH2NM"  value="SSC" />
         <Keyword name="CH2ID"  value="SSC" />
         <Keyword name="CH1HAVAL"  value="1250000" />
         <Keyword name="CH1AATFL"  value="3815.5" />
         <Keyword name="CH1HATFL"  value="294.875" />
         <Keyword name="CH1AS"  value="2" />
         <Keyword name="CH1HS"  value="8" />
         <Keyword name="CH1FL"  value="False" />
         <Keyword name="CH1THUS"  value="False" />
         <Keyword name="CH1DELTA"  value="24" />
         <Keyword name="CH1DELAY"  value="0" />
         <Keyword name="CH1USH"  value="True" />
         <Keyword name="CH1GAIN"  value="25" />
         <Keyword name="CH1TR"  value="64" />
         <Keyword name="CH1TH"  value="10000" />
         <Keyword name="CH1DA"  value="22" />
         <Keyword name="CH1AD"  value="14" />
         <Keyword name="CH1NM"  value="FSC" />
         <Keyword name="CH1ID"  value="FSC" />
         <Keyword name="CHAR"  value="6" />
         <Keyword name="FLDSM"  value="30" />
         <Keyword name="$CYTSN"  value="BB44321" />
         <Keyword name="SN"  value="BB44321" />
         <Keyword name="COMPGAINA"  value="20102510" />
         <Keyword name="COMPA"  value="1000010000100001" />
         <Keyword name="COMPAFA"  value="0000" />
         <Keyword name="COMPBGA"  value="5514.55017.542474927" />
         <Keyword name="COMPCHA"  value="FITCPEPC5.5APC" />
         <Keyword name="COMPGAINH"  value="20102510" />
         <Keyword name="COMPH"  value="1000010000100001" />
         <Keyword name="COMPAFH"  value="0000" />
         <Keyword name="COMPBGH"  value="553.75544.375395.75420.375" />
         <Keyword name="COMPCHH"  value="FITCPEPC5.5APC" />
         <Keyword name="AHCOMPSYNC"  value="False" />
         <Keyword name="USCOMP"  value="False" />
         <Keyword name="DURTIM"  value="25.730420" />
         <Keyword name="$OP"  value="CytoFLEX" />
         <Keyword name="$VOL"  value="12865.21" />
         <Keyword name="RCD"  value="True" />
         <Keyword name="FLLW"  value="True" />
         <Keyword name="IMPTTB"  value="False" />
         <Keyword name="$ABRT"  value="70" />
         <Keyword name="$LOST"  value="0" />
         <Keyword name="P14DISPLAY"  value="LIN" />
         <Keyword name="$P14G"  value="1.0" />
         <Keyword name="$P14E"  value="0,0" />
         <Keyword name="$P14B"  value="32" />
         <Keyword name="$P14R"  value="32" />
         <Keyword name="$P14S"  value="Time" />
         <Keyword name="$P14N"  value="Time" />
         <Keyword name="P13DISPLAY"  value="LIN" />
         <Keyword name="$P13G"  value="1.0" />
         <Keyword name="$P13E"  value="0,0" />
         <Keyword name="$P13B"  value="32" />
         <Keyword name="$P13R"  value="10000" />
         <Keyword name="$P13S"  value="FSC-Width" />
         <Keyword name="$P13N"  value="FSC-Width" />
         <Keyword name="P12DISPLAY"  value="LOG" />
         <Keyword name="$P12G"  value="1.0" />
         <Keyword name="$P12E"  value="0,0" />
         <Keyword name="$P12B"  value="32" />
         <Keyword name="$P12R"  value="16777216" />
         <Keyword name="$P12S"  value="APC-A" />
         <Keyword name="$P12N"  value="FL4-A" />
         <Keyword name="P11DISPLAY"  value="LOG" />
         <Keyword name="$P11G"  value="1.0" />
         <Keyword name="$P11E"  value="0,0" />
         <Keyword name="$P11B"  value="32" />
         <Keyword name="$P11R"  value="16777216" />
         <Keyword name="$P11S"  value="APC-H" />
         <Keyword name="$P11N"  value="FL4-H" />
         <Keyword name="P10DISPLAY"  value="LOG" />
         <Keyword name="$P10G"  value="1.0" />
         <Keyword name="$P10E"  value="0,0" />
         <Keyword name="$P10B"  value="32" />
         <Keyword name="$P10R"  value="16777216" />
         <Keyword name="$P10S"  value="PC5.5-A" />
         <Keyword name="$P10N"  value="FL3-A" />
         <Keyword name="P9DISPLAY"  value="LOG" />
         <Keyword name="$P9G"  value="1.0" />
         <Keyword name="$P9E"  value="0,0" />
         <Keyword name="$P9B"  value="32" />
         <Keyword name="$P9R"  value="16777216" />
         <Keyword name="$P9S"  value="PC5.5-H" />
         <Keyword name="$P9N"  value="FL3-H" />
         <Keyword name="P8DISPLAY"  value="LOG" />
         <Keyword name="$P8G"  value="1.0" />
         <Keyword name="$P8E"  value="0,0" />
         <Keyword name="$P8B"  value="32" />
         <Keyword name="$P8R"  value="16777216" />
         <Keyword name="$P8S"  value="PE-A" />
         <Keyword name="$P8N"  value="FL2-A" />
         <Keyword name="P7DISPLAY"  value="LOG" />
         <Keyword name="$P7G"  value="1.0" />
         <Keyword name="$P7E"  value="0,0" />
         <Keyword name="$P7B"  value="32" />
         <Keyword name="$P7R"  value="16777216" />
         <Keyword name="$P7S"  value="PE-H" />
         <Keyword name="$P7N"  value="FL2-H" />
         <Keyword name="P6DISPLAY"  value="LOG" />
         <Keyword name="$P6G"  value="1.0" />
         <Keyword name="$P6E"  value="0,0" />
         <Keyword name="$P6B"  value="32" />
         <Keyword name="$P6R"  value="16777216" />
         <Keyword name="$P6S"  value="FITC-A" />
         <Keyword name="$P6N"  value="FL1-A" />
         <Keyword name="P5DISPLAY"  value="LOG" />
         <Keyword name="$P5G"  value="1.0" />
         <Keyword name="$P5E"  value="0,0" />
         <Keyword name="$P5B"  value="32" />
         <Keyword name="$P5R"  value="16777216" />
         <Keyword name="$P5S"  value="FITC-H" />
         <Keyword name="$P5N"  value="FL1-H" />
         <Keyword name="P4DISPLAY"  value="LIN" />
         <Keyword name="$P4G"  value="1.0" />
         <Keyword name="$P4E"  value="0,0" />
         <Keyword name="$P4B"  value="32" />
         <Keyword name="$P4R"  value="16777216" />
         <Keyword name="$P4S"  value="SSC-A" />
         <Keyword name="$P4N"  value="SSC-A" />
         <Keyword name="P3DISPLAY"  value="LIN" />
         <Keyword name="$P3G"  value="1.0" />
         <Keyword name="$P3E"  value="0,0" />
         <Keyword name="$P3B"  value="32" />
         <Keyword name="$P3R"  value="16777216" />
         <Keyword name="$P3S"  value="SSC-H" />
         <Keyword name="$P3N"  value="SSC-H" />
         <Keyword name="P2DISPLAY"  value="LIN" />
         <Keyword name="$P2G"  value="1.0" />
         <Keyword name="$P2E"  value="0,0" />
         <Keyword name="$P2B"  value="32" />
         <Keyword name="$P2R"  value="16777216" />
         <Keyword name="$P2S"  value="FSC-A" />
         <Keyword name="$P2N"  value="FSC-A" />
         <Keyword name="P1DISPLAY"  value="LIN" />
         <Keyword name="$P1G"  value="1.0" />
         <Keyword name="$P1E"  value="0,0" />
         <Keyword name="$P1B"  value="32" />
         <Keyword name="$P1R"  value="16777216" />
         <Keyword name="$P1S"  value="FSC-H" />
         <Keyword name="$P1N"  value="FSC-H" />
         <Keyword name="$TIMESTEP"  value="0.00002" />
         <Keyword name="USRCVOL"  value="False" />
         <Keyword name="RCVOL"  value="10" />
         <Keyword name="USRCTIM"  value="True" />
         <Keyword name="$SPILLOVER"  value="8,FL1-H,FL2-H,FL3-H,FL4-H,FL1-A,FL2-A,FL3-A,FL4-A,1,0,0,0,0,0,0,0,0,1,0,0,0,0,0,0,0,0,1,0,0,0,0,0,0,0,0,1,0,0,0,0,0,0,0,0,1,0,0,0,0,0,0,0,0,1,0,0,0,0,0,0,0,0,1,0,0,0,0,0,0,0,0,1" />
         <Keyword name="RCTIM"  value="600" />
         <Keyword name="CGID"  value="f92622a3-196a-438e-a1fe-8e7692b559ff" />
         <Keyword name="CGNM"  value="P1" />
         <Keyword name="USRCTOT"  value="True" />
         <Keyword name="RCTOT"  value="10000" />
         <Keyword name="$CYT"  value="CytoFLEX" />
         <Keyword name="$DATE"  value="27-Aug-2021" />
         <Keyword name="$ETIM"  value="17:25:31" />
         <Keyword name="$BTIM"  value="17:25:05" />
         <Keyword name="$PAR"  value="14" />
         <Keyword name="TBNM"  value="B1" />
         <Keyword name="TBID"  value="ec7fc5d3-2cf1-4457-b2dc-64f34652ca8d" />
         <Keyword name="CYTEXPERTFIL"  value="True" />
         <Keyword name="$NEXTDATA"  value="0" />
         <Keyword name="$DATATYPE"  value="F" />
         <Keyword name="$BYTEORD"  value="1,2,3,4" />
         <Keyword name="$MODE"  value="L" />
         <Keyword name="$SYS"  value="Microsoft Windows NT 6.1.7601 Service Pack 1" />
         <Keyword name="$FIL"  value="B1.fcs" />
         <Keyword name="FILVER"  value="1" />
         <Keyword name="$TOT"  value="0000000000012174" />
         <Keyword name="$ENDANALYSIS"  value="0" />
         <Keyword name="$BEGINANALYSIS"  value="0" />
         <Keyword name="$ENDDATA"  value="0000000000686655" />
         <Keyword name="$BEGINDATA"  value="0000000000004912" />
         <Keyword name="$ENDSTEXT"  value="0" />
         <Keyword name="$BEGINSTEXT"  value="0" />
         <Keyword name="FJ_FCS_VERSION"  value="3" />
       </Keywords>
       <SampleNode name="B1.fcs"  annotation=""  owningGroup=""  expanded="1"  sortPriority="10"  count="12174"  sampleID="9" >
         <Graph smoothing="0"  backColor="#ffffff"  foreColor="#000000"  type="Pseudocolor"  fast="1"  rowCount="12174" >
           <Axis dimension="x"  name="FSC-H"  label=""  auto="auto" />
           <Axis dimension="y"  name="SSC-H"  label=""  auto="auto" />
           <GraphSettings level="5%"  smoothingHighResolution="1"  contourHighResolution="1"  histogramSmoothingCount="0"  graphResolution="256"  showOutliers="0"  drawLargeDots="0"  dotsToDraw="8000"  tint="le.chartfill.tinted.40"  lineWeight="le.lineweight.normal"  lineStyle="le.linestyle.solid" />
           <GraphEnvironment showGrid="0"  showAxes="tnlTNL"  showGates="1"  showFreqOnPlots="1"  showGateNameOnPlots="1"  showMedians="0"  showUncomped="0"  addEventParam="0"  lastYAxisName="" >
             <TextTraits font="SansSerif"  size="12"  name="Labels"  style="plain"  color="#000000"  background="#00ffffff"  just="left" />
             <TextTraits font="SansSerif"  size="12"  name="LayoutGates"  style="plain"  color="#000000"  background="#00ffffff"  just="left" />
             <TextTraits font="SansSerif"  size="10"  name="Numbers"  style="plain"  color="#000000"  background="#00ffffff"  just="left" />
             <TextTraits font="SansSerif"  size="10"  name="Legend"  style="plain"  color="#000000"  background="#00ffffff"  just="left" />
             <WindowPosition x="0"  y="0"  width="0"  height="0"  displayed="0"  panelState="" />
           </GraphEnvironment>
         </Graph>
         <Subpopulations>
           <Population name="Lymphocytes"  annotation=""  owningGroup="All Samples"  expanded="1"  sortPriority="10"  count="10405" >
             <Graph smoothing="1"  backColor="#ffffff"  foreColor="#000000"  type="Histogram"  fast="1"  rowCount="12174" >
               <Axis dimension="x"  name="FL1-A"  label=""  auto="auto" />
               <Axis dimension="y"  name=""  label=""  auto="auto" />
               <GraphSettings level="5%"  smoothingHighResolution="1"  contourHighResolution="1"  histogramSmoothingCount="0"  graphResolution="256"  showOutliers="0"  drawLargeDots="0"  dotsToDraw="8000"  tint="le.chartfill.tinted.40"  lineWeight="le.lineweight.normal"  lineStyle="le.linestyle.solid" />
               <GraphEnvironment showGrid="0"  showAxes="tnlTNL"  showGates="1"  showFreqOnPlots="1"  showGateNameOnPlots="1"  showMedians="0"  showUncomped="0"  addEventParam="0"  lastYAxisName="" >
                 <TextTraits font="SansSerif"  size="12"  name="Labels"  style="plain"  color="#000000"  background="#00ffffff"  just="left" />
                 <TextTraits font="SansSerif"  size="12"  name="LayoutGates"  style="plain"  color="#000000"  background="#00ffffff"  just="left" />
                 <TextTraits font="SansSerif"  size="10"  name="Numbers"  style="plain"  color="#000000"  background="#00ffffff"  just="left" />
                 <TextTraits font="SansSerif"  size="10"  name="Legend"  style="plain"  color="#000000"  background="#00ffffff"  just="left" />
                 <WindowPosition x="-11"  y="-11"  width="990"  height="990"  displayed="0"  panelState="--+" />
               </GraphEnvironment>
             </Graph>
             <Gate gating:id="ID352296483" >
               <gating:PolygonGate eventsInside="1"  annoOffsetX="0"  annoOffsetY="0"  tint="#000000"  isTinted="0"  lineWeight="Normal"  userDefined="1"  quadId="-1"  gateResolution="256" >
                 <gating:dimension>
                   <data-type:fcs-dimension data-type:name="FSC-A" />
                 </gating:dimension>
                 <gating:dimension>
                   <data-type:fcs-dimension data-type:name="SSC-A" />
                 </gating:dimension>
                 <gating:vertex>
                   <gating:coordinate data-type:value="444436.1240294581" />
                   <gating:coordinate data-type:value="3718343.1236202875" />
                 </gating:vertex>
                 <gating:vertex>
                   <gating:coordinate data-type:value="281112.8314863353" />
                   <gating:coordinate data-type:value="339612.7338544612" />
                 </gating:vertex>
                 <gating:vertex>
                   <gating:coordinate data-type:value="183514.8475066518" />
                   <gating:coordinate data-type:value="31018.3340164169" />
                 </gating:vertex>
                 <gating:vertex>
                   <gating:coordinate data-type:value="135223.4730102046" />
                   <gating:coordinate data-type:value="8698.7239261174" />
                 </gating:vertex>
                 <gating:vertex>
                   <gating:coordinate data-type:value="254352.7717917604" />
                   <gating:coordinate data-type:value="1949.1807415109" />
                 </gating:vertex>
                 <gating:vertex>
                   <gating:coordinate data-type:value="609539.0667740019" />
                   <gating:coordinate data-type:value="3820.9702646166" />
                 </gating:vertex>
                 <gating:vertex>
                   <gating:coordinate data-type:value="1273845.2324055927" />
                   <gating:coordinate data-type:value="32200.1988903401" />
                 </gating:vertex>
                 <gating:vertex>
                   <gating:coordinate data-type:value="1803134.320795841" />
                   <gating:coordinate data-type:value="617767.9030838223" />
                 </gating:vertex>
                 <gating:vertex>
                   <gating:coordinate data-type:value="1666211.1302161186" />
                   <gating:coordinate data-type:value="2373932.8632810335" />
                 </gating:vertex>
                 <gating:vertex>
                   <gating:coordinate data-type:value="1076335.0814716413" />
                   <gating:coordinate data-type:value="11417001.033252548" />
                 </gating:vertex>
                 <gating:vertex>
                   <gating:coordinate data-type:value="673667.7243787331" />
                   <gating:coordinate data-type:value="4653609.94371504" />
                 </gating:vertex>
                 <gating:vertex>
                   <gating:coordinate data-type:value="515029.8202689754" />
                   <gating:coordinate data-type:value="3581866.3539591157" />
                 </gating:vertex>
               </gating:PolygonGate>
             </Gate>
             <Subpopulations>
               <Statistic name="Mean"  annotation=""  owningGroup="All Samples"  expanded="1"  sortPriority="5"  id="FL1-A"  ancestor=""  correlate=""  value="580.831359863" />
               <Population name="FITC-A+"  annotation=""  owningGroup="All Samples"  expanded="1"  sortPriority="10"  count="596" >
                 <Graph smoothing="0"  backColor="#ffffff"  foreColor="#000000"  type="Histogram"  fast="1"  rowCount="12174" >
                   <Axis dimension="x"  name="FL1-A"  label=""  auto="auto" />
                   <Axis dimension="y"  name="SSC-H"  label=""  auto="auto" />
                   <GraphSettings level="5%"  smoothingHighResolution="1"  contourHighResolution="1"  histogramSmoothingCount="0"  graphResolution="256"  showOutliers="0"  drawLargeDots="0"  dotsToDraw="8000"  tint="le.chartfill.tinted.40"  lineWeight="le.lineweight.normal"  lineStyle="le.linestyle.solid" />
                   <GraphEnvironment showGrid="0"  showAxes="tnlTNL"  showGates="1"  showFreqOnPlots="1"  showGateNameOnPlots="1"  showMedians="0"  showUncomped="0"  addEventParam="0"  lastYAxisName="" >
                    <TextTraits font="SansSerif"  size="12"  name="Labels"  style="plain"  color="#000000"  background="#00ffffff"  just="left" />
                    <TextTraits font="SansSerif"  size="12"  name="LayoutGates"  style="plain"  color="#000000"  background="#00ffffff"  just="left" />
                    <TextTraits font="SansSerif"  size="10"  name="Numbers"  style="plain"  color="#000000"  background="#00ffffff"  just="left" />
                    <TextTraits font="SansSerif"  size="10"  name="Legend"  style="plain"  color="#000000"  background="#00ffffff"  just="left" />
                    <WindowPosition x="0"  y="0"  width="0"  height="0"  displayed="0"  panelState="" />
                   </GraphEnvironment>
                 </Graph>
                 <Gate gating:id="ID828888606"  gating:parent_id="ID352296483" >
                   <gating:RectangleGate eventsInside="1"  annoOffsetX="0"  annoOffsetY="0"  tint="#000000"  isTinted="0"  lineWeight="Normal"  userDefined="1" >
                    <gating:dimension gating:min="838.8053077499235"  yRatio="0.7079560652487176" >
                    <data-type:fcs-dimension data-type:name="FL1-A" />
                    </gating:dimension>
                   </gating:RectangleGate>
                 </Gate>
               </Population>
               <Population name="FITC-A-"  annotation=""  owningGroup="All Samples"  expanded="1"  sortPriority="10"  count="9809" >
                 <Graph smoothing="0"  backColor="#ffffff"  foreColor="#000000"  type="Histogram"  fast="1"  rowCount="12174" >
                   <Axis dimension="x"  name="FL1-A"  label=""  auto="auto" />
                   <Axis dimension="y"  name="SSC-H"  label=""  auto="auto" />
                   <GraphSettings level="5%"  smoothingHighResolution="1"  contourHighResolution="1"  histogramSmoothingCount="0"  graphResolution="256"  showOutliers="0"  drawLargeDots="0"  dotsToDraw="8000"  tint="le.chartfill.tinted.40"  lineWeight="le.lineweight.normal"  lineStyle="le.linestyle.solid" />
                   <GraphEnvironment showGrid="0"  showAxes="tnlTNL"  showGates="1"  showFreqOnPlots="1"  showGateNameOnPlots="1"  showMedians="0"  showUncomped="0"  addEventParam="0"  lastYAxisName="" >
                    <TextTraits font="SansSerif"  size="12"  name="Labels"  style="plain"  color="#000000"  background="#00ffffff"  just="left" />
                    <TextTraits font="SansSerif"  size="12"  name="LayoutGates"  style="plain"  color="#000000"  background="#00ffffff"  just="left" />
                    <TextTraits font="SansSerif"  size="10"  name="Numbers"  style="plain"  color="#000000"  background="#00ffffff"  just="left" />
                    <TextTraits font="SansSerif"  size="10"  name="Legend"  style="plain"  color="#000000"  background="#00ffffff"  just="left" />
                    <WindowPosition x="0"  y="0"  width="0"  height="0"  displayed="0"  panelState="" />
                   </GraphEnvironment>
                 </Graph>
                 <Gate gating:id="ID404382953"  gating:parent_id="ID352296483" >
                   <gating:RectangleGate eventsInside="1"  annoOffsetX="0"  annoOffsetY="0"  tint="#000000"  isTinted="0"  lineWeight="Normal"  userDefined="1" >
                    <gating:dimension gating:max="838.8053077499235"  yRatio="0.6579560652487175" >
                    <data-type:fcs-dimension data-type:name="FL1-A" />
                    </gating:dimension>
                   </gating:RectangleGate>
                 </Gate>
               </Population>
             </Subpopulations>
           </Population>
         </Subpopulations>
       </SampleNode>
     </Sample>
     <Sample>
       <DataSet uri="file:/D:/Onedrive/OneDrive%20-%20北流大学/Desktop/MnO2PLGASsb1%20antifibrosis/Experimental%20data/FCM%20Flow%20cytometry/20210827roshsckeyong/20210827roshsc/Exp_20210827_1/mp.fcs"  sampleID="2" />
       <Transformations>
         <transforms:fasinh transforms:length="256"  transforms:maxRange="12000"  transforms:T="12000"  transforms:A="0.6989700043"  transforms:M="4.079181246" >
           <data-type:parameter data-type:name="FSC-H" />
         </transforms:fasinh>
         <transforms:log transforms:offset="1000"  transforms:decades="4.079181246" >
           <data-type:parameter data-type:name="FSC-A" />
         </transforms:log>
         <transforms:fasinh transforms:length="256"  transforms:maxRange="12000"  transforms:T="12000"  transforms:A="0.6989700043"  transforms:M="4.079181246" >
           <data-type:parameter data-type:name="SSC-H" />
         </transforms:fasinh>
         <transforms:log transforms:offset="10"  transforms:decades="11.579181246" >
           <data-type:parameter data-type:name="SSC-A" />
         </transforms:log>
         <transforms:fasinh transforms:length="256"  transforms:maxRange="12000"  transforms:T="12000"  transforms:A="0.6989700043"  transforms:M="4.079181246" >
           <data-type:parameter data-type:name="FL1-H" />
         </transforms:fasinh>
         <transforms:fasinh transforms:length="256"  transforms:maxRange="379473.3192202056"  transforms:T="379473.3192202056"  transforms:A="0.6989700043"  transforms:M="5.579181246" >
           <data-type:parameter data-type:name="FL1-A" />
         </transforms:fasinh>
         <transforms:fasinh transforms:length="256"  transforms:maxRange="12000"  transforms:T="12000"  transforms:A="0.6989700043"  transforms:M="4.079181246" >
           <data-type:parameter data-type:name="FL2-H" />
         </transforms:fasinh>
         <transforms:fasinh transforms:length="256"  transforms:maxRange="12000"  transforms:T="12000"  transforms:A="0.6989700043"  transforms:M="4.079181246" >
           <data-type:parameter data-type:name="FL2-A" />
         </transforms:fasinh>
         <transforms:fasinh transforms:length="256"  transforms:maxRange="12000"  transforms:T="12000"  transforms:A="0.6989700043"  transforms:M="4.079181246" >
           <data-type:parameter data-type:name="FL3-H" />
         </transforms:fasinh>
         <transforms:fasinh transforms:length="256"  transforms:maxRange="12000"  transforms:T="12000"  transforms:A="0.6989700043"  transforms:M="4.079181246" >
           <data-type:parameter data-type:name="FL3-A" />
         </transforms:fasinh>
         <transforms:fasinh transforms:length="256"  transforms:maxRange="12000"  transforms:T="12000"  transforms:A="0.6989700043"  transforms:M="4.079181246" >
           <data-type:parameter data-type:name="FL4-H" />
         </transforms:fasinh>
         <transforms:fasinh transforms:length="256"  transforms:maxRange="12000"  transforms:T="12000"  transforms:A="0.6989700043"  transforms:M="4.079181246" >
           <data-type:parameter data-type:name="FL4-A" />
         </transforms:fasinh>
         <transforms:fasinh transforms:length="256"  transforms:maxRange="12000"  transforms:T="12000"  transforms:A="0.6989700043"  transforms:M="4.079181246" >
           <data-type:parameter data-type:name="FSC-Width" />
         </transforms:fasinh>
         <transforms:linear transforms:minRange="0"  transforms:maxRange="32"  gain="1" >
           <data-type:parameter data-type:name="Time" />
         </transforms:linear>
       </Transformations>
       <Keywords>
         <Keyword name="SWVER"  value="CytExpert 2.3.0.84" />
         <Keyword name="DGAIN"  value="1" />
         <Keyword name="WCH"  value="FSC" />
         <Keyword name="TRLGC"  value="None" />
         <Keyword name="PCHTP"  value="AutoThreshold" />
         <Keyword name="PCHID"  value="FSC" />
         <Keyword name="CH6HAVAL"  value="6875000" />
         <Keyword name="CH6AATFL"  value="4927" />
         <Keyword name="CH6HATFL"  value="420.375" />
         <Keyword name="CH6FLNMS"  value="APC" />
         <Keyword name="CH6AS"  value="2" />
         <Keyword name="CH6HS"  value="8" />
         <Keyword name="CH6FL"  value="True" />
         <Keyword name="CH6THUS"  value="False" />
         <Keyword name="CH6DELTA"  value="24" />
         <Keyword name="CH6DELAY"  value="-38.72" />
         <Keyword name="CH6USH"  value="True" />
         <Keyword name="CH6GAIN"  value="10" />
         <Keyword name="CH6TR"  value="64" />
         <Keyword name="CH6TH"  value="10000" />
         <Keyword name="CH6DA"  value="1" />
         <Keyword name="CH6AD"  value="1" />
         <Keyword name="CH6NM"  value="APC" />
         <Keyword name="CH6ID"  value="FL4" />
         <Keyword name="CH5HAVAL"  value="6875000" />
         <Keyword name="CH5AATFL"  value="4247" />
         <Keyword name="CH5HATFL"  value="395.75" />
         <Keyword name="CH5FLNMS"  value="PC5.5" />
         <Keyword name="CH5AS"  value="2" />
         <Keyword name="CH5HS"  value="8" />
         <Keyword name="CH5FL"  value="True" />
         <Keyword name="CH5THUS"  value="False" />
         <Keyword name="CH5DELTA"  value="24" />
         <Keyword name="CH5DELAY"  value="0" />
         <Keyword name="CH5USH"  value="True" />
         <Keyword name="CH5GAIN"  value="25" />
         <Keyword name="CH5TR"  value="64" />
         <Keyword name="CH5TH"  value="10000" />
         <Keyword name="CH5DA"  value="20" />
         <Keyword name="CH5AD"  value="12" />
         <Keyword name="CH5NM"  value="PC5.5" />
         <Keyword name="CH5ID"  value="FL3" />
         <Keyword name="CH4HAVAL"  value="6875000" />
         <Keyword name="CH4AATFL"  value="5017.5" />
         <Keyword name="CH4HATFL"  value="544.375" />
         <Keyword name="CH4FLNMS"  value="PE" />
         <Keyword name="CH4AS"  value="2" />
         <Keyword name="CH4HS"  value="8" />
         <Keyword name="CH4FL"  value="True" />
         <Keyword name="CH4THUS"  value="False" />
         <Keyword name="CH4DELTA"  value="24" />
         <Keyword name="CH4DELAY"  value="0" />
         <Keyword name="CH4USH"  value="True" />
         <Keyword name="CH4GAIN"  value="10" />
         <Keyword name="CH4TR"  value="64" />
         <Keyword name="CH4TH"  value="10000" />
         <Keyword name="CH4DA"  value="18" />
         <Keyword name="CH4AD"  value="10" />
         <Keyword name="CH4NM"  value="PE" />
         <Keyword name="CH4ID"  value="FL2" />
         <Keyword name="CH3HAVAL"  value="6875000" />
         <Keyword name="CH3AATFL"  value="5514.5" />
         <Keyword name="CH3HATFL"  value="553.75" />
         <Keyword name="CH3FLNMS"  value="FITC" />
         <Keyword name="CH3AS"  value="2" />
         <Keyword name="CH3HS"  value="8" />
         <Keyword name="CH3FL"  value="True" />
         <Keyword name="CH3THUS"  value="False" />
         <Keyword name="CH3DELTA"  value="24" />
         <Keyword name="CH3DELAY"  value="0" />
         <Keyword name="CH3USH"  value="True" />
         <Keyword name="CH3GAIN"  value="20" />
         <Keyword name="CH3TR"  value="64" />
         <Keyword name="CH3TH"  value="10000" />
         <Keyword name="CH3DA"  value="19" />
         <Keyword name="CH3AD"  value="11" />
         <Keyword name="CH3NM"  value="FITC" />
         <Keyword name="CH3ID"  value="FL1" />
         <Keyword name="CH2HAVAL"  value="1250000" />
         <Keyword name="CH2AATFL"  value="4736.5" />
         <Keyword name="CH2HATFL"  value="431.125" />
         <Keyword name="CH2FLNMS"  value="SSC" />
         <Keyword name="CH2AS"  value="2" />
         <Keyword name="CH2HS"  value="8" />
         <Keyword name="CH2FL"  value="False" />
         <Keyword name="CH2THUS"  value="False" />
         <Keyword name="CH2DELTA"  value="24" />
         <Keyword name="CH2DELAY"  value="0" />
         <Keyword name="CH2USH"  value="True" />
         <Keyword name="CH2GAIN"  value="25" />
         <Keyword name="CH2TR"  value="64" />
         <Keyword name="CH2TH"  value="10000" />
         <Keyword name="CH2DA"  value="16" />
         <Keyword name="CH2AD"  value="8" />
         <Keyword name="CH2NM"  value="SSC" />
         <Keyword name="CH2ID"  value="SSC" />
         <Keyword name="CH1HAVAL"  value="1250000" />
         <Keyword name="CH1AATFL"  value="3815.5" />
         <Keyword name="CH1HATFL"  value="294.875" />
         <Keyword name="CH1AS"  value="2" />
         <Keyword name="CH1HS"  value="8" />
         <Keyword name="CH1FL"  value="False" />
         <Keyword name="CH1THUS"  value="False" />
         <Keyword name="CH1DELTA"  value="24" />
         <Keyword name="CH1DELAY"  value="0" />
         <Keyword name="CH1USH"  value="True" />
         <Keyword name="CH1GAIN"  value="25" />
         <Keyword name="CH1TR"  value="64" />
         <Keyword name="CH1TH"  value="10000" />
         <Keyword name="CH1DA"  value="22" />
         <Keyword name="CH1AD"  value="14" />
         <Keyword name="CH1NM"  value="FSC" />
         <Keyword name="CH1ID"  value="FSC" />
         <Keyword name="CHAR"  value="6" />
         <Keyword name="FLDSM"  value="30" />
         <Keyword name="$CYTSN"  value="BB44321" />
         <Keyword name="SN"  value="BB44321" />
         <Keyword name="COMPGAINA"  value="20102510" />
         <Keyword name="COMPA"  value="1000010000100001" />
         <Keyword name="COMPAFA"  value="0000" />
         <Keyword name="COMPBGA"  value="5514.55017.542474927" />
         <Keyword name="COMPCHA"  value="FITCPEPC5.5APC" />
         <Keyword name="COMPGAINH"  value="20102510" />
         <Keyword name="COMPH"  value="1000010000100001" />
         <Keyword name="COMPAFH"  value="0000" />
         <Keyword name="COMPBGH"  value="553.75544.375395.75420.375" />
         <Keyword name="COMPCHH"  value="FITCPEPC5.5APC" />
         <Keyword name="AHCOMPSYNC"  value="False" />
         <Keyword name="USCOMP"  value="False" />
         <Keyword name="DURTIM"  value="26.726840" />
         <Keyword name="$OP"  value="CytoFLEX" />
         <Keyword name="$VOL"  value="13363.42" />
         <Keyword name="RCD"  value="True" />
         <Keyword name="FLLW"  value="True" />
         <Keyword name="IMPTTB"  value="False" />
         <Keyword name="$ABRT"  value="63" />
         <Keyword name="$LOST"  value="0" />
         <Keyword name="P14DISPLAY"  value="LIN" />
         <Keyword name="$P14G"  value="1.0" />
         <Keyword name="$P14E"  value="0,0" />
         <Keyword name="$P14B"  value="32" />
         <Keyword name="$P14R"  value="32" />
         <Keyword name="$P14S"  value="Time" />
         <Keyword name="$P14N"  value="Time" />
         <Keyword name="P13DISPLAY"  value="LIN" />
         <Keyword name="$P13G"  value="1.0" />
         <Keyword name="$P13E"  value="0,0" />
         <Keyword name="$P13B"  value="32" />
         <Keyword name="$P13R"  value="10000" />
         <Keyword name="$P13S"  value="FSC-Width" />
         <Keyword name="$P13N"  value="FSC-Width" />
         <Keyword name="P12DISPLAY"  value="LOG" />
         <Keyword name="$P12G"  value="1.0" />
         <Keyword name="$P12E"  value="0,0" />
         <Keyword name="$P12B"  value="32" />
         <Keyword name="$P12R"  value="16777216" />
         <Keyword name="$P12S"  value="APC-A" />
         <Keyword name="$P12N"  value="FL4-A" />
         <Keyword name="P11DISPLAY"  value="LOG" />
         <Keyword name="$P11G"  value="1.0" />
         <Keyword name="$P11E"  value="0,0" />
         <Keyword name="$P11B"  value="32" />
         <Keyword name="$P11R"  value="16777216" />
         <Keyword name="$P11S"  value="APC-H" />
         <Keyword name="$P11N"  value="FL4-H" />
         <Keyword name="P10DISPLAY"  value="LOG" />
         <Keyword name="$P10G"  value="1.0" />
         <Keyword name="$P10E"  value="0,0" />
         <Keyword name="$P10B"  value="32" />
         <Keyword name="$P10R"  value="16777216" />
         <Keyword name="$P10S"  value="PC5.5-A" />
         <Keyword name="$P10N"  value="FL3-A" />
         <Keyword name="P9DISPLAY"  value="LOG" />
         <Keyword name="$P9G"  value="1.0" />
         <Keyword name="$P9E"  value="0,0" />
         <Keyword name="$P9B"  value="32" />
         <Keyword name="$P9R"  value="16777216" />
         <Keyword name="$P9S"  value="PC5.5-H" />
         <Keyword name="$P9N"  value="FL3-H" />
         <Keyword name="P8DISPLAY"  value="LOG" />
         <Keyword name="$P8G"  value="1.0" />
         <Keyword name="$P8E"  value="0,0" />
         <Keyword name="$P8B"  value="32" />
         <Keyword name="$P8R"  value="16777216" />
         <Keyword name="$P8S"  value="PE-A" />
         <Keyword name="$P8N"  value="FL2-A" />
         <Keyword name="P7DISPLAY"  value="LOG" />
         <Keyword name="$P7G"  value="1.0" />
         <Keyword name="$P7E"  value="0,0" />
         <Keyword name="$P7B"  value="32" />
         <Keyword name="$P7R"  value="16777216" />
         <Keyword name="$P7S"  value="PE-H" />
         <Keyword name="$P7N"  value="FL2-H" />
         <Keyword name="P6DISPLAY"  value="LOG" />
         <Keyword name="$P6G"  value="1.0" />
         <Keyword name="$P6E"  value="0,0" />
         <Keyword name="$P6B"  value="32" />
         <Keyword name="$P6R"  value="16777216" />
         <Keyword name="$P6S"  value="FITC-A" />
         <Keyword name="$P6N"  value="FL1-A" />
         <Keyword name="P5DISPLAY"  value="LOG" />
         <Keyword name="$P5G"  value="1.0" />
         <Keyword name="$P5E"  value="0,0" />
         <Keyword name="$P5B"  value="32" />
         <Keyword name="$P5R"  value="16777216" />
         <Keyword name="$P5S"  value="FITC-H" />
         <Keyword name="$P5N"  value="FL1-H" />
         <Keyword name="P4DISPLAY"  value="LIN" />
         <Keyword name="$P4G"  value="1.0" />
         <Keyword name="$P4E"  value="0,0" />
         <Keyword name="$P4B"  value="32" />
         <Keyword name="$P4R"  value="16777216" />
         <Keyword name="$P4S"  value="SSC-A" />
         <Keyword name="$P4N"  value="SSC-A" />
         <Keyword name="P3DISPLAY"  value="LIN" />
         <Keyword name="$P3G"  value="1.0" />
         <Keyword name="$P3E"  value="0,0" />
         <Keyword name="$P3B"  value="32" />
         <Keyword name="$P3R"  value="16777216" />
         <Keyword name="$P3S"  value="SSC-H" />
         <Keyword name="$P3N"  value="SSC-H" />
         <Keyword name="P2DISPLAY"  value="LIN" />
         <Keyword name="$P2G"  value="1.0" />
         <Keyword name="$P2E"  value="0,0" />
         <Keyword name="$P2B"  value="32" />
         <Keyword name="$P2R"  value="16777216" />
         <Keyword name="$P2S"  value="FSC-A" />
         <Keyword name="$P2N"  value="FSC-A" />
         <Keyword name="P1DISPLAY"  value="LIN" />
         <Keyword name="$P1G"  value="1.0" />
         <Keyword name="$P1E"  value="0,0" />
         <Keyword name="$P1B"  value="32" />
         <Keyword name="$P1R"  value="16777216" />
         <Keyword name="$P1S"  value="FSC-H" />
         <Keyword name="$P1N"  value="FSC-H" />
         <Keyword name="$TIMESTEP"  value="0.00002" />
         <Keyword name="USRCVOL"  value="False" />
         <Keyword name="RCVOL"  value="10" />
         <Keyword name="USRCTIM"  value="True" />
         <Keyword name="$SPILLOVER"  value="8,FL1-H,FL2-H,FL3-H,FL4-H,FL1-A,FL2-A,FL3-A,FL4-A,1,0,0,0,0,0,0,0,0,1,0,0,0,0,0,0,0,0,1,0,0,0,0,0,0,0,0,1,0,0,0,0,0,0,0,0,1,0,0,0,0,0,0,0,0,1,0,0,0,0,0,0,0,0,1,0,0,0,0,0,0,0,0,1" />
         <Keyword name="RCTIM"  value="600" />
         <Keyword name="CGID"  value="f92622a3-196a-438e-a1fe-8e7692b559ff" />
         <Keyword name="CGNM"  value="P1" />
         <Keyword name="USRCTOT"  value="True" />
         <Keyword name="RCTOT"  value="10000" />
         <Keyword name="$CYT"  value="CytoFLEX" />
         <Keyword name="$DATE"  value="27-Aug-2021" />
         <Keyword name="$ETIM"  value="17:29:55" />
         <Keyword name="$BTIM"  value="17:29:29" />
         <Keyword name="$PAR"  value="14" />
         <Keyword name="TBNM"  value="mp" />
         <Keyword name="TBID"  value="1cbe02b7-6f68-4a01-82a1-18ef166a5a29" />
         <Keyword name="CYTEXPERTFIL"  value="True" />
         <Keyword name="$NEXTDATA"  value="0" />
         <Keyword name="$DATATYPE"  value="F" />
         <Keyword name="$BYTEORD"  value="1,2,3,4" />
         <Keyword name="$MODE"  value="L" />
         <Keyword name="$SYS"  value="Microsoft Windows NT 6.1.7601 Service Pack 1" />
         <Keyword name="$FIL"  value="mp.fcs" />
         <Keyword name="FILVER"  value="1" />
         <Keyword name="$TOT"  value="0000000000012478" />
         <Keyword name="$ENDANALYSIS"  value="0" />
         <Keyword name="$BEGINANALYSIS"  value="0" />
         <Keyword name="$ENDDATA"  value="0000000000703679" />
         <Keyword name="$BEGINDATA"  value="0000000000004912" />
         <Keyword name="$ENDSTEXT"  value="0" />
         <Keyword name="$BEGINSTEXT"  value="0" />
         <Keyword name="FJ_FCS_VERSION"  value="3" />
       </Keywords>
       <SampleNode name="mp.fcs"  annotation=""  owningGroup=""  expanded="1"  sortPriority="10"  count="12478"  sampleID="2" >
         <Graph smoothing="0"  backColor="#ffffff"  foreColor="#000000"  type="Pseudocolor"  fast="1"  rowCount="12478" >
           <Axis dimension="x"  name="FSC-H"  label=""  auto="auto" />
           <Axis dimension="y"  name="SSC-H"  label=""  auto="auto" />
           <GraphSettings level="5%"  smoothingHighResolution="1"  contourHighResolution="1"  histogramSmoothingCount="0"  graphResolution="256"  showOutliers="0"  drawLargeDots="0"  dotsToDraw="8000"  tint="le.chartfill.tinted.40"  lineWeight="le.lineweight.normal"  lineStyle="le.linestyle.solid" />
           <GraphEnvironment showGrid="0"  showAxes="tnlTNL"  showGates="1"  showFreqOnPlots="1"  showGateNameOnPlots="1"  showMedians="0"  showUncomped="0"  addEventParam="0"  lastYAxisName="" >
             <TextTraits font="SansSerif"  size="12"  name="Labels"  style="plain"  color="#000000"  background="#00ffffff"  just="left" />
             <TextTraits font="SansSerif"  size="12"  name="LayoutGates"  style="plain"  color="#000000"  background="#00ffffff"  just="left" />
             <TextTraits font="SansSerif"  size="10"  name="Numbers"  style="plain"  color="#000000"  background="#00ffffff"  just="left" />
             <TextTraits font="SansSerif"  size="10"  name="Legend"  style="plain"  color="#000000"  background="#00ffffff"  just="left" />
             <WindowPosition x="0"  y="0"  width="0"  height="0"  displayed="0"  panelState="" />
           </GraphEnvironment>
         </Graph>
         <Subpopulations>
           <Population name="Lymphocytes"  annotation=""  owningGroup="All Samples"  expanded="1"  sortPriority="10"  count="10313" >
             <Graph smoothing="1"  backColor="#ffffff"  foreColor="#000000"  type="Histogram"  fast="1"  rowCount="12478" >
               <Axis dimension="x"  name="FL1-A"  label=""  auto="auto" />
               <Axis dimension="y"  name=""  label=""  auto="auto" />
               <GraphSettings level="5%"  smoothingHighResolution="1"  contourHighResolution="1"  histogramSmoothingCount="0"  graphResolution="256"  showOutliers="0"  drawLargeDots="0"  dotsToDraw="8000"  tint="le.chartfill.tinted.40"  lineWeight="le.lineweight.normal"  lineStyle="le.linestyle.solid" />
               <GraphEnvironment showGrid="0"  showAxes="tnlTNL"  showGates="1"  showFreqOnPlots="1"  showGateNameOnPlots="1"  showMedians="0"  showUncomped="0"  addEventParam="0"  lastYAxisName="" >
                 <TextTraits font="SansSerif"  size="12"  name="Labels"  style="plain"  color="#000000"  background="#00ffffff"  just="left" />
                 <TextTraits font="SansSerif"  size="12"  name="LayoutGates"  style="plain"  color="#000000"  background="#00ffffff"  just="left" />
                 <TextTraits font="SansSerif"  size="10"  name="Numbers"  style="plain"  color="#000000"  background="#00ffffff"  just="left" />
                 <TextTraits font="SansSerif"  size="10"  name="Legend"  style="plain"  color="#000000"  background="#00ffffff"  just="left" />
                 <WindowPosition x="-11"  y="-11"  width="990"  height="990"  displayed="0"  panelState="--+" />
               </GraphEnvironment>
             </Graph>
             <Gate gating:id="ID1255787303" >
               <gating:PolygonGate eventsInside="1"  annoOffsetX="0"  annoOffsetY="0"  tint="#000000"  isTinted="0"  lineWeight="Normal"  userDefined="1"  quadId="-1"  gateResolution="256" >
                 <gating:dimension>
                   <data-type:fcs-dimension data-type:name="FSC-A" />
                 </gating:dimension>
                 <gating:dimension>
                   <data-type:fcs-dimension data-type:name="SSC-A" />
                 </gating:dimension>
                 <gating:vertex>
                   <gating:coordinate data-type:value="444436.1240294581" />
                   <gating:coordinate data-type:value="3718343.1236202875" />
                 </gating:vertex>
                 <gating:vertex>
                   <gating:coordinate data-type:value="281112.8314863353" />
                   <gating:coordinate data-type:value="339612.7338544612" />
                 </gating:vertex>
                 <gating:vertex>
                   <gating:coordinate data-type:value="183514.8475066518" />
                   <gating:coordinate data-type:value="31018.3340164169" />
                 </gating:vertex>
                 <gating:vertex>
                   <gating:coordinate data-type:value="135223.4730102046" />
                   <gating:coordinate data-type:value="8698.7239261174" />
                 </gating:vertex>
                 <gating:vertex>
                   <gating:coordinate data-type:value="254352.7717917604" />
                   <gating:coordinate data-type:value="1949.1807415109" />
                 </gating:vertex>
                 <gating:vertex>
                   <gating:coordinate data-type:value="609539.0667740019" />
                   <gating:coordinate data-type:value="3820.9702646166" />
                 </gating:vertex>
                 <gating:vertex>
                   <gating:coordinate data-type:value="1273845.2324055927" />
                   <gating:coordinate data-type:value="32200.1988903401" />
                 </gating:vertex>
                 <gating:vertex>
                   <gating:coordinate data-type:value="1803134.320795841" />
                   <gating:coordinate data-type:value="617767.9030838223" />
                 </gating:vertex>
                 <gating:vertex>
                   <gating:coordinate data-type:value="1666211.1302161186" />
                   <gating:coordinate data-type:value="2373932.8632810335" />
                 </gating:vertex>
                 <gating:vertex>
                   <gating:coordinate data-type:value="1076335.0814716413" />
                   <gating:coordinate data-type:value="11417001.033252548" />
                 </gating:vertex>
                 <gating:vertex>
                   <gating:coordinate data-type:value="673667.7243787331" />
                   <gating:coordinate data-type:value="4653609.94371504" />
                 </gating:vertex>
                 <gating:vertex>
                   <gating:coordinate data-type:value="515029.8202689754" />
                   <gating:coordinate data-type:value="3581866.3539591157" />
                 </gating:vertex>
               </gating:PolygonGate>
             </Gate>
             <Subpopulations>
               <Statistic name="Mean"  annotation=""  owningGroup="All Samples"  expanded="1"  sortPriority="5"  id="FL1-A"  ancestor=""  correlate=""  value="482.918121338" />
               <Population name="FITC-A+"  annotation=""  owningGroup="All Samples"  expanded="1"  sortPriority="10"  count="604" >
                 <Graph smoothing="0"  backColor="#ffffff"  foreColor="#000000"  type="Histogram"  fast="1"  rowCount="12478" >
                   <Axis dimension="x"  name="FL1-A"  label=""  auto="auto" />
                   <Axis dimension="y"  name="SSC-H"  label=""  auto="auto" />
                   <GraphSettings level="5%"  smoothingHighResolution="1"  contourHighResolution="1"  histogramSmoothingCount="0"  graphResolution="256"  showOutliers="0"  drawLargeDots="0"  dotsToDraw="8000"  tint="le.chartfill.tinted.40"  lineWeight="le.lineweight.normal"  lineStyle="le.linestyle.solid" />
                   <GraphEnvironment showGrid="0"  showAxes="tnlTNL"  showGates="1"  showFreqOnPlots="1"  showGateNameOnPlots="1"  showMedians="0"  showUncomped="0"  addEventParam="0"  lastYAxisName="" >
                    <TextTraits font="SansSerif"  size="12"  name="Labels"  style="plain"  color="#000000"  background="#00ffffff"  just="left" />
                    <TextTraits font="SansSerif"  size="12"  name="LayoutGates"  style="plain"  color="#000000"  background="#00ffffff"  just="left" />
                    <TextTraits font="SansSerif"  size="10"  name="Numbers"  style="plain"  color="#000000"  background="#00ffffff"  just="left" />
                    <TextTraits font="SansSerif"  size="10"  name="Legend"  style="plain"  color="#000000"  background="#00ffffff"  just="left" />
                    <WindowPosition x="0"  y="0"  width="0"  height="0"  displayed="0"  panelState="" />
                   </GraphEnvironment>
                 </Graph>
                 <Gate gating:id="ID1826031963"  gating:parent_id="ID1255787303" >
                   <gating:RectangleGate eventsInside="1"  annoOffsetX="0"  annoOffsetY="0"  tint="#000000"  isTinted="0"  lineWeight="Normal"  userDefined="1" >
                    <gating:dimension gating:min="838.8053077499235"  yRatio="0.7079560652487176" >
                    <data-type:fcs-dimension data-type:name="FL1-A" />
                    </gating:dimension>
                   </gating:RectangleGate>
                 </Gate>
               </Population>
               <Population name="FITC-A-"  annotation=""  owningGroup="All Samples"  expanded="1"  sortPriority="10"  count="9709" >
                 <Graph smoothing="0"  backColor="#ffffff"  foreColor="#000000"  type="Histogram"  fast="1"  rowCount="12478" >
                   <Axis dimension="x"  name="FL1-A"  label=""  auto="auto" />
                   <Axis dimension="y"  name="SSC-H"  label=""  auto="auto" />
                   <GraphSettings level="5%"  smoothingHighResolution="1"  contourHighResolution="1"  histogramSmoothingCount="0"  graphResolution="256"  showOutliers="0"  drawLargeDots="0"  dotsToDraw="8000"  tint="le.chartfill.tinted.40"  lineWeight="le.lineweight.normal"  lineStyle="le.linestyle.solid" />
                   <GraphEnvironment showGrid="0"  showAxes="tnlTNL"  showGates="1"  showFreqOnPlots="1"  showGateNameOnPlots="1"  showMedians="0"  showUncomped="0"  addEventParam="0"  lastYAxisName="" >
                    <TextTraits font="SansSerif"  size="12"  name="Labels"  style="plain"  color="#000000"  background="#00ffffff"  just="left" />
                    <TextTraits font="SansSerif"  size="12"  name="LayoutGates"  style="plain"  color="#000000"  background="#00ffffff"  just="left" />
                    <TextTraits font="SansSerif"  size="10"  name="Numbers"  style="plain"  color="#000000"  background="#00ffffff"  just="left" />
                    <TextTraits font="SansSerif"  size="10"  name="Legend"  style="plain"  color="#000000"  background="#00ffffff"  just="left" />
                    <WindowPosition x="0"  y="0"  width="0"  height="0"  displayed="0"  panelState="" />
                   </GraphEnvironment>
                 </Graph>
                 <Gate gating:id="ID430402864"  gating:parent_id="ID1255787303" >
                   <gating:RectangleGate eventsInside="1"  annoOffsetX="0"  annoOffsetY="0"  tint="#000000"  isTinted="0"  lineWeight="Normal"  userDefined="1" >
                    <gating:dimension gating:max="838.8053077499235"  yRatio="0.6579560652487175" >
                    <data-type:fcs-dimension data-type:name="FL1-A" />
                    </gating:dimension>
                   </gating:RectangleGate>
                 </Gate>
               </Population>
             </Subpopulations>
           </Population>
         </Subpopulations>
       </SampleNode>
     </Sample>
   </SampleList>
   <TableEditor title="FlowJo Tables:20211010"  current="Table" >
     <Table name="Table"  outputFile="file:/D:/Onedrive/OneDrive%20-%20北流大学/Table"  color="#00ffffff"  isBatch="0"  quickclose="0"  outputFormat="fj.document.type.table" >
       <PrintLayout flipPattern0="0"  rows="1"  columns="1"  padding="36"  header=""  footer=""  headerActive="0"  footerActive="0"  scalingMode="fj.print.scale.none"  scaling="1"  orientation="1"  width="595.2744"  height="841.8888"  imageableX="72"  imageableY="72"  imageableWidth="451.2744"  imageableHeight="697.8888" />
       <PageSection sectionName="header" >&lt;table width=&quot;100%&quot;&gt;&lt;tr&gt;&lt;td align=&quot;left&quot; valign=&quot;top&quot;&gt;&lt;IMG SRC=&quot;http://www.flowjo.com/home/images/logotypethin.png&quot;&gt;&lt;/IMG&gt;&lt;br/&gt;Tree Star, Inc.&lt;/td&gt;&lt;td align=&quot;right&quot; valign=&quot;top&quot;&gt;Page &lt;PageNumber/&gt;&lt;/td&gt;&lt;/tr&gt;&lt;/table&gt;</PageSection>
       <PageSection sectionName="footer" >&lt;table width=&quot;100%&quot;&gt;&lt;tr&gt;&lt;td align=&quot;left&quot;  valign=&quot;bottom&quot;&gt;&lt;LongDate/&gt;&lt;/td&gt;&lt;td align=&quot;right&quot; valign=&quot;bottom&quot;&gt;&lt;Version/&gt;&lt;/td&gt;&lt;/tr&gt;&lt;/table&gt;</PageSection>
       <Iteration iterationType="SAMPLE"  iterationValue="B1.fcs"  iterationKeyword=""  discriminator=""  panelSize="1"  groupName="workspaceSelection" />
     </Table>
   </TableEditor>
   <LayoutEditor title="FlowJo Layouts---20211010"  current="Layout"  showGrid="0"  showPageBreaks="0"  showGuides="0"  showDebugOutput="0" >
     <Layout name="Layout"  outputFile="file:/D:/Onedrive/OneDrive%20-%20北流大学/Documents/Layout"  color="#00ffffff"  isBatch="0"  showGrid="0"  showRulers="1"  showDebugOutput="0"  showGuides="0"  showPageBreaks="1"  scale="1" >
       <PrintLayout flipPattern0="0"  rows="1"  columns="1"  padding="36"  header=""  footer=""  headerActive="0"  footerActive="0"  scalingMode="fj.print.scale.none"  scaling="1"  orientation="1"  width="595.2744"  height="841.8888"  imageableX="72"  imageableY="72"  imageableWidth="451.2744"  imageableHeight="697.8888" />
       <PageSection sectionName="header" >&lt;table width=&quot;100%&quot;&gt;&lt;tr&gt;&lt;td align=&quot;left&quot; valign=&quot;top&quot;&gt;&lt;IMG SRC=&quot;http://www.flowjo.com/home/images/logotypethin.png&quot;&gt;&lt;/IMG&gt;&lt;br/&gt;Tree Star, Inc.&lt;/td&gt;&lt;td align=&quot;right&quot; valign=&quot;top&quot;&gt;Page &lt;PageNumber/&gt;&lt;/td&gt;&lt;/tr&gt;&lt;/table&gt;</PageSection>
       <PageSection sectionName="footer" >&lt;table width=&quot;100%&quot;&gt;&lt;tr&gt;&lt;td align=&quot;left&quot;  valign=&quot;bottom&quot;&gt;&lt;LongDate/&gt;&lt;/td&gt;&lt;td align=&quot;right&quot; valign=&quot;bottom&quot;&gt;&lt;Version/&gt;&lt;/td&gt;&lt;/tr&gt;&lt;/table&gt;</PageSection>
       <Iteration iterationType="OFF"  iterationValue="B1.fcs"  iterationKeyword=""  discriminator=""  panelSize="1"  groupName="All Samples" />
       <BatchSettings useCurrentGroup="1"  length="3"  name=""  order="ACROSS"  direction="COLUMNS"  append="0"  destination="toLayout"  separatePages="0"  launchApp="1"  header="0"  footer="0"  commandLineBatch="0" />
       <FigList>
         <Image x="0"  y="0"  width="0"  height="1"  lineWeight="Hairline"  fill="#ffffff"  stroke="#000000"  lineStyle="Solid"  gradientColor="#808080"  gradientStyle="le.gradientstyle.none"  enabled="1"  xScale="1"  yScale="1"  aspectRatioLock="0"  alpha="1"  figID="com.treestar.layout.presentation.FigImage@4a02bb5a#1630764121793"  rotation="0"  lock="0"  sizeLock="0"  contentLock="0"  wantsDrops="0"  url="file:/D:/Onedrive/OneDrive - 北流大学/Desktop/缺氧药效HSC.png"  z="0" />
         <FigList x="53"  y="16"  width="940"  height="730"  lineWeight="Hairline"  fill="#ffffff"  stroke="#000000"  lineStyle="Solid"  gradientColor="#808080"  gradientStyle="le.gradientstyle.none"  enabled="1"  xScale="1"  yScale="1"  aspectRatioLock="0"  alpha="1"  figID="com.treestar.layout.presentation.FigGroup@45c4227a#1633874415284"  rotation="0"  lock="0"  sizeLock="0"  contentLock="0"  wantsDrops="0"  z="1" >
           <FigList x="616"  y="363"  width="324"  height="366"  lineWeight="Hairline"  fill="#ffffff"  stroke="#000000"  lineStyle="Solid"  gradientColor="#808080"  gradientStyle="le.gradientstyle.none"  enabled="1"  xScale="1"  yScale="1"  aspectRatioLock="0"  alpha="1"  figID="com.treestar.layout.presentation.FigGroup@3ef17778#1633874539266"  rotation="0"  lock="0"  sizeLock="0"  contentLock="0"  wantsDrops="0" >
             <ChartData x="68"  y="14"  width="256"  height="256"  lineWeight="Hairline"  fill="#ffffff"  stroke="#000000"  lineStyle="Solid"  gradientColor="#808080"  gradientStyle="le.gradientstyle.none"  enabled="1"  xScale="0.01"  yScale="0.01"  aspectRatioLock="0"  alpha="1"  figID="com.treestar.flowjo.charting.FigChartBox@e00c11d#1633874415219"  rotation="0"  lock="0"  sizeLock="0"  contentLock="0"  wantsDrops="0"  dependents="1"  showSampleName="1"  showFullPath="1"  showFreq="0"  showCount="1"  showPopulationName="1"  showGraphTitle="0"  showMedians="0"  useShortName="1"  showKeyword="0"  keyword=""  showStatistic="0"  statistic=""  offsetHistograms="0"  offsetX="0"  offsetY="0"  flipH="0"  flipV="0"  showAdjunctHistograms="0"  scaleH="1"  scaleV="1"  panelIndex="-1" >
               <Graph smoothing="1"  backColor="#ffffff"  foreColor="#000000"  type="Histogram"  fast="1"  rowCount="12478" >
                 <Axis dimension="x"  name="FL1-A"  label=""  auto="auto" />
                 <Axis dimension="y"  name=""  label=""  auto="auto" />
                 <GraphSettings level="5%"  smoothingHighResolution="1"  contourHighResolution="1"  histogramSmoothingCount="0"  graphResolution="256"  showOutliers="0"  drawLargeDots="0"  dotsToDraw="8000"  tint="le.chartfill.tinted.40"  lineWeight="le.lineweight.normal"  lineStyle="le.linestyle.solid" />
                 <GraphEnvironment showGrid="0"  showAxes=""  showGates="1"  showFreqOnPlots="1"  showGateNameOnPlots="1"  showMedians="0"  showUncomped="0"  addEventParam="0"  lastYAxisName="" >
                   <TextTraits font="SansSerif"  size="12"  name="Labels"  style="plain"  color="#000000"  background="#00ffffff"  just="left" />
                   <TextTraits font="SansSerif"  size="12"  name="LayoutGates"  style="plain"  color="#000000"  background="#00ffffff"  just="left" />
                   <TextTraits font="SansSerif"  size="10"  name="Numbers"  style="plain"  color="#000000"  background="#00ffffff"  just="left" />
                   <TextTraits font="SansSerif"  size="10"  name="Legend"  style="plain"  color="#000000"  background="#00ffffff"  just="left" />
                   <WindowPosition x="-11"  y="-11"  width="990"  height="990"  displayed="1"  panelState="--+" />
                 </GraphEnvironment>
               </Graph>
               <Annotation lineWeight="NoLine"  fill="#00ffffff"  stroke="#808080"  lineStyle="Solid"  gradientColor="#808080"  gradientStyle="le.gradientstyle.none"  enabled="1"  xScale="1"  yScale="1"  aspectRatioLock="0"  alpha="1"  figID="com.treestar.flowjo.charting.FigChartAnnotation@3e01e4dc#1630142066412"  rotation="0"  lock="0"  sizeLock="0"  contentLock="0"  wantsDrops="0"  autoFitContents="0"  autoMinimumSize="1"  padding="5,5,5,5" >
                 <Content>&amp;#xA;&amp;lt;font face=&amp;quot;Arial&amp;quot;&amp;gt;Hypoxia+MnO2@PLGA/Ssb1&amp;lt;/font&amp;gt;</Content>
                 <WindowPosition x="43"  y="430"  width="198"  height="70"  displayed="0"  panelState="" />
               </Annotation>
               <Legend lineWeight="Hairline"  fill="#ffffff"  stroke="#000000"  lineStyle="Solid"  gradientColor="#808080"  gradientStyle="le.gradientstyle.none"  enabled="1"  xScale="1"  yScale="1"  aspectRatioLock="0"  alpha="1"  figID="com.treestar.flowjo.charting.legend.FigLegend@6e584751#1630142066412"  rotation="0"  lock="0"  sizeLock="0"  contentLock="0"  wantsDrops="0"  rows="3"  columns="4"  drawGrid="1"  autoFitContents="0"  showHeader="1" >
                 <RowSizes>
                   <Size index="0"  value="15" />
                   <Size index="1"  value="15" />
                   <Size index="2"  value="15" />
                 </RowSizes>
                 <ColSizes>
                   <Size index="0"  value="15" />
                   <Size index="1"  value="15" />
                   <Size index="2"  value="15" />
                   <Size index="3"  value="15" />
                 </ColSizes>
                 <WindowPosition x="280"  y="0"  width="60"  height="45"  displayed="0"  panelState="" />
                 <Columns>
                   <Anno name="fj.anno.samplename" />
                   <Anno name="fj.anno.popname" />
                   <Statistic name="Count"  ancestor=""  correlate="" />
                 </Columns>
               </Legend>
               <Ancestry lineWeight="Hairline"  fill="#ffffff"  stroke="#000000"  lineStyle="Solid"  gradientColor="#808080"  gradientStyle="le.gradientstyle.none"  enabled="1"  xScale="1"  yScale="1"  aspectRatioLock="0"  alpha="1"  figID="com.treestar.flowjo.charting.FigChartRow@54b2393f#1630142066407"  rotation="0"  lock="0"  sizeLock="0"  contentLock="0"  wantsDrops="0"  backgating="0"  horizontal="0"  backgatingLargeDots="0"  backgatingContours="0" >
                 <WindowPosition x="0"  y="0"  width="0"  height="1"  displayed="0"  panelState="" />
               </Ancestry>
               <Multigraph lineWeight="Hairline"  fill="#00ffffff"  stroke="#000000"  lineStyle="Solid"  gradientColor="#808080"  gradientStyle="le.gradientstyle.none"  enabled="1"  xScale="1"  yScale="1"  aspectRatioLock="1"  alpha="1"  figID="com.treestar.flowjo.charting.FigChartGrid@cc828a#1630142066407"  rotation="0"  lock="0"  sizeLock="0"  contentLock="0"  wantsDrops="0"  annoOffsetX="0"  annoOffsetY="0"  type="NONE"  rows="0"  columns="0" >
                 <WindowPosition x="0"  y="0"  width="0"  height="1"  displayed="0"  panelState="" />
                 <Parameters/>
               </Multigraph>
               <PopModelList>
                 <DataLayer path="Lymphocytes"  panelValue="1"  discriminatorValue=""  sampleID="2" >
                   <LegendSpec color="#000000"  text=""  chartFill="le.chartfill.tinted.40"  lineWeight="Normal"  lineStyle="Solid"  control="0" />
                 </DataLayer>
               </PopModelList>
               <WindowPosition x="68"  y="14"  width="256"  height="256"  displayed="1"  panelState="" />
             </ChartData>
             <StyledText x="118"  y="330"  width="170"  height="36"  lineWeight="Normal"  fill="#ffffff"  stroke="#00ffffff"  lineStyle="Solid"  gradientColor="#808080"  gradientStyle="le.gradientstyle.none"  enabled="1"  xScale="1"  yScale="1"  aspectRatioLock="0"  alpha="1"  figID="com.treestar.layout.presentation.FigStyledText@ebb95e9#1630764825526"  rotation="0"  lock="0"  sizeLock="0"  contentLock="0"  wantsDrops="0"  autoFitContents="0"  autoMinimumSize="1"  padding="5,5,5,5" >
               <Content>&amp;#xA;&amp;#xA;    &amp;lt;p style=&amp;quot;margin-top:0;&amp;quot;&amp;gt;&amp;#xA;      &amp;lt;font style=&amp;quot;font-size:12pt;&amp;quot; color=&amp;quot;#000000&amp;quot; face=&amp;quot;Arial&amp;quot;&amp;gt;Hypoxia+MnO&amp;lt;/font&amp;gt;&amp;lt;font style=&amp;quot;font-size:8pt;&amp;quot; color=&amp;quot;#000000&amp;quot; face=&amp;quot;Arial&amp;quot;&amp;gt;2&amp;lt;/font&amp;gt;&amp;lt;font style=&amp;quot;font-size:12pt;&amp;quot; color=&amp;quot;#000000&amp;quot; face=&amp;quot;Arial&amp;quot;&amp;gt;@PLGA/Ssb1&amp;lt;/font&amp;gt;&amp;#xA;    &amp;lt;/p&amp;gt;&amp;#xA;</Content>
             </StyledText>
           </FigList>
           <ChartData x="374"  y="14"  width="256"  height="256"  lineWeight="Hairline"  fill="#ffffff"  stroke="#000000"  lineStyle="Solid"  gradientColor="#808080"  gradientStyle="le.gradientstyle.none"  enabled="1"  xScale="0.01"  yScale="0.01"  aspectRatioLock="0"  alpha="1"  figID="com.treestar.flowjo.charting.FigChartBox@30f1da35#1633874415232"  rotation="0"  lock="0"  sizeLock="0"  contentLock="0"  wantsDrops="0"  dependents="1"  showSampleName="1"  showFullPath="1"  showFreq="0"  showCount="1"  showPopulationName="1"  showGraphTitle="0"  showMedians="0"  useShortName="1"  showKeyword="0"  keyword=""  showStatistic="0"  statistic=""  offsetHistograms="0"  offsetX="0"  offsetY="0"  flipH="0"  flipV="0"  showAdjunctHistograms="0"  scaleH="1"  scaleV="1"  panelIndex="-1" >
             <Graph smoothing="1"  backColor="#ffffff"  foreColor="#000000"  type="Histogram"  fast="1"  rowCount="12276" >
               <Axis dimension="x"  name="FL1-A"  label=""  auto="auto" />
               <Axis dimension="y"  name=""  label=""  auto="auto" />
               <GraphSettings level="5%"  smoothingHighResolution="1"  contourHighResolution="1"  histogramSmoothingCount="0"  graphResolution="256"  showOutliers="0"  drawLargeDots="0"  dotsToDraw="8000"  tint="le.chartfill.tinted.40"  lineWeight="le.lineweight.normal"  lineStyle="le.linestyle.solid" />
               <GraphEnvironment showGrid="0"  showAxes=""  showGates="1"  showFreqOnPlots="1"  showGateNameOnPlots="1"  showMedians="0"  showUncomped="0"  addEventParam="0"  lastYAxisName="" >
                 <TextTraits font="SansSerif"  size="12"  name="Labels"  style="plain"  color="#000000"  background="#00ffffff"  just="left" />
                 <TextTraits font="SansSerif"  size="12"  name="LayoutGates"  style="plain"  color="#000000"  background="#00ffffff"  just="left" />
                 <TextTraits font="SansSerif"  size="10"  name="Numbers"  style="plain"  color="#000000"  background="#00ffffff"  just="left" />
                 <TextTraits font="SansSerif"  size="10"  name="Legend"  style="plain"  color="#000000"  background="#00ffffff"  just="left" />
                 <WindowPosition x="-11"  y="-11"  width="990"  height="990"  displayed="1"  panelState="--+" />
               </GraphEnvironment>
             </Graph>
             <Annotation lineWeight="NoLine"  fill="#00ffffff"  stroke="#808080"  lineStyle="Solid"  gradientColor="#808080"  gradientStyle="le.gradientstyle.none"  enabled="1"  xScale="1"  yScale="1"  aspectRatioLock="0"  alpha="1"  figID="com.treestar.flowjo.charting.FigChartAnnotation@17d53bc5#1630141918806"  rotation="0"  lock="0"  sizeLock="0"  contentLock="0"  wantsDrops="0"  autoFitContents="0"  autoMinimumSize="1"  padding="5,5,5,5" >
               <Content>&amp;#xA;&amp;lt;font style=&amp;quot;font-size:12pt;&amp;quot; color=&amp;quot;#000000&amp;quot; face=&amp;quot;Arial&amp;quot;&amp;gt;Hypoxia&amp;lt;/font&amp;gt;</Content>
               <WindowPosition x="90"  y="316"  width="88"  height="70"  displayed="1"  panelState="" />
             </Annotation>
             <Legend lineWeight="Hairline"  fill="#ffffff"  stroke="#000000"  lineStyle="Solid"  gradientColor="#808080"  gradientStyle="le.gradientstyle.none"  enabled="1"  xScale="1"  yScale="1"  aspectRatioLock="0"  alpha="1"  figID="com.treestar.flowjo.charting.legend.FigLegend@30470ebc#1630141918806"  rotation="0"  lock="0"  sizeLock="0"  contentLock="0"  wantsDrops="0"  rows="3"  columns="4"  drawGrid="1"  autoFitContents="0"  showHeader="1" >
               <RowSizes>
                 <Size index="0"  value="15" />
                 <Size index="1"  value="15" />
                 <Size index="2"  value="15" />
               </RowSizes>
               <ColSizes>
                 <Size index="0"  value="15" />
                 <Size index="1"  value="15" />
                 <Size index="2"  value="15" />
                 <Size index="3"  value="15" />
               </ColSizes>
               <WindowPosition x="280"  y="0"  width="60"  height="45"  displayed="0"  panelState="" />
               <Columns>
                 <Anno name="fj.anno.samplename" />
                 <Anno name="fj.anno.popname" />
                 <Statistic name="Count"  ancestor=""  correlate="" />
               </Columns>
             </Legend>
             <Ancestry lineWeight="Hairline"  fill="#ffffff"  stroke="#000000"  lineStyle="Solid"  gradientColor="#808080"  gradientStyle="le.gradientstyle.none"  enabled="1"  xScale="1"  yScale="1"  aspectRatioLock="0"  alpha="1"  figID="com.treestar.flowjo.charting.FigChartRow@1dcd6a33#1630141918806"  rotation="0"  lock="0"  sizeLock="0"  contentLock="0"  wantsDrops="0"  backgating="0"  horizontal="0"  backgatingLargeDots="0"  backgatingContours="0" >
               <WindowPosition x="0"  y="0"  width="0"  height="1"  displayed="0"  panelState="" />
             </Ancestry>
             <Multigraph lineWeight="Hairline"  fill="#00ffffff"  stroke="#000000"  lineStyle="Solid"  gradientColor="#808080"  gradientStyle="le.gradientstyle.none"  enabled="1"  xScale="1"  yScale="1"  aspectRatioLock="1"  alpha="1"  figID="com.treestar.flowjo.charting.FigChartGrid@67731ccd#1630141918806"  rotation="0"  lock="0"  sizeLock="0"  contentLock="0"  wantsDrops="0"  annoOffsetX="0"  annoOffsetY="0"  type="NONE"  rows="0"  columns="0" >
               <WindowPosition x="0"  y="0"  width="0"  height="1"  displayed="0"  panelState="" />
               <Parameters/>
             </Multigraph>
             <PopModelList>
               <DataLayer path="Lymphocytes"  panelValue="1"  discriminatorValue=""  sampleID="11" >
                 <LegendSpec color="#000000"  text=""  chartFill="le.chartfill.tinted.40"  lineWeight="Normal"  lineStyle="Solid"  control="0" />
               </DataLayer>
             </PopModelList>
             <WindowPosition x="374"  y="14"  width="256"  height="256"  displayed="1"  panelState="" />
           </ChartData>
           <ChartData x="682"  y="14"  width="256"  height="256"  lineWeight="Hairline"  fill="#ffffff"  stroke="#000000"  lineStyle="Solid"  gradientColor="#808080"  gradientStyle="le.gradientstyle.none"  enabled="1"  xScale="0.01"  yScale="0.01"  aspectRatioLock="0"  alpha="1"  figID="com.treestar.flowjo.charting.FigChartBox@9979423#1633874415241"  rotation="0"  lock="0"  sizeLock="0"  contentLock="0"  wantsDrops="0"  dependents="1"  showSampleName="1"  showFullPath="1"  showFreq="0"  showCount="1"  showPopulationName="1"  showGraphTitle="0"  showMedians="0"  useShortName="1"  showKeyword="0"  keyword=""  showStatistic="0"  statistic=""  offsetHistograms="0"  offsetX="0"  offsetY="0"  flipH="0"  flipV="0"  showAdjunctHistograms="0"  scaleH="1"  scaleV="1"  panelIndex="-1" >
             <Graph smoothing="1"  backColor="#ffffff"  foreColor="#000000"  type="Histogram"  fast="1"  rowCount="12174" >
               <Axis dimension="x"  name="FL1-A"  label=""  auto="auto" />
               <Axis dimension="y"  name=""  label=""  auto="auto" />
               <GraphSettings level="5%"  smoothingHighResolution="1"  contourHighResolution="1"  histogramSmoothingCount="0"  graphResolution="256"  showOutliers="0"  drawLargeDots="0"  dotsToDraw="8000"  tint="le.chartfill.tinted.40"  lineWeight="le.lineweight.normal"  lineStyle="le.linestyle.solid" />
               <GraphEnvironment showGrid="0"  showAxes=""  showGates="1"  showFreqOnPlots="1"  showGateNameOnPlots="1"  showMedians="0"  showUncomped="0"  addEventParam="0"  lastYAxisName="" >
                 <TextTraits font="SansSerif"  size="12"  name="Labels"  style="plain"  color="#000000"  background="#00ffffff"  just="left" />
                 <TextTraits font="SansSerif"  size="12"  name="LayoutGates"  style="plain"  color="#000000"  background="#00ffffff"  just="left" />
                 <TextTraits font="SansSerif"  size="10"  name="Numbers"  style="plain"  color="#000000"  background="#00ffffff"  just="left" />
                 <TextTraits font="SansSerif"  size="10"  name="Legend"  style="plain"  color="#000000"  background="#00ffffff"  just="left" />
                 <WindowPosition x="-11"  y="-11"  width="990"  height="990"  displayed="1"  panelState="--+" />
               </GraphEnvironment>
             </Graph>
             <Annotation lineWeight="NoLine"  fill="#00ffffff"  stroke="#808080"  lineStyle="Solid"  gradientColor="#808080"  gradientStyle="le.gradientstyle.none"  enabled="1"  xScale="1"  yScale="1"  aspectRatioLock="0"  alpha="1"  figID="com.treestar.flowjo.charting.FigChartAnnotation@7e1351fd#1630141954303"  rotation="0"  lock="0"  sizeLock="0"  contentLock="0"  wantsDrops="0"  autoFitContents="0"  autoMinimumSize="1"  padding="5,5,5,5" >
               <Content>&amp;#xA;&amp;lt;font style=&amp;quot;font-size:12pt;&amp;quot; color=&amp;quot;#000000&amp;quot; face=&amp;quot;Arial&amp;quot;&amp;gt;Hypoxia+Ssb1&amp;lt;/font&amp;gt;</Content>
               <WindowPosition x="76"  y="316"  width="95"  height="70"  displayed="1"  panelState="" />
             </Annotation>
             <Legend lineWeight="Hairline"  fill="#ffffff"  stroke="#000000"  lineStyle="Solid"  gradientColor="#808080"  gradientStyle="le.gradientstyle.none"  enabled="1"  xScale="1"  yScale="1"  aspectRatioLock="0"  alpha="1"  figID="com.treestar.flowjo.charting.legend.FigLegend@266bf9b5#1630141954303"  rotation="0"  lock="0"  sizeLock="0"  contentLock="0"  wantsDrops="0"  rows="3"  columns="4"  drawGrid="1"  autoFitContents="0"  showHeader="1" >
               <RowSizes>
                 <Size index="0"  value="15" />
                 <Size index="1"  value="15" />
                 <Size index="2"  value="15" />
               </RowSizes>
               <ColSizes>
                 <Size index="0"  value="15" />
                 <Size index="1"  value="15" />
                 <Size index="2"  value="15" />
                 <Size index="3"  value="15" />
               </ColSizes>
               <WindowPosition x="280"  y="0"  width="60"  height="45"  displayed="0"  panelState="" />
               <Columns>
                 <Anno name="fj.anno.samplename" />
                 <Anno name="fj.anno.popname" />
                 <Statistic name="Count"  ancestor=""  correlate="" />
               </Columns>
             </Legend>
             <Ancestry lineWeight="Hairline"  fill="#ffffff"  stroke="#000000"  lineStyle="Solid"  gradientColor="#808080"  gradientStyle="le.gradientstyle.none"  enabled="1"  xScale="1"  yScale="1"  aspectRatioLock="0"  alpha="1"  figID="com.treestar.flowjo.charting.FigChartRow@4878404e#1630141954303"  rotation="0"  lock="0"  sizeLock="0"  contentLock="0"  wantsDrops="0"  backgating="0"  horizontal="0"  backgatingLargeDots="0"  backgatingContours="0" >
               <WindowPosition x="0"  y="0"  width="0"  height="1"  displayed="0"  panelState="" />
             </Ancestry>
             <Multigraph lineWeight="Hairline"  fill="#00ffffff"  stroke="#000000"  lineStyle="Solid"  gradientColor="#808080"  gradientStyle="le.gradientstyle.none"  enabled="1"  xScale="1"  yScale="1"  aspectRatioLock="1"  alpha="1"  figID="com.treestar.flowjo.charting.FigChartGrid@709271b3#1630141954303"  rotation="0"  lock="0"  sizeLock="0"  contentLock="0"  wantsDrops="0"  annoOffsetX="0"  annoOffsetY="0"  type="NONE"  rows="0"  columns="0" >
               <WindowPosition x="0"  y="0"  width="0"  height="1"  displayed="0"  panelState="" />
               <Parameters/>
             </Multigraph>
             <PopModelList>
               <DataLayer path="Lymphocytes"  panelValue="1"  discriminatorValue=""  sampleID="9" >
                 <LegendSpec color="#000000"  text=""  chartFill="le.chartfill.tinted.40"  lineWeight="Normal"  lineStyle="Solid"  control="0" />
               </DataLayer>
             </PopModelList>
             <WindowPosition x="682"  y="14"  width="256"  height="256"  displayed="1"  panelState="" />
           </ChartData>
           <FigList x="1"  y="0"  width="324"  height="367"  lineWeight="Hairline"  fill="#ffffff"  stroke="#000000"  lineStyle="Solid"  gradientColor="#808080"  gradientStyle="le.gradientstyle.none"  enabled="1"  xScale="1"  yScale="1"  aspectRatioLock="0"  alpha="1"  figID="com.treestar.layout.presentation.FigGroup@5eda8790#1633874539269"  rotation="0"  lock="0"  sizeLock="0"  contentLock="0"  wantsDrops="0" >
             <ChartData x="68"  y="14"  width="256"  height="256"  lineWeight="Hairline"  fill="#ffffff"  stroke="#000000"  lineStyle="Solid"  gradientColor="#808080"  gradientStyle="le.gradientstyle.none"  enabled="1"  xScale="0.01"  yScale="0.01"  aspectRatioLock="0"  alpha="1"  figID="com.treestar.flowjo.charting.FigChartBox@23d44421#1633874415251"  rotation="0"  lock="0"  sizeLock="0"  contentLock="0"  wantsDrops="0"  dependents="1"  showSampleName="1"  showFullPath="1"  showFreq="0"  showCount="1"  showPopulationName="1"  showGraphTitle="0"  showMedians="0"  useShortName="1"  showKeyword="0"  keyword=""  showStatistic="0"  statistic=""  offsetHistograms="0"  offsetX="0"  offsetY="0"  flipH="0"  flipV="0"  showAdjunctHistograms="0"  scaleH="1"  scaleV="1"  panelIndex="-1" >
               <Graph smoothing="1"  backColor="#ffffff"  foreColor="#000000"  type="Histogram"  fast="1"  rowCount="11613" >
                 <Axis dimension="x"  name="FL1-A"  label=""  auto="auto" />
                 <Axis dimension="y"  name=""  label=""  auto="auto" />
                 <GraphSettings level="5%"  smoothingHighResolution="1"  contourHighResolution="1"  histogramSmoothingCount="0"  graphResolution="256"  showOutliers="0"  drawLargeDots="0"  dotsToDraw="8000"  tint="le.chartfill.tinted.40"  lineWeight="le.lineweight.normal"  lineStyle="le.linestyle.solid" />
                 <GraphEnvironment showGrid="0"  showAxes=""  showGates="1"  showFreqOnPlots="1"  showGateNameOnPlots="1"  showMedians="0"  showUncomped="0"  addEventParam="0"  lastYAxisName="" >
                   <TextTraits font="SansSerif"  size="12"  name="Labels"  style="plain"  color="#000000"  background="#00ffffff"  just="left" />
                   <TextTraits font="SansSerif"  size="12"  name="LayoutGates"  style="plain"  color="#000000"  background="#00ffffff"  just="left" />
                   <TextTraits font="SansSerif"  size="10"  name="Numbers"  style="plain"  color="#000000"  background="#00ffffff"  just="left" />
                   <TextTraits font="SansSerif"  size="10"  name="Legend"  style="plain"  color="#000000"  background="#00ffffff"  just="left" />
                   <WindowPosition x="-11"  y="-11"  width="990"  height="990"  displayed="1"  panelState="--+" />
                 </GraphEnvironment>
               </Graph>
               <Annotation lineWeight="NoLine"  fill="#00ffffff"  stroke="#808080"  lineStyle="Solid"  gradientColor="#808080"  gradientStyle="le.gradientstyle.none"  enabled="1"  xScale="1"  yScale="1"  aspectRatioLock="0"  alpha="1"  figID="com.treestar.flowjo.charting.FigChartAnnotation@6acdd5a4#1630141868795"  rotation="0"  lock="0"  sizeLock="0"  contentLock="0"  wantsDrops="0"  autoFitContents="0"  autoMinimumSize="1"  padding="5,5,5,5" >
                 <Content>&amp;#xA;&amp;lt;font style=&amp;quot;font-size:12pt;&amp;quot; color=&amp;quot;#000000&amp;quot; face=&amp;quot;SansSerif&amp;quot;&amp;gt;&amp;lt;input value=&amp;quot;%3CAnno+name%3D%22fj.anno.samplename%22+%2F%3E&amp;quot; style=&amp;quot;color:#000000; font-family:SansSerif; font-weight:normal;&amp;quot; type=&amp;quot;fjml&amp;quot;&amp;gt;&amp;lt;br style=&amp;quot;color:#000000; font-family:SansSerif; font-weight:normal;&amp;quot;&amp;gt;&amp;lt;input value=&amp;quot;%3CAnno+name%3D%22fj.anno.popname%22+%2F%3E&amp;quot; style=&amp;quot;color:#000000; font-family:SansSerif; font-weight:normal;&amp;quot; type=&amp;quot;fjml&amp;quot;&amp;gt;&amp;lt;br style=&amp;quot;color:#000000; font-family:SansSerif; font-weight:normal;&amp;quot;&amp;gt;&amp;lt;input value=&amp;quot;%3CStatistic+name%3D%22Count%22++id%3D%22%22++ancestor%3D%22%22+%2F%3E&amp;quot; style=&amp;quot;color:#000000; font-family:SansSerif; font-weight:normal;&amp;quot; type=&amp;quot;fjml&amp;quot;&amp;gt;&amp;lt;/font&amp;gt;</Content>
                 <WindowPosition x="80"  y="316"  width="88"  height="70"  displayed="0"  panelState="" />
               </Annotation>
               <Legend lineWeight="Hairline"  fill="#ffffff"  stroke="#000000"  lineStyle="Solid"  gradientColor="#808080"  gradientStyle="le.gradientstyle.none"  enabled="1"  xScale="1"  yScale="1"  aspectRatioLock="0"  alpha="1"  figID="com.treestar.flowjo.charting.legend.FigLegend@6f8538c3#1630141868795"  rotation="0"  lock="0"  sizeLock="0"  contentLock="0"  wantsDrops="0"  rows="3"  columns="4"  drawGrid="1"  autoFitContents="0"  showHeader="1" >
                 <RowSizes>
                   <Size index="0"  value="15" />
                   <Size index="1"  value="15" />
                   <Size index="2"  value="15" />
                 </RowSizes>
                 <ColSizes>
                   <Size index="0"  value="15" />
                   <Size index="1"  value="15" />
                   <Size index="2"  value="15" />
                   <Size index="3"  value="15" />
                 </ColSizes>
                 <WindowPosition x="280"  y="0"  width="60"  height="45"  displayed="0"  panelState="" />
                 <Columns>
                   <Anno name="fj.anno.samplename" />
                   <Anno name="fj.anno.popname" />
                   <Statistic name="Count"  ancestor=""  correlate="" />
                 </Columns>
               </Legend>
               <Ancestry lineWeight="Hairline"  fill="#ffffff"  stroke="#000000"  lineStyle="Solid"  gradientColor="#808080"  gradientStyle="le.gradientstyle.none"  enabled="1"  xScale="1"  yScale="1"  aspectRatioLock="0"  alpha="1"  figID="com.treestar.flowjo.charting.FigChartRow@1ff747e6#1630141868795"  rotation="0"  lock="0"  sizeLock="0"  contentLock="0"  wantsDrops="0"  backgating="0"  horizontal="0"  backgatingLargeDots="0"  backgatingContours="0" >
                 <WindowPosition x="0"  y="0"  width="0"  height="1"  displayed="0"  panelState="" />
               </Ancestry>
               <Multigraph lineWeight="Hairline"  fill="#00ffffff"  stroke="#000000"  lineStyle="Solid"  gradientColor="#808080"  gradientStyle="le.gradientstyle.none"  enabled="1"  xScale="1"  yScale="1"  aspectRatioLock="1"  alpha="1"  figID="com.treestar.flowjo.charting.FigChartGrid@23915d6f#1630141868795"  rotation="0"  lock="0"  sizeLock="0"  contentLock="0"  wantsDrops="0"  annoOffsetX="0"  annoOffsetY="0"  type="NONE"  rows="0"  columns="0" >
                 <WindowPosition x="0"  y="0"  width="0"  height="1"  displayed="0"  panelState="" />
                 <Parameters/>
               </Multigraph>
               <PopModelList>
                 <DataLayer path="Lymphocytes"  panelValue="1"  discriminatorValue=""  sampleID="5" >
                   <LegendSpec color="#000000"  text=""  chartFill="le.chartfill.tinted.40"  lineWeight="Normal"  lineStyle="Solid"  control="0" />
                 </DataLayer>
               </PopModelList>
               <WindowPosition x="68"  y="14"  width="256"  height="256"  displayed="1"  panelState="" />
             </ChartData>
             <StyledText x="155"  y="331"  width="57"  height="36"  lineWeight="Normal"  fill="#00ffffff"  stroke="#00ffffff"  lineStyle="Solid"  gradientColor="#808080"  gradientStyle="le.gradientstyle.none"  enabled="1"  xScale="1"  yScale="1"  aspectRatioLock="0"  alpha="1"  figID="com.treestar.layout.presentation.FigStyledText@48b68391#1630764127363"  rotation="0"  lock="0"  sizeLock="0"  contentLock="0"  wantsDrops="0"  autoFitContents="0"  autoMinimumSize="1"  padding="5,5,5,5" >
               <Content>&amp;#xA;&amp;#xA;    &amp;lt;p style=&amp;quot;margin-top:0;&amp;quot;&amp;gt;&amp;#xA;      &amp;lt;font style=&amp;quot;font-size:12pt;&amp;quot; color=&amp;quot;#000000&amp;quot; face=&amp;quot;SansSerif&amp;quot;&amp;gt;Normal&amp;lt;/font&amp;gt;&amp;#xA;    &amp;lt;/p&amp;gt;&amp;#xA;</Content>
             </StyledText>
           </FigList>
           <FigList x="0"  y="362"  width="324"  height="363"  lineWeight="Hairline"  fill="#ffffff"  stroke="#000000"  lineStyle="Solid"  gradientColor="#808080"  gradientStyle="le.gradientstyle.none"  enabled="1"  xScale="1"  yScale="1"  aspectRatioLock="0"  alpha="1"  figID="com.treestar.layout.presentation.FigGroup@5cfa2f96#1633874539270"  rotation="0"  lock="0"  sizeLock="0"  contentLock="0"  wantsDrops="0" >
             <ChartData x="68"  y="14"  width="256"  height="256"  lineWeight="Hairline"  fill="#ffffff"  stroke="#000000"  lineStyle="Solid"  gradientColor="#808080"  gradientStyle="le.gradientstyle.none"  enabled="1"  xScale="0.01"  yScale="0.01"  aspectRatioLock="0"  alpha="1"  figID="com.treestar.flowjo.charting.FigChartBox@30847332#1633874415262"  rotation="0"  lock="0"  sizeLock="0"  contentLock="0"  wantsDrops="0"  dependents="1"  showSampleName="1"  showFullPath="1"  showFreq="0"  showCount="1"  showPopulationName="1"  showGraphTitle="0"  showMedians="0"  useShortName="1"  showKeyword="0"  keyword=""  showStatistic="0"  statistic=""  offsetHistograms="0"  offsetX="0"  offsetY="0"  flipH="0"  flipV="0"  showAdjunctHistograms="0"  scaleH="1"  scaleV="1"  panelIndex="-1" >
               <Graph smoothing="1"  backColor="#ffffff"  foreColor="#000000"  type="Histogram"  fast="1"  rowCount="12369" >
                 <Axis dimension="x"  name="FL1-A"  label=""  auto="auto" />
                 <Axis dimension="y"  name=""  label=""  auto="auto" />
                 <GraphSettings level="5%"  smoothingHighResolution="1"  contourHighResolution="1"  histogramSmoothingCount="0"  graphResolution="256"  showOutliers="0"  drawLargeDots="0"  dotsToDraw="8000"  tint="le.chartfill.tinted.40"  lineWeight="le.lineweight.normal"  lineStyle="le.linestyle.solid" />
                 <GraphEnvironment showGrid="0"  showAxes=""  showGates="1"  showFreqOnPlots="1"  showGateNameOnPlots="1"  showMedians="0"  showUncomped="0"  addEventParam="0"  lastYAxisName="" >
                   <TextTraits font="SansSerif"  size="12"  name="Labels"  style="plain"  color="#000000"  background="#00ffffff"  just="left" />
                   <TextTraits font="SansSerif"  size="12"  name="LayoutGates"  style="plain"  color="#000000"  background="#00ffffff"  just="left" />
                   <TextTraits font="SansSerif"  size="10"  name="Numbers"  style="plain"  color="#000000"  background="#00ffffff"  just="left" />
                   <TextTraits font="SansSerif"  size="10"  name="Legend"  style="plain"  color="#000000"  background="#00ffffff"  just="left" />
                   <WindowPosition x="-11"  y="-11"  width="990"  height="990"  displayed="1"  panelState="--+" />
                 </GraphEnvironment>
               </Graph>
               <Annotation lineWeight="NoLine"  fill="#00ffffff"  stroke="#808080"  lineStyle="Solid"  gradientColor="#808080"  gradientStyle="le.gradientstyle.none"  enabled="1"  xScale="1"  yScale="1"  aspectRatioLock="0"  alpha="1"  figID="com.treestar.flowjo.charting.FigChartAnnotation@2dd4df38#1630141987210"  rotation="0"  lock="0"  sizeLock="0"  contentLock="0"  wantsDrops="0"  autoFitContents="0"  autoMinimumSize="1"  padding="5,5,5,5" >
                 <Content>&amp;#xA;&amp;lt;font style=&amp;quot;font-size:12pt;&amp;quot; color=&amp;quot;#000000&amp;quot; face=&amp;quot;SansSerif&amp;quot;&amp;gt;Hypoxia&amp;lt;/font&amp;gt; &amp;lt;font style=&amp;quot;font-size:12pt;&amp;quot; color=&amp;quot;#000000&amp;quot; face=&amp;quot;Arial&amp;quot;&amp;gt;Hypoxia+MnO2&amp;lt;/font&amp;gt;</Content>
                 <WindowPosition x="92"  y="431"  width="145"  height="70"  displayed="0"  panelState="" />
               </Annotation>
               <Legend lineWeight="Hairline"  fill="#ffffff"  stroke="#000000"  lineStyle="Solid"  gradientColor="#808080"  gradientStyle="le.gradientstyle.none"  enabled="1"  xScale="1"  yScale="1"  aspectRatioLock="0"  alpha="1"  figID="com.treestar.flowjo.charting.legend.FigLegend@728aed09#1630141987210"  rotation="0"  lock="0"  sizeLock="0"  contentLock="0"  wantsDrops="0"  rows="3"  columns="4"  drawGrid="1"  autoFitContents="0"  showHeader="1" >
                 <RowSizes>
                   <Size index="0"  value="15" />
                   <Size index="1"  value="15" />
                   <Size index="2"  value="15" />
                 </RowSizes>
                 <ColSizes>
                   <Size index="0"  value="15" />
                   <Size index="1"  value="15" />
                   <Size index="2"  value="15" />
                   <Size index="3"  value="15" />
                 </ColSizes>
                 <WindowPosition x="280"  y="0"  width="60"  height="45"  displayed="0"  panelState="" />
                 <Columns>
                   <Anno name="fj.anno.samplename" />
                   <Anno name="fj.anno.popname" />
                   <Statistic name="Count"  ancestor=""  correlate="" />
                 </Columns>
               </Legend>
               <Ancestry lineWeight="Hairline"  fill="#ffffff"  stroke="#000000"  lineStyle="Solid"  gradientColor="#808080"  gradientStyle="le.gradientstyle.none"  enabled="1"  xScale="1"  yScale="1"  aspectRatioLock="0"  alpha="1"  figID="com.treestar.flowjo.charting.FigChartRow@694d3787#1630141987210"  rotation="0"  lock="0"  sizeLock="0"  contentLock="0"  wantsDrops="0"  backgating="0"  horizontal="0"  backgatingLargeDots="0"  backgatingContours="0" >
                 <WindowPosition x="0"  y="0"  width="0"  height="1"  displayed="0"  panelState="" />
               </Ancestry>
               <Multigraph lineWeight="Hairline"  fill="#00ffffff"  stroke="#000000"  lineStyle="Solid"  gradientColor="#808080"  gradientStyle="le.gradientstyle.none"  enabled="1"  xScale="1"  yScale="1"  aspectRatioLock="1"  alpha="1"  figID="com.treestar.flowjo.charting.FigChartGrid@4c78b613#1630141987210"  rotation="0"  lock="0"  sizeLock="0"  contentLock="0"  wantsDrops="0"  annoOffsetX="0"  annoOffsetY="0"  type="NONE"  rows="0"  columns="0" >
                 <WindowPosition x="0"  y="0"  width="0"  height="1"  displayed="0"  panelState="" />
                 <Parameters/>
               </Multigraph>
               <PopModelList>
                 <DataLayer path="Lymphocytes"  panelValue="1"  discriminatorValue=""  sampleID="1" >
                   <LegendSpec color="#000000"  text=""  chartFill="le.chartfill.tinted.40"  lineWeight="Normal"  lineStyle="Solid"  control="0" />
                 </DataLayer>
               </PopModelList>
               <WindowPosition x="68"  y="14"  width="256"  height="256"  displayed="1"  panelState="" />
             </ChartData>
             <StyledText x="146"  y="327"  width="103"  height="36"  lineWeight="Normal"  fill="#00ffffff"  stroke="#00ffffff"  lineStyle="Solid"  gradientColor="#808080"  gradientStyle="le.gradientstyle.none"  enabled="1"  xScale="1"  yScale="1"  aspectRatioLock="0"  alpha="1"  figID="com.treestar.layout.presentation.FigStyledText@4c209865#1630764703673"  rotation="0"  lock="0"  sizeLock="0"  contentLock="0"  wantsDrops="0"  autoFitContents="0"  autoMinimumSize="1"  padding="5,5,5,5" >
               <Content>&amp;#xA;&amp;#xA;    &amp;lt;p style=&amp;quot;margin-top:0;&amp;quot;&amp;gt;&amp;#xA;      &amp;lt;font style=&amp;quot;font-size:12pt;&amp;quot; color=&amp;quot;#000000&amp;quot; face=&amp;quot;Arial&amp;quot;&amp;gt;Hypoxia+MnO&amp;lt;/font&amp;gt;&amp;lt;font style=&amp;quot;font-size:8pt;&amp;quot; color=&amp;quot;#000000&amp;quot; face=&amp;quot;Arial&amp;quot;&amp;gt;2&amp;lt;/font&amp;gt;&amp;#xA;    &amp;lt;/p&amp;gt;&amp;#xA;</Content>
             </StyledText>
           </FigList>
           <FigList x="307"  y="362"  width="324"  height="368"  lineWeight="Hairline"  fill="#ffffff"  stroke="#000000"  lineStyle="Solid"  gradientColor="#808080"  gradientStyle="le.gradientstyle.none"  enabled="1"  xScale="1"  yScale="1"  aspectRatioLock="0"  alpha="1"  figID="com.treestar.layout.presentation.FigGroup@2d4a508a#1633874539272"  rotation="0"  lock="0"  sizeLock="0"  contentLock="0"  wantsDrops="0" >
             <ChartData x="68"  y="14"  width="256"  height="256"  lineWeight="Hairline"  fill="#ffffff"  stroke="#000000"  lineStyle="Solid"  gradientColor="#808080"  gradientStyle="le.gradientstyle.none"  enabled="1"  xScale="0.01"  yScale="0.01"  aspectRatioLock="0"  alpha="1"  figID="com.treestar.flowjo.charting.FigChartBox@273a976#1633874415273"  rotation="0"  lock="0"  sizeLock="0"  contentLock="0"  wantsDrops="0"  dependents="1"  showSampleName="1"  showFullPath="1"  showFreq="0"  showCount="1"  showPopulationName="1"  showGraphTitle="0"  showMedians="0"  useShortName="1"  showKeyword="0"  keyword=""  showStatistic="0"  statistic=""  offsetHistograms="0"  offsetX="0"  offsetY="0"  flipH="0"  flipV="0"  showAdjunctHistograms="0"  scaleH="1"  scaleV="1"  panelIndex="-1" >
               <Graph smoothing="1"  backColor="#ffffff"  foreColor="#000000"  type="Histogram"  fast="1"  rowCount="12502" >
                 <Axis dimension="x"  name="FL1-A"  label=""  auto="auto" />
                 <Axis dimension="y"  name=""  label=""  auto="auto" />
                 <GraphSettings level="5%"  smoothingHighResolution="1"  contourHighResolution="1"  histogramSmoothingCount="0"  graphResolution="256"  showOutliers="0"  drawLargeDots="0"  dotsToDraw="8000"  tint="le.chartfill.tinted.40"  lineWeight="le.lineweight.normal"  lineStyle="le.linestyle.solid" />
                 <GraphEnvironment showGrid="0"  showAxes=""  showGates="1"  showFreqOnPlots="1"  showGateNameOnPlots="1"  showMedians="0"  showUncomped="0"  addEventParam="0"  lastYAxisName="" >
                   <TextTraits font="SansSerif"  size="12"  name="Labels"  style="plain"  color="#000000"  background="#00ffffff"  just="left" />
                   <TextTraits font="SansSerif"  size="12"  name="LayoutGates"  style="plain"  color="#000000"  background="#00ffffff"  just="left" />
                   <TextTraits font="SansSerif"  size="10"  name="Numbers"  style="plain"  color="#000000"  background="#00ffffff"  just="left" />
                   <TextTraits font="SansSerif"  size="10"  name="Legend"  style="plain"  color="#000000"  background="#00ffffff"  just="left" />
                   <WindowPosition x="-11"  y="-11"  width="990"  height="990"  displayed="1"  panelState="--+" />
                 </GraphEnvironment>
               </Graph>
               <Annotation lineWeight="NoLine"  fill="#00ffffff"  stroke="#808080"  lineStyle="Solid"  gradientColor="#808080"  gradientStyle="le.gradientstyle.none"  enabled="1"  xScale="1"  yScale="1"  aspectRatioLock="0"  alpha="1"  figID="com.treestar.flowjo.charting.FigChartAnnotation@38c60261#1630142018717"  rotation="0"  lock="0"  sizeLock="0"  contentLock="0"  wantsDrops="0"  autoFitContents="0"  autoMinimumSize="1"  padding="5,5,5,5" >
                 <Content>&amp;#xA;&amp;lt;font face=&amp;quot;Arial&amp;quot;&amp;gt;Hypoxia+PLGA/Ssb1&amp;lt;/font&amp;gt;</Content>
                 <WindowPosition x="72"  y="436"  width="146"  height="70"  displayed="0"  panelState="" />
               </Annotation>
               <Legend lineWeight="Hairline"  fill="#ffffff"  stroke="#000000"  lineStyle="Solid"  gradientColor="#808080"  gradientStyle="le.gradientstyle.none"  enabled="1"  xScale="1"  yScale="1"  aspectRatioLock="0"  alpha="1"  figID="com.treestar.flowjo.charting.legend.FigLegend@4fc64b65#1630142018717"  rotation="0"  lock="0"  sizeLock="0"  contentLock="0"  wantsDrops="0"  rows="3"  columns="4"  drawGrid="1"  autoFitContents="0"  showHeader="1" >
                 <RowSizes>
                   <Size index="0"  value="15" />
                   <Size index="1"  value="15" />
                   <Size index="2"  value="15" />
                 </RowSizes>
                 <ColSizes>
                   <Size index="0"  value="15" />
                   <Size index="1"  value="15" />
                   <Size index="2"  value="15" />
                   <Size index="3"  value="15" />
                 </ColSizes>
                 <WindowPosition x="280"  y="0"  width="60"  height="45"  displayed="0"  panelState="" />
                 <Columns>
                   <Anno name="fj.anno.samplename" />
                   <Anno name="fj.anno.popname" />
                   <Statistic name="Count"  ancestor=""  correlate="" />
                 </Columns>
               </Legend>
               <Ancestry lineWeight="Hairline"  fill="#ffffff"  stroke="#000000"  lineStyle="Solid"  gradientColor="#808080"  gradientStyle="le.gradientstyle.none"  enabled="1"  xScale="1"  yScale="1"  aspectRatioLock="0"  alpha="1"  figID="com.treestar.flowjo.charting.FigChartRow@5d7dfa34#1630142018717"  rotation="0"  lock="0"  sizeLock="0"  contentLock="0"  wantsDrops="0"  backgating="0"  horizontal="0"  backgatingLargeDots="0"  backgatingContours="0" >
                 <WindowPosition x="0"  y="0"  width="0"  height="1"  displayed="0"  panelState="" />
               </Ancestry>
               <Multigraph lineWeight="Hairline"  fill="#00ffffff"  stroke="#000000"  lineStyle="Solid"  gradientColor="#808080"  gradientStyle="le.gradientstyle.none"  enabled="1"  xScale="1"  yScale="1"  aspectRatioLock="1"  alpha="1"  figID="com.treestar.flowjo.charting.FigChartGrid@5b4aa17#1630142018717"  rotation="0"  lock="0"  sizeLock="0"  contentLock="0"  wantsDrops="0"  annoOffsetX="0"  annoOffsetY="0"  type="NONE"  rows="0"  columns="0" >
                 <WindowPosition x="0"  y="0"  width="0"  height="1"  displayed="0"  panelState="" />
                 <Parameters/>
               </Multigraph>
               <PopModelList>
                 <DataLayer path="Lymphocytes"  panelValue="1"  discriminatorValue=""  sampleID="8" >
                   <LegendSpec color="#000000"  text=""  chartFill="le.chartfill.tinted.40"  lineWeight="Normal"  lineStyle="Solid"  control="0" />
                 </DataLayer>
               </PopModelList>
               <WindowPosition x="68"  y="14"  width="256"  height="256"  displayed="1"  panelState="" />
             </ChartData>
             <StyledText x="129"  y="332"  width="129"  height="36"  lineWeight="Normal"  fill="#00ffffff"  stroke="#00ffffff"  lineStyle="Solid"  gradientColor="#808080"  gradientStyle="le.gradientstyle.none"  enabled="1"  xScale="1"  yScale="1"  aspectRatioLock="0"  alpha="1"  figID="com.treestar.layout.presentation.FigStyledText@4b5ab947#1630764761400"  rotation="0"  lock="0"  sizeLock="0"  contentLock="0"  wantsDrops="0"  autoFitContents="0"  autoMinimumSize="1"  padding="5,5,5,5" >
               <Content>&amp;#xA;&amp;#xA;    &amp;lt;p style=&amp;quot;margin-top:0;&amp;quot;&amp;gt;&amp;#xA;      &amp;lt;font style=&amp;quot;font-size:12pt;&amp;quot; color=&amp;quot;#000000&amp;quot; face=&amp;quot;Arial&amp;quot;&amp;gt;Hypoxia+PLGA/Ssb1&amp;lt;/font&amp;gt;&amp;#xA;    &amp;lt;/p&amp;gt;&amp;#xA;</Content>
             </StyledText>
           </FigList>
         </FigList>
       </FigList>
     </Layout>
     <WindowPosition x="-11"  y="-11"  width="1942"  height="1042"  displayed="0" />
   </LayoutEditor>
   <Scripts>
     <Script lang="text/javascript"  name="New Script" />
   </Scripts>
   <Experiment>
     <PlateModel name="Plate"  color="#00ffffff"  rows="8"  columns="12"  plateID="00000"  expID="000-00000"  format="Plate"  showNEntries="1"  peHeatmap="1"  peShowEnums="1"  peThickBorders="1" >
       <PrintLayout flipPattern0="0"  rows="1"  columns="1"  padding="36"  header=""  footer=""  headerActive="1"  footerActive="1"  scalingMode="fj.print.scale.none"  scaling="1"  orientation="1"  width="595.2744"  height="841.8888"  imageableX="72"  imageableY="72"  imageableWidth="451.2744"  imageableHeight="697.8888" />
     </PlateModel>
     <PlateEditorState>
       <KeywordList>
         <Keyword attribute="Assay"  value="GFP Reporter" />
         <Keyword attribute="Time point"  value="24hr" />
         <Keyword attribute="Treatment &quot;Drug A&quot;"  value="10ug/L" />
       </KeywordList>
       <StagingArea>
         <StagingWell/>
         <StagingWell/>
         <StagingWell/>
         <StagingWell/>
       </StagingArea>
     </PlateEditorState>
   </Experiment>
   <Exports/>
   <SOPS/>
   <experiment>
     <figures>
       <figure id="1"  mimetype="image/png"  description="Layout" >
         <Image>iVBORw0KGgoAAAANSUhEUgAACSgAAAUDCAYAAADI4Fy6AACAAElEQVR42uzdf2zV5d3w8RN+lRjX&#xA;&#xA;yC2Dzq60ODBsCCOFR6TjljoQKlYpiqMIlaqIxbqOrDoRMY1jq2RETYCsWQhhP0xcgnHJCNHFKDHG&#xA;&#xA;kCfeic8fdx6Xmz+apX/wB8lYxjKe2CXX0+9l4Qbu/jin9LQ95/t6JZ94+u2hPVzXhX+98/1mMgAA&#xA;&#xA;AAAAAAAAAAAAAAAAAAAAAAAAAAAAAAAAAAAAAAAAAAAAAAAAAAAAAAAAAAAAAAAAAAAAAAAAAAAA&#xA;&#xA;AAAAAAAAAAAAAAAAAAAAAAAAAAAAAAAAAAAAAAAAAAAAAAAAAAAAAAAAAAAAAAAAAAAAAAAAAAAA&#xA;&#xA;AAAAAAAAAAAAAAAAAAAAAAAAAAAAAAAAAAAAAAAAAAAAAAAAAAAAAAAAAAAAAAAAAAAAAAAAAAAA&#xA;&#xA;AAAAAAAAAAAAAAAAAAAAAAAAAAAAAAAAAAAAAAAAAAAAAAAAAAAAAAAAAAAAAAAAAAAAAAAAAAAA&#xA;&#xA;AAAAAAAAAAAAAAAAAAAAAAAAAAAAAAAAAAAAAAAAAAAAAAAAAAAAAAAAAAAAAAAAAAAAAAAAAAAA&#xA;&#xA;AAAAAAAAAAAAAAAAAAAAAAAAAAAAAAAAAAAAAAAAAAAAAAAAAAAAAAAAAAAAAAAAAAAAAAAAAAAA&#xA;&#xA;AAAAAAAAAAAAAAAAAAAAAAAAAAAAAAAAAAAAAAAAAAAAAAAAAAAAAAAAAAAAAAAAAAAAAAAAAAAA&#xA;&#xA;AAAAAAAAAAAAAAAAAAAAAAAAAAAAAAAAAAAAAAAAAAAAAAAAAAAAAAAAAAAAAAAAAAAAAAAAAAAA&#xA;&#xA;AAAAAAAAAAAAAAAAAAAAAAAAAAAAAAAAAAAAAAAAAAAAAAAAAAAAAAAAAAAAAAAAAAAAAAAAAAAA&#xA;&#xA;AAAAAAAAAAAAAAAAAAAAAAAAAAAAAAAAAAAAAAAAAAAAAAAAAAAAAAAAAAAAAAAAAAAAAAAAAAAA&#xA;&#xA;AAAAAAAAAAAAAAAAAAAAAAAAAAAAAAAAAAAAAAAAAAAAAAAAAAAAAAAAAAAAAAAAAAAAAAAAAAAA&#xA;&#xA;AAAAAAAAAAAAAAAAAAAAAAAAAAAAAAAAAAAAAAAAAAAAAAAAAAAAAAAAAAAAAAAAAAAAAAAAAAAA&#xA;&#xA;AAAAAAAAAAAAAAAAAAAAAAAAAAAAAAAAAAAAAAAAAAAAAAAAAAAAAAAAAAAAAAAAAAAAAAAAAAAA&#xA;&#xA;AAAAAAAAAAAAAAAAAAAAAAAAAAAAAAAAAAAAAAAAAAAAAAAAAAAAAAAAAAAAAAAAAAAAAAAAAAAA&#xA;&#xA;AAAAAAAAAAAAAAAAAAAAAAAAAAAAAAAAAAAAAAAAAAAAAAAAAAAAAAAAAAAAAAAAAAAAAAAAAAAA&#xA;&#xA;AAAAAADjKgCp5f+AAAAAAAAAAMBYCMaYVA8AAAAAAAAAwKi7JlAAUnsHJYESAAAAAAAAAJB3Kg0Q&#xA;&#xA;KAEAAAAAAAAA5I1KAwRKAAAAAAAAAAB5o9IAgRIAAAAAAAAAQN6oNECgBAAAAAAAAACQNyoNECgB&#xA;&#xA;AAAAAAAAAOSNSgMESgAAAAAAAAAAeRMuXLig1ACBEgAAAAAAAABAXoTjx48rNUCgBAAAAAAAAACQ&#xA;&#xA;F6Gjo0OpAQIlAAAAAAAAAIC8ECiBQAkAAAAAAAAAIG8ESiBQAgAAAAAAAADIG4ESCJQAAAAAAAAA&#xA;&#xA;APJmwEAp81W4cM1c/b3B3nP9e69/Xy7hBIxyiOM8C5QAAAAAAAAAgHEwaKCUS2wx2PszA8Qd2cYc&#xA;&#xA;GZESoxjiOM8CJQAAAAAAAABgfIQ9e/bkJejIZBl5CJQohEApX+d5PM95RqAEAAAAAAAAAIyB0Nzc&#xA;&#xA;PKZBhzsoUUyB0o2e54xACQAAAAAAAAAoQuHqGSxQunrGKujIjOARWpBliDOhzvP1n2k8znpGoAQA&#xA;&#xA;AAAAAAAAjIFxu4NSZoAwIzNItJEZx4gDd1Aa7fPsDkoAAAAAAAAAQJqMeaCUy8/OCJKY4IHSjZ7n&#xA;&#xA;jEAJAAAAAAAAAChyeQuUcg2OMiMIQGCsAqViPM8ZgRIAAAAAAAAAMAbyGijl8ni2jECJCR4oFdt5&#xA;&#xA;zgiUAAAAAAAAAIAxMGCgBKQj3PK/QAAAAAAAAAAg3wRKIFACAAAAAAAAAMgbgRIIlAAAAAAAAAAA&#xA;&#xA;8kagBAIlAAAAAAAAAIC8ESiBQAkAAAAAAAAAIG8ESiBQAgAAAAAAAADIG4ESCJQAAAAAAAAAAPJG&#xA;&#xA;oAQCJQAAAAAAAACAvAnbtm1TajCk3t5eiyBQAgAAAAAAAAAYkbBmzZqh4oU4QwUO2UQQFK6TJ0+G&#xA;&#xA;np4eCzHEv4/h/o0M9p5s/rxACQAAAAAAAAAodKG2tnbYqCgzRFyRTcRB4VqyZEn4/PPPLcQoxHlX&#xA;&#xA;f53NvzGBEgAAAAAAAABQDPIWKF3+XkagVLB+9rOfxf374IMPLMYIYqJMDoGSOygBAAAAAAAAAMXk&#xA;&#xA;mkdLjSRQyuQQH2UESgVr8uTJcf9OnDhhMUb4eLfhAqWMR7wBAAAAAAAAAEVu2EApM0BAkREoFb1P&#xA;&#xA;P/30yt4fPXrUguR4h7GBYqah7kCW8Yg3AAAAAAAAAKBIDRgoXR9QZAYJKTICpaLR29sbDh48eOXr&#xA;&#xA;rq6uK2ego6PDAo3gjGdyeMRbRqAEAAAAAAAAABSpQQOl4e6olMniEVcCpcLx1ltvxb167rnn4tc/&#xA;&#xA;/OEPw9SpU+O1ffv2WSCBEgAAAAAAAADAiAz7iLdcAgyBUuHatGnTleDsxIkTYf369aGsrCyUl5eH&#xA;&#xA;5uZmCzQK/z4yAiUAAAAAAAAAIIWGfcRbZohwIpNFZJERKBXE492+9rWvhZqamnDLLbeE+vr6MG/e&#xA;&#xA;vLBw4cJQVVUVGhsbLVKW/z4G+nqwf0eZLO9CJlACAAAAAAAAAApZVo94o7h98sknMVZpamoK9913&#xA;&#xA;X5g+fXr8+t577w3Lli0LK1eutEjFG1kBAAAAAAAAAOSVQInwzjvvxFhl7969YdeuXVfu6vODH/wg&#xA;&#xA;rFmzJt5NCYESAAAAAAAAAMBICJQIR44cibFKZ2dn+NWvfhXvnJR83draGjZs2BAf+4ZACQAAAAAA&#xA;&#xA;AABgJARKhJdeeinGKkmolARKlyOlAwcOhEcffTR+D4ESAAAAAAAAAMBIhAULFig1Um7Hjh2hpKTk&#xA;&#xA;Spx0ebq6usLjjz8eQ5bz589bKIESAAAAAAAAAEDOQlVVlVIj5RoaGsKtt976PwKlZJJ4KTknX3zx&#xA;&#xA;hYUSKAEAAAAAAAAA5EygRKipqQm33377gIFSe3t7DFlOnz5toQRKAAAAAAAAAAA5EygRH/O3ePHi&#xA;&#xA;AQOlV199NYYsb7/9toUSKAEAAAAAAAAA5EygRJg9e3a8i9JAgVJnZ2cMWY4fP26hBEoAAAAAAAAA&#xA;&#xA;ADkTKBGmTZsW6urqBgyUjhw5EkOW1157zUIJlAAAAAAAAAAABhSGGoFSul28eDGeg0ceeWTAQCmZ&#xA;&#xA;5PsdHR0WS6AEAAAAAAAAABS4xX3zH33zZd/8Z9+s6r/+UN/8rf/6n/u/Hur69QRKDKq7uzueg+3b&#xA;&#xA;tw8aKM2cOTO0tLRYLIESAAAAAAAAAFDgkijp4f7X/9435/tff9g3Df2vt/bNH4e5nguBUsqdOXMm&#xA;&#xA;hiptbW2DBkrl5eWhubnZYgmUAAAAAAAAAIAiMalv6vvm//Z//Y/+a5e/9/dhrudCoJRyp06diqHK&#xA;&#xA;3r17Bw2UFi1aFOrq6iyWQAkAAAAAAAAAKAJTMl+FR0k48Hz/tX9d954vh7mei1BWVqbUSLGjR4/G&#xA;&#xA;UKWzs3PQQKm6ujrU1tZaLIESAAAAAAAAAFBEFvfN/+t//c/MwHdKGux6LmKkQHolYVJyBg4dOjRo&#xA;&#xA;oPT9738/LFiwwGIJlAAAAAAAAACAAvdfma/CpMTtffOX/tfv981D/a+TR799OMz1XAiUUu7HP/5x&#xA;&#xA;PAODxUnJrFu3zqMABUoAAAAAAAAAQBFY3jf/mfnqUW3/0Tf/q//6w5n/fuzbXzNfxUhDXc+FQCnl&#xA;&#xA;tm3bFkpLS4cMlDZt2hSmT59usQRKAAAAAAAAAAA5EyilXENDQ5g1a9aQgdLmzZudE4ESAAAAAAAA&#xA;&#xA;AMCICE9SrqamJsybN2/IQOnJJ5+M5+TcuXMWTKAEAAAAAAAAAJATgVLKLV68OCxcuHDIQGnnzp3x&#xA;&#xA;nHR3d1swgRIAAAAAAAAAQE4ESilXXl4e76I0VKDU1tYWz8mZM2csmEAJAAAAAAAAACAnAqWUKy0t&#xA;&#xA;DatXrx4yUGpvb4/n5PTp0xZMoAQAAAAAAAAAkBOBkkgl1NfXDxkovfrqq/F9b7/9tgUTKAEAAAAA&#xA;&#xA;AAAA5ESglGLnz5+P+79169YhA6WDBw/G93V1dVk0gRIAAAAAAAAAQE4ESinW3d0d93/79u1DBkrJ&#xA;&#xA;JO/r6OiwaAIlAAAAAAAAAICcCJRS7OOPP477v3v37mEDpdLS0vg+BEoAAAAAAAAAAMMJ1w/p9Nvf&#xA;&#xA;/jbu/759+4YNlMrLy0Nzc7NFEygBAAAAAAAAAOREoJRiP/3pT+P+v/7668MGSvPnzw+bNm2yaAIl&#xA;&#xA;AAAAAAAAAICcCJRS7Omnnw4lJSXDxknJLF26NNTW1lo0gRIAAAAAAAAAQE4ESim2bt26UFZWllWg&#xA;&#xA;tHbt2rBgwQKLJlACAAAAAAAAAMiJQCnFqqurwx133JFVoPTAAw+Eb37zmxZNoAQAAAAAAAAAkBOB&#xA;&#xA;UopVVFSE5cuXZxUobdmyJUyfPt2iCZQAAAAAAAAAAHIiUEqx0tLSsHr16qwCpccffzyelUuXLlk4&#xA;&#xA;gRIAAAAAAAAAQNYESikPVDZs2JBVoNTS0hLf393dbeEESgAAAAAAAAAAWRMopVRPT0/c+6ampqwC&#xA;&#xA;pV27dsX3nz171uIJlAAAAAAAAAAAsiZQSqmPP/447n1ra2tWgVJbW1t8/5kzZyyeQAkAAAAAAAAA&#xA;&#xA;IGsCpZQ6duxY3PuOjo6sAqX29vb4/tOnT1s8gRIAAAAAAAAAQNYESim1Z8+euPeHDh3KKlBKQqbk&#xA;&#xA;/SdOnLB4AiUAAAAAAAAAgKwJlFJq8+bN4eabb84qTkqms7MznpXjx49bPIESAAAAAAAAAEDWBEop&#xA;&#xA;tWLFilBZWZl1oPT666/Hs3L48GGLJ1ACAAAAAAAAAMiaQCmlKioqQnV1ddaBUjLJWUke9YZACQAA&#xA;&#xA;AAAAAAAgWwKllJo6dWpYu3ZtToFSSUlJ2LNnj8UTKAEAAAAAAAAAZE2glELnzp2L+97Y2JhToFRe&#xA;&#xA;Xh6am5stoEAJAAAAAAAAAGBI4fohXT799NO4762trTkFSnPmzAnbtm2zgAIlAAAAAAAAAICsCZRS&#xA;&#xA;6NixY3HfOzo6cgqUlixZEtasWWMBBUoAAAAAAAAAAFmLkcKlS5fUGimyZ8+eMGnSpHDkyJGcAqXq&#xA;&#xA;6upQW1trAQVKAAAAAAAAAABZi5FCd3e3WiNFNm/eHGbMmJFTnJTMqlWrwp133mkBBUoAAAAAAAAA&#xA;&#xA;AFkTKKXQihUrQmVlZc6BUl1dXaiqqrKAAiUAAAAAAAAAgKwJlFKooqIiLF++POdAqb6+PsycOdMC&#xA;&#xA;CpQAAAAAAAAAALImUEqhqVOnhvXr1+ccKG3ZsiWeFwRKAAAAAAAAAADZEiilzLlz5+KeNzY25hwo&#xA;&#xA;bd26Nf7ZS5cuWUiBEgAAAAAAAABAVgRKKXPmzJm4521tbTkHSi0tLc6LQAkAAAAAAAAAICeCk5R5&#xA;&#xA;66234p7v27cv50DpmWeeiX/27NmzFlKgBAAAAAAAAACQFYFSyhw5ciTueWdnZ86B0u7du+Of/eST&#xA;&#xA;TyykQAkAAAAAAAAAICsCpZR55ZVX4p6/+eabOQdK7e3t8c+ePn3aQgqUAAAAAAAAAACyIlBKmZaW&#xA;&#xA;ljBp0qSc46Rk9u7dG8/LyZMnLaRACQAAAAAAAAAgKzFS+OKLL9QaKfHwww+HGTNmjChQSh4Ll5yX&#xA;&#xA;48ePW0iBEgAAAAAAAABAVjyyK2Xq6upCWVnZiAKlAwcOxPNy9OhRCylQAgAAAAAAAADIikApZZYu&#xA;&#xA;XRrmzZs3okApmeS8dHR0WEiBEgAAAAAAAABAVgRKKfOd73wnLFy4UKCEQAkAAAAAAAAAyJtw/QiU&#xA;&#xA;0mP27NmhpqZmxIFSSUlJ2LNnj4UUKAEAAAAAAAAAZEWglDKTJ08O69evH3GgVF5eHpqbmy2kQAkA&#xA;&#xA;AAAAAAAAICsCpRRGKfX19SMOlCoqKsK2bdsspEAJAAAAAAAAACArAqUU6enpifvd1NQ04kBpyZIl&#xA;&#xA;Yc2aNRZToAQAAAAAAAAAkBWBUoqcOXMm7ndbW9uIA6WlS5eGlStXWkyBEgAAAAAAAABAVgRKKfLO&#xA;&#xA;O+/E/d67d++IA6Xvf//7YcGCBRZToAQAAAAAAAAAkBWBUoocOXIk7ndnZ+eIA6X77rsvVFVVWUyB&#xA;&#xA;EgAAAAAAAABAVgRKKfLSSy/F/U5CpZEGShs3bgw333yzxRQoAQAAAAAAAABkRaCUIjt27AglJSUj&#xA;&#xA;jpOSaWxsjGcGgRIAAAAAAAAAMH5CjtfH+7MKlFKioaEh3HrrrTcUKD366KPxzPT29lpQgRIAAAAA&#xA;&#xA;AAAAMMZCFjMhP7NAKR1qamrC7bfffkOB0pNPPhnPzLlz5yyoQAkAAAAAAAAAGCehwD6rQCklFixY&#xA;&#xA;EBYuXHhDgdJTTz0Vz0x3d7cFFSgBAAAAAAAAAAwrRgonTpxQa6TA7Nmzw/Lly28oUGptbY1n5rPP&#xA;&#xA;PrOgAiUAAAAAAAAAYBwV1CPejh8/rtZIgWnTpoW1a9feUKDU3t7urlsCJQAAAAAAAABgnBXcI94E&#xA;&#xA;SsXv4sWLca83btx4Q4FSR0eHu24JlAAAAAAAAACAcSZQYsLp7u6Oe93U1HRDgVJnZ6czI1ACAAAA&#xA;&#xA;AAAAACaAMME+y5AjNil+H330Udzr1tbWGwqUDh48GH9OV1eXRRUoAQAAAAAAAADjZKgYaCjf65v/&#xA;&#xA;0zdf9s1/9c3a/usP9c3f+q//uf/roa7n8nkESilx6NChuNf79++/oUApmeTnJI96Q6AEAAAAAAAA&#xA;&#xA;ABSWJEr69/7XSZx0rv/1h33T0P96a9/8cZjruRAopURy56RJkybFOx/daKA0ZcqUsG/fPosqUAIA&#xA;&#xA;AAAAAAAAClhp3/yl//U/+mZS/+vkv38f5nouBEopsW7dujBr1qwbjpOSKSsrCzt27LCoAiUAAAAA&#xA;&#xA;AAAAYJyM9BFvV/td5r8f8fav67735TDXc/6sAqXiN3fu3LBw4cJRCZTKy8tDc3OzRRUoAQAAAAAA&#xA;&#xA;AAATSLYhwLS+Odo3dVdd+2dm4DslDXY9188lUEqBadOmhdWrV49KoHTHHXeEhoYGiypQAgAAAAAA&#xA;&#xA;AAAmmOFigDV980nfzLvu+vt981D/6/q++XCY67l+JoFSkevp6Yn73NjYOCqB0tKlS0Ntba2FFSgB&#xA;&#xA;AAAAAAAAABPMcDHAXzIDPxLu4b75R//Xf818FSMNdT3XzyRQKnLvvvtu3Ofdu3ePSqC0bNmysHLl&#xA;&#xA;SgsrUAIAAAAAAAAAxkkYZCbsZxUoFbdnn302TJo0Kbz55pujEijV1dWFqqoqCytQAgAAAAAAAAAY&#xA;&#xA;lkApBRYtWhQqKytHJU5KZt26dQIlgRIAAAAAAAAAQFZipHD48GG1RpG6ePFimDp1ali7du2oBUqb&#xA;&#xA;Nm0K06dPt7gCJQAAAAAAAABgHBXUI946OjrUGkXq448/jnu8a9euUQuUGhsb489EoAQAAAAAAAAA&#xA;&#xA;jI+Q4/Xx/qwCpSL2xhtvxD3ev3//qAVKW7dujT8zuTsTAiUAAAAAAAAAYOwJlJgwnnrqqbjHr7/+&#xA;&#xA;+qgFSi0tLfFndnd3W2CBEgAAAAAAAAAwDgRKTBgNDQ3hpptuGrU4KZmdO3fGc3P27FkLLFACAAAA&#xA;&#xA;AAAAAMZJGGAm7OcUKBWvu+66K1RWVo5qoNTe3h7PzenTpy2wQAkAAAAAAAAAYEgCpSL39a9/PXz7&#xA;&#xA;298e1UDpxRdfjOfmvffes8ACJQAAAAAAAACAIQmUitjFixfD5MmTwz333DOqgVJnZ2c8N8ePH7fI&#xA;&#xA;AiUAAAAAAAAAYByEYb6eCJ/vmhEoFafu7u64v42NjQIlBEoAAAAAAAAAUCRCjtcnwucVKBWpTz75&#xA;&#xA;JO5vW1vbqAZKR44ciT/3tddes8gCJQAAAAAAAABgDIUb/P54fWaBUpH6/e9/H/d37969oxooJePc&#xA;&#xA;CJQAAAAAAAAAgLEnUGJCuXyno+SRbKMdKP3bv/1beO655yyyQAkAAAAAAAAAGEMCJSaUn/zkJ3F/&#xA;&#xA;k1BptAOl8vLy0NzcbJEFSgAAAAAAAADAGAs5Xp8In1egVKSeeOKJUFJSMupxUjKVlZVh27ZtFlmg&#xA;&#xA;BAAAAAAAAACMgzDATOjPKlAqTg0NDeHWW2/NS6C0bNmyUFtba5EFSgAAAAAAAAAAQ4qRwp49e9Qa&#xA;&#xA;RaimpibcfvvteQmU7rrrrrBy5UqLLFACAAAAAAAAABhSjBSam5vVGkVowYIFYeHChXkJlO6///5Q&#xA;&#xA;VVVlkQVKAAAAAAAAAABDEigVsdmzZ4fly5fnJVCqq6sTKAmUAAAAAAAAAACGJVAqYtOmTQtr167N&#xA;&#xA;S6C0YcOGMHPmTIssUAIAAAAAAAAAGJJAqUhdvHgx7u3GjRvzEiht2bIl/nwESgAAAAAAAAAAQxEo&#xA;&#xA;Fanu7u64t01NTXkJlLZu3Rp/fm9vr8UWKAEAAAAAAAAADEqgVKTOnDkT97a1tTUvgdLTTz8df35P&#xA;&#xA;T4/FFigBAAAAAAAAAAxKoFSk3n777bi3e/fuzUugtHPnzvjzkzs1IVACAAAAAAAAABiMQKlI/eIX&#xA;&#xA;v4h7e+DAgbwESm1tbfHnJ3dqQqAEAAAAAAAAADAYgVKR+tGPfhT3tqurKy+BUnt7e/z5p0+fttgC&#xA;&#xA;JQAAAAAAAACAa4TrR6BUfDZt2hRmzJiRlzgpmVdffTWeneRRcgiUAAAAAAAAAAAGI1AqUjU1NaGy&#xA;&#xA;sjJvgVLy6Ljk7Bw9etRiC5QAAAAAAAAAAAYlUCpSc+fODYsXL85boJQ8Oi45O/v377fYAiUAAAAA&#xA;&#xA;AAAAgEEJlIpUaWlpWLlyZd4CpWSmTJkS9u3bZ7EFSgAAAAAAAAAAgxIoFaHe3t64r+vXr89roFRW&#xA;&#xA;VhZ27NhhwQVKAAAAAAAAAACDEigVoZ6enrivTU1NeQ2U5syZE7Zt22bBBUoAAAAAAAAAAIOKkUJj&#xA;&#xA;Y6Nao4h88MEHcV9bW1vzGigtXbo01NbWWnCBEgAAAAAAAADAoGKkIDIpLm+88Ubc1/379+c1ULrr&#xA;&#xA;rrvCypUrLbhACQAAAAAAAABgUAKlItTS0hImTZoUurq68hoo1dXVhaqqKgsuUAIAAAAAAAAAGJRA&#xA;&#xA;qQgl+zlr1qy8xknJPPjgg6GsrMyCC5QAAAAAAAAAAAYlUCpCc+fODQsXLsx7oLRly5Z4fq6KXSy+&#xA;&#xA;QAkAAAAAAAAA4BoCpSI0bdq0sHr16rwHSk1NTfH8XLp0SaAkUAIAAAAAAAAAGJBAqcj09PTEPW1s&#xA;&#xA;bMx7oNTS0hJ/V3d3t0BJoAQAAAAAAAAAMCCBUpH505/+FPe0ra0t74FSa2tr/F1ffPGFQEmgBAAA&#xA;&#xA;AAAAAAAwoGDMaA4CJQAAAAAAAACAq4lqjEBJoAQAAAAAAAAAkDce8VZkampqQkVFRd4f75bMq6++&#xA;&#xA;Gs/P7373O4GSQAkAAAAAAAAA4Ir/cdcbgVLxKC0tDffcc8+YBEoHDhyI5+fo0aMCJYESAAAAAAAA&#xA;&#xA;AMCABEpF5OLFi3E/N27cOCaBUldXV/x9HR0dAiWBEgAAAAAAAADAgARKReTTTz+N+9na2jomgVIy&#xA;&#xA;kydPDnv27BEoCZQAAAAAAAAAAAYkUCoix44du3JHo7EKlMrLy0Nzc/OV4AWBEgAAAAAAAADA1QRK&#xA;&#xA;ReTynYwOHTo0ZoFSVVVVaGxstPgCJQAAAAAAAACAAYVp06aFu+++W61RBDZv3hxuvvnmMYuTkqmu&#xA;&#xA;rha4CZQAAAAAAAAAAAYVvvGNb8S74FD4VqxYESorK8c0ULrrrrvCsmXLLscuNqFwwiSBEgAAAAAA&#xA;&#xA;AAAwJkJZWZlAqUhUVFTEOxqNZaBUV1cXz09GoCRQAgAAAAAAAAAYgECpiEydOjWsXbt2TAOl+vr6&#xA;&#xA;cMsttwiUBEoAAAAAAAAAAAMSKBWJc+fOxeCksbFxTAOlzZs3XxO8IFACAAAAAAAAALiaQKlIfPTR&#xA;&#xA;RzE4aW1tHdNAqamp6frgxRTWAAAAAAAAAADklUCpSLzxxhsxONm/f/+YBko7duwQ+QiUAAAAAAAA&#xA;&#xA;AAAGJVAqEi0tLWHSpEmhq6trTAOl5I5NGY9484g3AAAAAAAAAIBBCJSKRG1tbZg1a9aYxknJvPji&#xA;&#xA;iwIlgRIAAAAAAAAAwKAESkVi7ty5YeHChWMeKB04cECgJFACAAAAAAAAABiUQKlITJs2LaxevXrM&#xA;&#xA;A6UjR44IlARKAAAAAAAAAEDKhaFGoFT4enp64l42NjaOeaCUzE033RR2794tUCrMSAkAAAAAAAAA&#xA;&#xA;SKHb++bcVV8/1Dd/65sv++bP/V8Pdf16AqUid+rUqbiXbW1t4xIozZkzJ8ZRFGSkBAAAAAAAAACk&#xA;&#xA;zIt9878z14YDH/ZNQ//rrX3zx2Gu50KgVAR+/vOfx9jkwIED4xIoVVdXh5UrV9oIgRIAAAAAAAAA&#xA;&#xA;UACe6ptJmWvDgX/0X8v0//fvw1zPhUCpCDz22GPxMWtdXV3jEiitWrUqLFiwwEYIlAAAAAAAAACA&#xA;&#xA;AnJ1OPCv67735TDXc/o9AqXCt3jx4lBZWTkucVIy69evDzNnzrQRAiUAAAAAAAAAoIBcHQ78MzPw&#xA;&#xA;nZIGu57T75kzZ06MlChcpaWl8RFr4xUobdmyJcYuvb29NkOgBAAAAAAAAAAUiKvDgff75qH+1/V9&#xA;&#xA;8+Ew13P6Pd/97ndjqEBhOn/+fNy/Rx55ZNwCpR07dsTP0N3dbUMESgAAAAAAAABAgbg6HHi4b/7R&#xA;&#xA;f+2vma9ipKGu5/R7Fi1aJFAqYO+++27cv7a2tnELlHbt2hU/w2effWZDBEoAAAAAAAAAANcQKBW4&#xA;&#xA;Z599NkyaNCm8+eab4xYovfDCC/EMnTx50oYIlAAAAAAAAAAAriFQKnDJ/lVWVo5bnJRMZ2dnPENH&#xA;&#xA;jx61IQIlAAAAAAAAAIBrCJQK2MWLF8PUqVPD2rVrxzVQOnLkSDxD+/fvtykCJQAAAAAAAACAawiU&#xA;&#xA;Ctj7778f927Xrl3jGiglc9NNN4Xdu3fbFIESAAAAAAAAAMA1BEoF7JVXXol7d/DgwXEPlObMmRO2&#xA;&#xA;bdtmUwRKAAAAAAAAAADXECgVsAceeCDceuut4x4nJbN06dJQW1trUwRKAAAAAAAAAADXECgVsLlz&#xA;&#xA;54bq6uoJESjde++9YcGCBTZFoAQAAAAAAAAAcA2BUoG6cOFCmDx5ctiwYcOECJQaGhrCzJkzbYxA&#xA;&#xA;CQAAAAAAAADgGgKlAnXq1Km4b62trRMiUHrsscfi5+nt7bU5AiUAAAAAAAAAgCsESgXq5Zdfjvt2&#xA;&#xA;8ODBCREoPf300/HzdHd32xyBEgAAAAAAAACQcuHqESgVpnXr1oUZM2ZMiDgpmeROTsk5+uyzz2yO&#xA;&#xA;QAkAAAAAAAAA4Ipw9913x1DhwoULio0Cctttt4XFixdPmEDphRdeiOfo5MmTNkegBAAAAAAAAABw&#xA;&#xA;RVi1apVHcxWYJCabPHly2LBhw4QJlA4cOBDPUVdXlw0SKAEAAAAAAAAAXBHuuecegVKBOXXqVNyz&#xA;&#xA;5LFqEyVQSiaJpvbt22eDBEoAAAAAAAAAAFcIlArQyy+/HPfs4MGDEypQmj17dti2bZsNEigBAAAA&#xA;&#xA;AAAAAFwhUCpA69atCzNmzJhQcVIyd955Z1i5cqUNEigBAAAAAAAAAFwhUCpAt912W1i8ePGEC5RW&#xA;&#xA;rVoV5s2bZ4MESgAAAAAAAAAAVwiUCsyFCxfC5MmTw4YNGyZcoPTQQw+F6dOn2ySBEgAAAAAAAADA&#xA;&#xA;FQKlApOEQMl+tba2TrhAacuWLfGznT9/3kYJlAAAAAAAAAAAIoFSgVm3bl2YOnVqOHTo0IQLlHbu&#xA;&#xA;3BnP0ueff26jBEoAAAAAAAAAAJFAqYBcunQpPkKturp6wsVJybzwwgvxLL333ns2S6AEAAAAAAAA&#xA;&#xA;ABAJlArIr3/967hXO3bsmJCB0oEDB+LnO3z4sM0SKAEAAAAAAAAARKG2tjaGCmfPnlVseLzbDU9J&#xA;&#xA;SUnYvXu3zRIoAQAAAAAAAABE4f7774+hwpkzZxQbHu92w/Otb30r1NXV2TCBEgAAAAAAAABAFOrr&#xA;&#xA;62OocPr0acWGx7vd8Hzve98L8+bNs2ECJQAAAAAAAACASKDk8W6jOg8//HCYMmVK6O3ttWkCJQAA&#xA;&#xA;AAAAAAAAgZLHu43uPPHEE/E8nT171sYJlAAAAAAAAACAlApXj0DJ491Gc9rb2+NnPXnypI0TKAEA&#xA;&#xA;AAAAAAAACJQ83m105/XXX4/n6eDBgzZOoAQAAAAAAAAAIFDyeLfRnxkzZsS7PSFQAgAAAAAAAAAQ&#xA;&#xA;KE1wv/zlL+P+PPPMMwUTKC1evDgsW7bM5gmUAAAAAAAAAAAyobGxMYYKJ06cUGxMQPPnzw8VFRWh&#xA;&#xA;q6urYAKlBx54INxyyy2ht7fXBgqUAAAAAAAAAICUC9u3b4+hwvHjxxUbE8xvfvObgrt7UjJNTU3x&#xA;&#xA;c/f09NhEgRIAAAAAAAAAkHICJXdPGvVpb2+PZ+rkyZM2UaAEAAAAAAAAAKScQMndk0Z9Dh06FD/7&#xA;&#xA;a6+9ZiMFSgAAAAAAAABAysUAJvnv4cOHFRvunjRqM2PGjNDS0mIjBUoAAAAAAAAAQMpdeRxXR0eH&#xA;&#xA;YsPdk0Ztli9fHpYsWWIzBUoAAAAAAAAAQMoJlCaY3t7eUFlZGWbNmlWwd09Kpq6uLsycOdOGCpQA&#xA;&#xA;AAAAAAAAgJQTKE0wx44di/uxY8eOgo2Tktm+fXv8e5w7d86mCpQAAAAAAAAAgBSLgVJpaWnYvXu3&#xA;&#xA;YmMCmD9/fqioqCjouyclczl8+8Mf/mBTBUoAAAAAAAAAQIrFkKS8vDw0NzcrNsbZzp07YzTyzDPP&#xA;&#xA;FHSclMyhQ4dCSUlJeP75522sQAkAAAAAAAAASLEYKN12220CpQkSJ9XX1xd8nHR5Fi1aFJYtW2Zz&#xA;&#xA;BUoAAAAAAAAAQIrFQKmqqio0NjYqNsRJozobN24MU6ZMCRcuXLDJAiUAAAAAAAAAIKVioLR06dJQ&#xA;&#xA;W1ur2BAnjers3r07/t1OnjxpowVKAAAAAAAAAECKhKsnCZSqq6sFSuKkUZ9Dhw6FkpKS8Pzzz9ts&#xA;&#xA;gRIAAAAAAAAAkFIxUFqyZIlASZyUl1m0aFFYtmyZDRcoAQAAAAAAAAApFQOlFStWiEjESXmZjRs3&#xA;&#xA;hilTpoQLFy7YeIESAAAAAAAAAJBCMVCqq6sLVVVVio0xcOzYsRiGrF+/vujjpGSS85X8fY8ePWrz&#xA;&#xA;BUoAAAAAAAAAQArFgGTNmjUCpTEyf/78UFFREbq6ulIRKCWT/J2Txwj29vY6AAIlAAAAAAAAACBl&#xA;&#xA;YqB0//33h7KyMsXGGD3a7ZlnnklNnJTMrl274t97z549DoFACQAAAAAAAABImRgobdmyJcYK5D9O&#xA;&#xA;qq+vT1WcdHmSv3fy9+/o6HAYBEoAAAAAAAAAQIoIlMRJYx4pNTc3hzNnzjgYAiUAAAAAAAAAIAVi&#xA;&#xA;oNTY2Bhjhd7eXtWGOGlMIqWMUEmgBAAAAAAAAACkQgyUWlpaYqzQ3d2t2hglSXjz4IMPipMGmBdf&#xA;&#xA;fDHU1NRcCZU89k2gBAAAAAAAAABMTA/1zd/65su++XP/17kSKOUxTMqIk7IOldxNSaAEAAAAAAAA&#xA;&#xA;AEw8H/ZNQ//rrX3zxxH8jBgoXX4MmUBp6PDo9OnTca4PaS5/7+owKQlvkgBHiOSxbwIlAAAAAP4/&#xA;&#xA;e/cDZGV53wv8HVFRY6kUrhD8AyJaWxQJUPRyV0UlioCKAsrfAc2OYEGkQULCMNCEBk0p4arUHWNu&#xA;&#xA;sY2TOlqmNUyuOgzSht7SW53x9jaJaZgMTcmNmdCRJJjQSjrvPc/DOZtl2WXPOfvH9z3v5zPzDOe8&#xA;&#xA;5+zuu8/z7m/f2efL8wAAAEBevV9qZ5Qfh39/VsfniAGlBx98MIYVDhw4ILXRRfAoaROk6eg1waSe&#xA;&#xA;2fZNUElACQAAAAAAAAD48P2y3fMP6vgcMaAUWngcAjecuk1bUg4eVfqqbZCm7WuCSb0TVKqsXNXR&#xA;&#xA;6lUIKAEAAAAAAAAAvecXSQ+toLRmzZoYVtixY0fht29rv01bZ8GjcEwoqe+CSkkHq1cJLgkoAQAA&#xA;&#xA;AAAAAAC967VSu6v8eEap7anjc8SQzfbt29PzzjsvnT17dkOHjzpqHW3fZpu2bAWVKitXdbR6VdJF&#xA;&#xA;cKneVoTAUyKgBAAAAAAAAAB04d5Sez85ETJ4LzkRUupIeroWQh8hCFIJfuzatavHQh4fdusofNRR&#xA;&#xA;a7t9m2BS/kJLXQWX6m09GXjKYksElAAAAAAAAACAHtJVEGNy+X2zkx4OeGSk7Sh/j521610iDeP6&#xA;&#xA;Lsa6lrajQX8e2jcAAAAAAAAAgF6VappW6AYAAAAAAAAA0KfSLp53dqza19Me+Ph6zjvt4nHa7vzS&#xA;&#xA;bvZbrX2Yp/Pr6Lz0YT77EAAAAAAAAACgzwkoCdfU0p8CSvnuQwAAAAAAAACAPiegJFxTS38KKOW7&#xA;&#xA;DwEAAAAAAAAAGk49oYue+rpZPsdGOj99mN8+BAAAAAAAAADIvTyELrJ+jvpQHwIAAAAAAAAA0AnB&#xA;&#xA;EH3o/BrnHAEAAAAAAAAAAAAAAAAAAAAAAAAAAAAAAAAAAAAAAAAAAAAAAAAAAAAAAAAAAAAAAAAA&#xA;&#xA;AAAAAAAAAAAAAAAAAAAAAAAAAAAAAAAAAAAAAAAAAE5rZKm9qxvqMqbU3iq1D0rtm6V2ky6p2UdL&#xA;&#xA;LW3XAAAAAAAAAABoEGtL7X8nQiH1CqGke8uPbyi1w7qkZveX2lO6AQAAAAAAAACgMX2i1M5IBJS6&#xA;&#xA;K/ThjFL7tq6o2Y5S21dqvyj331hdAgAAAAAAAADQeASU6ndmqb1f7sPHdEfNvltq/7X8+KJEyAsA&#xA;&#xA;AAAAAAAAoCEJKHXfmFL7d93QbfoQAAAAAAAAAKABCSjVJ6z+M6b8eGSpfV+X1NWHo8qPwwpKe3QJ&#xA;&#xA;AAAAAAAAAEDjEVCqz3Wl9s1S+6DU3iq139ElNQvbu3273If7khMhJQAAAAAAAAAAAAAAAAAAAAAA&#xA;&#xA;esNdpfaT5MSKL98pP8+SsNXYuzk63yzSh/oQAAAAAAAAAOBDs6fUZpYfLyi1r2Xo3NaW2v9OTt6y&#xA;&#xA;Lcvnm0X6UB8CAAAAAAAAAHyo3i+1M8qPw78/y9C5faJ8TmlOzjeL9KE+BAAAAAAAAAD4UP2y3fMP&#xA;&#xA;MniOac7ON9GH+hAAAAAAAAAAgBN+kWR/JZg0Z+eb6EN9CAAAAAAAAADACa+V2l3lxzNKbU8GzzHN&#xA;&#xA;2fkm+lAfAgAAAAAAAABwwr2l9n5yInzxXnIibJE1ac7ON9GH+hAAAAAAAAAAAAAAAAAAAAAAAAAA&#xA;&#xA;AAAAAAAAAAAAAAAAAAAAAAAAAAAAAAAAAAAAAAAAAAAAAAAAAAAAAAAAAAAAAAAAAAAAAAAAAAAA&#xA;&#xA;AAAAAAAAAAAAAAAAAAAAAAAAAAAAAAAAAAAAAAAAAAAAAAAAAAAAAAAAAAAAAAAAAAD6VNpBa/va&#xA;&#xA;6Qwote9V+XXuL3++OX1wvulpWsV1pba31H5Rav+91D7ah98DAAAAAAAAAAAURlrna0NK7X8lXYeY&#xA;&#xA;Kv681L5S/rcvz7ejY79dat8vtamldkap/ZdS+5+l9lAffQ8AAAAAAAAAAFAY9QaUDpXaJ5LqAkpn&#xA;&#xA;JidWKjqv1N4vP+/q66U9dL4dHQsBowfaHbuk1P5HD3wPAAAAAAAAAABAG/UGlD5axXsq7iq1l8qP&#xA;&#xA;v1ZqM/vwfDs69rPkRNCoFj35PQAAAAAAAAAAQGGk7Vr716r5+K6EbdEWlR8/UH7eV+fb0bEP6vi6&#xA;&#xA;Pfk9AAAAAAAAAABAYdS7glJn72kfHjojObFiUdvj75eP98X5dnTscKmd38Hx8/voewAAAAAAAAAA&#xA;&#xA;gMLo6YBSezNKbXe7Y3uSE1um9cX5dnTsT5MTqyC1NbbUvttH3wMAAAAAAAAAABRGbweU/kepzWl3&#xA;&#xA;7P5S29FH59vRsTGl9m6p3VZ+flWp/d9SW9ZH3wMAAAAAAAAAABRGV4Gfjlq1Hx+2QPtecupWaOH5&#xA;&#xA;wQ6Op1V83p4IKAUhnPR/Su2DUvt/pbaqh74HAAAAAAAAAAAAAAAAAAAAAAAAAAAAAAAAAAAAAAAA&#xA;&#xA;AAAAAAAAAAAAAAAAAAAAAAAAAAAAAAAAAAAAAAAAAAAAAAAAAAAAAAAAAAAAAAAAAAAAuiOFHPCT&#xA;&#xA;CgAAAAAAAACQU6IvCCgBAAAAAAAAANBrRF8QUAIAAAAAAAAAoNeIviCgBAAAAAAAAABArxF9QUAJ&#xA;&#xA;AAAAAAAAAIBeI/qCgBIAAAAAAAAAAL1G9AUBJQAAAAAAAAAAeo3oCwJKAAAAAAAAAAD0GtEXBJQA&#xA;&#xA;AAAAAAAAAOg1oi8IKAEAAAAAAAAA0GtEXxBQAgAAAAAAAACg11QZDqnpeC8FVLr9OT72sY+lLS0t&#xA;&#xA;Jx179tln0/Hjx1f9OV599dX0mmuuSc8666z02muvTd94442qPu4///M/0xdeeCG955570l/7tV9L&#xA;&#xA;zz333LSpqSn98pe/fMr3WWn9+/ePX+Ott96quh++/vWvx3ML7wtfo6Pze/HFF+PrL7300knH/+3f&#xA;&#xA;/i29+OKL4+N//dd/TW+//fZ4Dh/5yEfS5cuXp0ePHu2RsfrpT3+ajhw5UkAJAAAAAAAAAKAI8hJQ&#xA;&#xA;6qmQ0xVXXJEeP348Pg//hkBOtd/H22+/Hd//jW98Iz4P4Z9hw4al//iP/3jaj/vhD3+Yjh49OoZ8&#xA;&#xA;vvWtb7V+7RB2CqGpEFrqrE//7M/+LL6nmj4Pny+EksK/wV/+5V/GMNTf/d3fnfS+uXPnpgsXLoz/&#xA;&#xA;trVz5850/vz58fH1118fw1whWPUf//Ef6fr169NHHnmk2wGlH/3oR+mkSZNqvnb8pAIAAAAAAAAA&#xA;&#xA;5FRPBJRC+OYHP/hBfBz+Dav+VF7ftWtXXIFn8uTJ6Y9//OPWjw2Pp0yZElf7ueWWW+LqPUFYtacS&#xA;&#xA;qNm9e3c6Z86cU87h7//+72NoJ3zshRdeGEM81ZxzOBaCOeGcKqsNhUBO2/eGx1u2bElHjBgRP38l&#xA;&#xA;7FMJ9oRVkNr6kz/5k9ZQT2crJ4X++OpXv9rh6yGoFPpm27ZtnZ53WMWomvBPON/wPbUVQkpbt249&#xA;&#xA;6euFENPPf/7zOC6VsFawevXq9I//+I9bP1c497ZC2Kn9Sk39+vWLK0r99V//9UnneODAgfh9h7Ft&#xA;&#xA;O+4h4BVWjUoElAAAAAAAAAAAiqEnAkobNmxo3TotbJm2du3a1tebm5tj0OX5559PH3744daPfeih&#xA;&#xA;h+KxyipB4X1BWI0orN4TPiZsvVYJPrU9h9/6rd9q3bosrPrz67/+61UHlMLXWrNmTXwezjOcb9Iu&#xA;&#xA;oBSOh68fwkkhhFMRvs6xY8dO+pwh6FMJ7rz33ntxlaHQKsGmEMaZNWtWfPzKK6/EMFcICH3uc59r&#xA;&#xA;3U4tBK7C8fbnHc4hBIZCf1QTUKpmOMM5VEJfd955ZwwwVYSgVDiXIKzqtG7duhiseueddzoMQ1WC&#xA;&#xA;Ya+//vpJW7aF8whjHc4/hM3CWLddTaqe1bf8pAIAAAAAAAAA5FS1AaXOWvAP//AP6fTp0+PjEMYJ&#xA;&#xA;Kx9VPq4SSAnbhLUNEg0cOLB1hZ72r4VVjkJ45vd///drDuZ0do6V1/75n/85nThxYus2ZiEQ1f49&#xA;&#xA;bVcVav9aZysXVYJab731VnwcVoeqrAgV+iMEli699NLW7eBCoKvtykuVVZLannf4vE1NTScFhJIa&#xA;&#xA;Akod9UHo20qwKKz+FJ5XwlAhOFUZkxC2CqGxG2+8Ma6SFEJhbbeyC+Mdzj+Ek9r2V+XrVlbEqox1&#xA;&#xA;d7cH9JMKAAAAAAAAAJBTPbGCUmXrrkrQqBJyaf9xbVcjOt1rIfAUnrddrajt+0P45Q/+4A/ilmsh&#xA;&#xA;OJN0slpSZ8fCtnA/+tGP4hZnXYWQ2j4P31v4HtsK59h267Pg6NGjrQGlEPoJAZ6wGlTbbdCCynZq&#xA;&#xA;4XMOHjy4quBOUscKSpXjYVzCuSZtgkuhD8LxsHJSWEGpI+H8whZ0lVWeKmNQ2aIvfM633367qrEV&#xA;&#xA;UAIAAAAAAAAAKJieCiiFbbweffTRGBpq+/pPf/rT1pBLCAa1DftUgkwhwNM25BM+z6RJk9Innnii&#xA;&#xA;w68VVkDavHlzumvXrvRf/uVfag4ohS3OHnzwwdat15IqA0phxaDK6kMVYZu6tishheDO3Xffnf7T&#xA;&#xA;P/1TfB5WH+oopBO2qAvbnwVPPvlk+nu/93vdDiiFr1HZWq6i7TZ1ob8qwamKW265JW77FsJSq1ev&#xA;&#xA;bj0exqMyPu1XeWorvCesxDRs2LCTzrHy/YfXK+ErASUAAAAAAAAAgALqqYBSCMKErby+/OUvn/R6&#xA;&#xA;JfQSgjyVEE4QAkIhMBOE0E/YTiwIW7CF1YZCoOmaa65Jf/CDH5zytcKqROF94T0hzFTlt9H6vqef&#xA;&#xA;fjqGZrZs2VJTQCmEbkIQ52//9m/j8/BveF5ZPejHP/5xescdd8TQVEX4OmG1pvA9hSBPELZ8Cx8X&#xA;&#xA;Vl8K4aSRI0e2bomWdCOgFMYg9E0lpPT1r389Pg//Vvr8pZdeOuljXnzxxXTJkiUxWLZz587W4488&#xA;&#xA;8kj6uc99LgbMQsgohMXahpvCylWVz9s2BFU5xxB8Cr7xjW/EMRJQAgAAAAAAAAAoqJ4KKIVVkMLz&#xA;&#xA;H/7whye9/uyzz8aVd8KqQpXVlCphnhBiCcGWEHypBHTuvPPO1gDQ66+/Hj+u/dcKK/6EgExYhSmE&#xA;&#xA;jZIaA0pvvfVWfBzCM7UElIKwTdu1114bz/tjH/vYSdu2hQBQU1NTDPtUVpIKqyuFcwxf8zd/8zfj&#xA;&#xA;lmph9aewClTol7CaU+iLaoM7SZvt2dq29ismhWNtV1QKIaMQhGq/KlJ4PmLEiPTSSy896Tx+/vOf&#xA;&#xA;x5BSON9wntOnTz9pbMOWcGHLt7BCVPg6lbBS5RwPHDgQXw+BrbbjLqAEAAAAAAAAAFAwaQ8J25WF&#xA;&#xA;0E13QiiNKKyuFLa2+973vtfpe8LKSpUgFgJKAAAAAAAAAAANpacCJGGlncqWbRVh5R1ObG8XtnoL&#xA;&#xA;26S98847cdWi0MKqSmFru0mTJqXvvfeejhJQAgAAAAAAAABoPKIvfeNb3/pWDCOFrdRCcOvcc8+N&#xA;&#xA;K05t3br1lG3XEFACAAAAAAAAAGgYoi8IKAEAAAAAAAAA0GtEXxBQAgAAAAAAAACg14i+IKAEAAAA&#xA;&#xA;AAAAAECvEX1BQAkAAAAAAAAAgF4j+oKAEgAAAAAAAAAAvUb0BQElAAAAAAAAAAB6jegLAkoAAAAA&#xA;&#xA;AAAAAPQa0RcElAAAAAAAAAAA6DWiLwgoAQAAAAAAAADQa0RfEFACAAAAAAAAAKDXiL4goAQAAAAA&#xA;&#xA;AAAAQK8RfUFACQAAAAAAAACAXiP6goASAAAAAAAAAAAAAAAAAAAAAAAAAAAAAAAAAAAAAAAAAAAA&#xA;&#xA;AAAAAAAAAAAAAAAAAAAAAAAAAAAAAAAAAAAAAAAAAAAAAAAAAAAAAAAAAAAAAAAAAAAAAAAAAAAA&#xA;&#xA;AAAAAAAAAAAAAAAAAAAAAAAAAAAAAAAAAAAAAAAAAAAAAAAAAAAAAAAAAAAAAAAAAAAAAAAAAAAA&#xA;&#xA;AAAAAAAAAAAAAAAAAAAAAAAAAAAAAAAAAAAAAAAAAAAAAAAAAAAAAAAAAAAAAAAAAAAAAAAAAAAA&#xA;&#xA;AAAAAAAAAAAAAAAAAAAAAAAAAAAAAAAAAAAAAAAAAAAAAAAAAAAAAAAAAAAAAAAAAAAAAAAAAAAA&#xA;&#xA;AAAAAAAAAAAAAAAAAAAAAAAAAAAAAAAAAAAAAAAAAAAAAAAAAAAAAAAAAAAAAAAAAAAAAAAAAAAA&#xA;&#xA;AAAAAAAAAAAAAAAAAAAAAAAAAAAAAAAAAAAAAAAAAAAAAAAAAAAAAAAAAAAAAAAAAAAAAAAAAAAA&#xA;&#xA;AAAAAAAAAAAAAAAAAAAAAAAAAAAAAAAAAAAAAAAAAAAAAAAAAAAAAAAAAAAAAAAAAAAAAAAAAAAA&#xA;&#xA;AAAAAAAAAAAAAAAAAAAAAAAAAAAAAAAAAAAAAAAAAAAAAAAAAAAAAAAAAAAAAAAAAAAAAAAAAAAA&#xA;&#xA;AAAAAAAAAAAAAAAAAAAAAAAAAAAAAAAAAAAAAAAAAAAAAAAAAAAAAAAAAAAAAAAAAAAAAAAAAAAA&#xA;&#xA;AAAAAAAAAAAAAAAAAAAAAAAAAAAAAAAAAAAAAAAAAAAAAAAAAAAAAAAAAAAAAAAAAAAAAAAAAAAA&#xA;&#xA;AAAAAAAAAAAAAAAAAAAAAAAAAAAAAAAAAAAAAAAAAAAAAAAAAAAAAAAAAAAAAAAAAAAAAAAAAAAA&#xA;&#xA;AAAAAAAAAAAAAAAAAAAAAAAAAAAAAAAAAAAAAAAAAAAAAAAAAAAAAAAAAAAAAAAAAAAAAAAAAAAA&#xA;&#xA;AAAAAAAAAAAAAAAAAAAAAAAAAAAAAAAAAAAAAAAAAAAAAAAAAAAAAAAAAAAAAAAAAAAAAAAAAAAA&#xA;&#xA;AAAAAAAAAAAAAAAAAAAAAAAAAAAAAAAAAAAAAAAAAAAAAAAAAAAAAAAAAAAAAAAAAAAAAAAAAAAA&#xA;&#xA;AAAAAAAAAAAAAAAAAAAAAAAAAAAAAAAAAAAAAAAAAAAAAAAAAAAAAAAAAAAAAAAAAACQfylQWCog&#xA;&#xA;AAAAAAAAANAXUk3TCt3yXcAAIUsAAAAAAAAg88xwQnEn9xthgl/ITNOELAEAAAAAAICMk9IAASU1&#xA;&#xA;DFDDAAAAAAAAgF5jhhNM7qthgBqmmAEfXj0DAAAAAICGZ0YATO6rYYAaloF6pmmaLSsBAAAAAKBR&#xA;&#xA;meEEk/tqGKCGqWeAegYAAAAAAL3GjACYDMtd3WrbADXMPRmgngEAAAAAQPaY3AesoASoYeoZoJ4B&#xA;&#xA;AAAAAECfSI8cOWJWAEyG5baGAWpYo9yTAeoZAAAAAAA0qnTHjh1mBcBkWG5rGKCGNco9GaCeAQAA&#xA;&#xA;AABAo0qXLVtmVgBMhuW2hgFqWKPckwHqGQAAAAAANKp04cKFZgXAZFhuaxighjXKPRmgngEAAAAA&#xA;&#xA;QKNKp0yZYlYATIbltoYBalij3JMdOXLEwIJ6BgAAAAAADSltamoyKwAmw3JbwwA1LM81rG3bsWOH&#xA;&#xA;gQX1DAAAAAAAGlI6YsSIzv5IflJr+1pn72n/3vbvq+WP9NDDkz6uZwElwIR+puvZxo0bDSyoZwAA&#xA;&#xA;AAAA0JDSoUOH1hSo6Oi1zt6fdBDuqDbMkQge0IOTPq7nYgWUEqE0hCyFLHNYzwSUQEAJAAAAAAAa&#xA;&#xA;VU0BjVoCHUmVIQ8BpWzYvXt3evz4cQGlPr6eP8zrPGnwgJJQGmqYkGXe6pmAEggoAQAAAABAo+rz&#xA;&#xA;gJLJ/WyaMGFCeuDAAZP7fXw9JwJK3a5heQulgZClGtZZPRNQAgElAAAAAABoVJ1OZCan2R6mtwId&#xA;&#xA;SR2rO9B927Zti329a9euRp70ydT1nHSxDZPJsOprWN5CaSBkqYZ1Vs9WrVrV5e+wxBZ/NNA9metZ&#xA;&#xA;QAkAAAAAgOL40FZQSjqZmEg6mIhIPsQQRxFceOGFsW8ff/xxk/t9cD2b3O/ZGpaXUBoIWaphXdWz&#xA;&#xA;JUuW9MrvsHrrUyJwSQbvyRrxek4ElAAAAAAAKIA+DyjV8rkTE2K9bs+ePa2Ty83NzSbD+vh6TgSU&#xA;&#xA;ul3D8hBKS4QsEbJUw6qoZ70VUEpsWUnB78mquZ7VMwAAAAAA6F3xD+JHjhz50P93c5LByYIi+Pzn&#xA;&#xA;Px/7eOjQoemECRNMhhXoek4ElIQsMaEvZJmpetbXAaVqrz21jDwFLgWUAAAAAAAgm+IfxA8ePNgr&#xA;&#xA;gY7OVmUQUMqO+fPnp+edd146derU9IILLkiPHz9uMqwg13OS38mwLschEUpDDROyzGFt6yyglNiy&#xA;&#xA;kgaqZ4ktKwWUAAAAAAAopPgH8TfffNOMSUGNGTMmHT58eLpo0aJ4LRw6dEinFGuSMPc1TCgNASUh&#xA;&#xA;y0a5J/uwVlBKbFlJjupZYstKAAAAAADIpfgH8b1795oxKagBAwakTU1N6apVq+K1sGvXLp0ioJSr&#xA;&#xA;GgYdOXbsmE5Qw3JXz/o6oJTYsjLzdu/eLaDUR9dzIqAEAAAAAADdlnbVBJSK6fDhw3H8Z82alT7x&#xA;&#xA;xBPxcUtLi44xuZ+r+gYd2bRpk05Qw3JXz3oroFRr4CixIlwmHD16NB07dmxDbb/rehZQAgAAAAAg&#xA;&#xA;G8aU2lul9kGpfbPUbiofv6vUflI+/p3y89Mdb09AiQ7t27cvjv/y5cvTZ599Nu3Xr1+6fv16HWNy&#xA;&#xA;P08MJB1O6l9wwQVWUVLDclfPejOg1KbPbFmZE6+//nrs86efflpAqcGv50RACQAAAACAPhZCSfeW&#xA;&#xA;H99QaofLj/eU2szy4wWl9rUujtdCQKnAnn/++Tj+69atiwGlIUOGpAsXLtQxJvfzxEByipdeeile&#xA;&#xA;39u2bdMZaliu6llHASWK6/Of/3y8zgcPHtxQqyghoAQAAAAAQHacUWozSu3b5efvl49VXvtZF8dr&#xA;&#xA;IaBUYGELpDD+YXu3EFC6+uqr06amJh1jMixPDCSneOyxx+L1rZ6pYXmrZzNnzjSwtJo/f37rCkEv&#xA;&#xA;v/yyDlHPAAAAAACgR52ZnAgehT9SP1Y+9st27/mgi+O1EFAqsAcffDCOf0tLSwwo3XTTTemoUaN0&#xA;&#xA;jMmwPDGQnOL222+P1/c555wTt3tDDctLPZs8ebKBpdWYMWPS4cOHp1dccUU6duxYqyipZwAAAAAA&#xA;&#xA;0CvGlNq/lx//Iul4paTOjtdCQKnA7rzzznTgwIExnBTaXXfdFSf0MRmWIwaSUwwbNqx11ZFdu3bp&#xA;&#xA;EDUsN/VMQIm2BgwYEFeCa25utoqSegYAAAAAAD3qu8mJYFIwstS+X378WqndVX4ctn7b08XxWsQ/&#xA;&#xA;iO/evdvMQAFNnDgx/s/8SkBp3rx58Xo4fPiwzjEZlhcGkpMcOXIk7devX3rjjTfGa/y5557TKWpY&#xA;&#xA;pmtY2yagREW4FwvXxKxZs9Lt27en5513Xjp79mwdo54BAAAAAECPuK7Uvpmc2KrtrVL7nfLxe5Nf&#xA;&#xA;bfv2XnIijHS647WIfxDfsWNHZ38oj62z4x29Xs3nIBsuu+yyuH1IJaD00EMPxbF6++23dU51E0ld&#xA;&#xA;XtvV/pyYDKubi5GT/M3f/E28th9++OH47/r163WKCf3c1DMBJSr27dsXr/GlS5fGe7RJkybZtlI9&#xA;&#xA;AwAAAACAXOswoJR0EEqqNVxRy+fgw3H22WfHrUMqAaU1a9bYEqnKSaSe+hlIPsQAX9LgAaVEyLKQ&#xA;&#xA;nn/++dZgUtjCMmyNRO2/v5MeCmCqYbXVMwElKnbu3Bmv8XXr1sV7tMo2b+7RBJQAAAAAACCvuhVQ&#xA;&#xA;SmoILiUm+DM5GTJt2rTWgNK2bdvi1kibNm3SOT0wyV/N+xKT+92uYd2tP4mQZUPZsGFDHKutW7em&#xA;&#xA;l19+eTpjxgydcppwUW8GMNWw2uuZgBIVzzzzTLzGN2/eHO/RtmzZEp8//fTTOkdACQAAAAAAcqnu&#xA;&#xA;gFJSxcoKJvez69ChQ3FMFi1a1BpQCu2SSy4xod9HAaXK80RAqVs1rDv1JxGybDgPPPBAetZZZ8V6&#xA;&#xA;NmHChNhI6649iYBSn9YzASUqvvCFL8RrPASTKvdo/fv3Tx977DGdI6AEAAAAAAC51GVAKalylYXT&#xA;&#xA;rdCQmNjPnD179sRxWb58+UkBpZtuuim9+OKL040bN6bvvvuujuqlcJKAUs/VsHrDE4mQZUOaMmVK&#xA;&#xA;euGFF8Z6dscdd8R6Rv31KxFQ6tN61llAKalyS0r3ZI1j9erVcaxaWlpa79FGjBiRzp49W+ec5tpO&#xA;&#xA;qti6Muli+1f3ZAAAAAAA0Ds6DCi1DyYlJvcbTpjwCmPy2c9+9qSA0ty5c1vHfteuXTqqlwJKSbsQ&#xA;&#xA;oMmw+mtYvZPxalhjGj16dDpq1KhYz+bMmRPH7fjx4zqmxp+BpMYwTCKg1CP1rKOAUlJl4DKxIlxD&#xA;&#xA;mTdvXjpgwICT7tGuu+669Prrr9c5dd6LVXsfpp4BAAAAAEDv6DSg1N2JrcRkWKZ98pOfPGXrkNBW&#xA;&#xA;rVrVOtH5+OOP66heCCdV8z/5TYZVX8PqrT+JgFJDGjx4cJzED/Vs8eLFcdzClpbUV8MSKyj1aT1r&#xA;&#xA;amrqlYBSTwQ66Fv33HNPOmjQoJPu0aZNm5YOHTpU5/RgOCkrPx+JgBIAAAAAAAXQ5RZvAkqNacaM&#xA;&#xA;GWn//v1P2joktK1bt8bXbCPSe+GkrEwUJ/mdDKt5dSQ1rDj69euXTp06NdazpUuXxnF78803dYyA&#xA;&#xA;Ui5qW/jdW289SwSUGsoNN9yQDh8+/KR7tLCqUhi7Y8eO6aB24bykypBeVu/LEgElAAAAAAAKoMst&#xA;&#xA;3pIaVh5JOpg0Sz6k1WE4vWuvvfaUia+2bcqUKXGbJLqeDEs62SYkqXKVpERAqVs1TECJirBSUhin&#xA;&#xA;BQsWxDq2Zs0a21XWOAlf7XWfCCj1Sj3rKqDU0e+SpIaAknuy/Bg3blx65ZVXnnRv9tBDD8Xxe+ed&#xA;&#xA;d3RQnbUo6cbWluoZAAAAAAB0T1VbvNF4hg0blo4dO7bTgNL8+fPjtXH48GGd1dhBq9zXsGqCZEKW&#xA;&#xA;xbB///44VsuXL29dES4pb2VJWtPPQXKaIExWfj6SggSU2gcnktOEYrs79mRHCIm3v09bvXp1HLu9&#xA;&#xA;e/fqoDqv7cQKSgAAAAAA8KERUCqosA3SzTff3GlA6eGHHzYJJqCUixoGFS+88EK8rtetW9daywYO&#xA;&#xA;HJg2NzfrHDUsF/Wss4BSZ+GJpMqV+gSU8mfIkCHppEmTTro3W79+fRy7l19+WQfVcW1n+ecjEVAC&#xA;&#xA;AAAAAKAABJQKqP02SB21jRs3mgQzuZ+LGgYVmzdvjtf1E0880VrLxowZk06YMEHnqGG5qGddbfF2&#xA;&#xA;uvBEUkMwQ+3MvhAknzZt2kn3ZpUa5769vms7sWUlAAAAAAB8qEx0FNArr7wSx33lypWdBpRMgpnc&#xA;&#xA;z0sNg4oVK1bE67qlpaW1lk2fPj294IIL0uPHj+sgNSzz9ayrLd6SboSQEltW5u76njFjxkn3ZiF8&#xA;&#xA;GY4/99xzOqiKazupMbyU2LISAAAAAAB63CnbgQihFMvv/u7vxnHftm1bpwGlrVu3xvc8/fTTOszk&#xA;&#xA;fqbrGVTMnj07bunWtpYtWrQoXutf+cpX0qNHj+okNSzT9ayaLd5ofIcPH47X99y5c0+qZ9u3b4/H&#xA;&#xA;H3/8cZ2kngEAAAAAQO4IKBXQNddckw4bNqzTcFKlhWsjbPWGybAs1zComDhxYjp8+PCT6tiqVata&#xA;&#xA;w7i7du3SSWpYpuuZgBLBwYMH4/W9ePHiU+7N+vfvn37605/WSeoZAAAAAADkjoBSwYQVRM4666z0&#xA;&#xA;5ptv7jKgZBLMZFgeahhUXHbZZemYMWNOWXFk6dKl8XrfsmWLTlLDMnHf1VkTUCLYv39/p1vxXnTR&#xA;&#xA;RemSJUt0knoGAAAAAAC5I6BUMG+88UYc8zBh31VAySSYybA81DCoGDBgQNrU1NRhPQtbvzU3N+sk&#xA;&#xA;NaxaY0rtrVL7oNS+WWo3lY/fVWo/KR//Tvn56Y53eN+VCChxGq+88kq8HtauXXtKLbv88svjdpao&#xA;&#xA;ZwAAAAAAkDcCSgXzxS9+MY75pk2bugwoXXrppenChQt1msmwTNcwCI4fPx6v6WnTpnVYz8LKShMm&#xA;&#xA;TNBRali1Qijp3vLjG0rtcPnxnlKbWX68oNS+1sXxmurZOeecY2BJv/SlL3V6rxa2sgxBTNQzAAAA&#xA;&#xA;AADIGwGlglm2bFl6xhlnpC0tLV0GlMaOHZtOmTJFp5kMy3QNg+DQoUPxml60aFGH9Wz69OnpBRdc&#xA;&#xA;EINMqGE1OKPUZpTat8vP3y8fq7z2sy6O13xPBhs2bIjXwlNPPXVKLbvlllvSq666SiepZwAAAAAA&#xA;&#xA;kDsCSgUzefLk9MILL+wynBTauHHj4vsxGZblGgbB66+/Hq/p5cuXd1jPQnApvB6CTKhhVTozORE8&#xA;&#xA;Cl/nsfKxX7Z7zwddHK/5ngweffTReC10VMumTp1qK0D1DAAAAAAAcklAqWAuu+yyuNVRNQGlm266&#xA;&#xA;Kb366qt1msmwTNcwCJ588sl4Ta9fv77DerZy5cr4+quvvqqz1LBajSm1fy8//kXS8UpJnR2v+Z4M&#xA;&#xA;5syZkw4cOLDDWnbHHXekQ4cO1UnqGQAAAAAA5I6AUsGcffbZ6W233VZVQMn/0jcZlocaBsFjjz0W&#xA;&#xA;r+mtW7d2WM82b97s950aVovvJieCScHIUvt++fFrpXZX+XHY+m1PF8drvieDsL3usGHDOqxl999/&#xA;&#xA;v+tEPQMAAAAAgFwyYVsgYWujMN4LFiyoKqA0Y8aMdPDgwTrOZFima9iRI0cMJum0adPS/v37d1rP&#xA;&#xA;QnApXC9PP/20zlLDqnFdqX0zObFV21ul9jvl4/cmv9r27b3kRBjpdMdrvieDsMXulVdeedrtKv3u&#xA;&#xA;U88AAAAAACBv4h/EW1pazAwUwL59++J4h62OqgkozZs3z2SpybDM1KnOmoAlQdiOMmx7dLqaFq6X&#xA;&#xA;jRs36iw1LNO1DsJ2vCGk1FEdW7ZsWbxODhw4oKPUMwAAAAAAyBUTtgXy4osvxvFet25dVQGlsNJS&#xA;&#xA;eP+xY8d0nsmwaoTtkMJKI2HFkbDyyE3l42Hbo5+Uj38n+dU2SJ0d77BOddbUL4Lzzz8/HT169Glr&#xA;&#xA;Wr9+/dL169frLDUs0/dkEFavbGpq6rCOhZB5uE7279+vo9QzAAAAAADIFRP8BbJ9+/Y43ps3b64q&#xA;&#xA;oFT5X/oHDx7UeSbDqhFCSfeWH99QaofLj/eU2szy4wWl9rUujtdUw9QvKtfzzTfffNqaNmTIkLS5&#xA;&#xA;uVlnqWGZvieDEKYM21Z2VMdWr14dr5O9e/fqKPUMAAAAAAByRUCpQD71qU/F8Q5BpWoCSkuXLrWN&#xA;&#xA;iMmwepxRajNK7dvl5++Xj1Ve+1kXx2uqYeoXhw4ditfzfffdd9qadvnll6ezZ8/WYWpYpu/JKLYj&#xA;&#xA;R46ctp599rOfja//+Z//uc5SzwAAAAAAIFcElArkgQceSPv3719VOCm0VatWxetj3759Os9kWLXO&#xA;&#xA;TE4Ej8Lnfqx87Jft3vNBF8drqmHqF6FGhWth+fLlp61p48aNSydPnqzD1LBM35NRbGHVynAdLF68&#xA;&#xA;uMM6FlbBDK/v2LFDZ6lnAAAAAACQKwJKBTJz5sx00KBBVQeUbCNiMqwbxpTav5cf/yLpeKWkzo7X&#xA;&#xA;VMPUL8JKIuFaWLdu3Wlr2vjx49OmpiYdpoZl+p6MYtuyZUu8DkJIvKM69tRTT8XXw/tQzwAAAAAA&#xA;&#xA;IE8ElApk0qRJ6ciRI6sOKIXJ/nB97Nq1S+eZDKvGd5MTwaRgZKl9v/z4tVK7q/w4bP22p4vjNdWw&#xA;&#xA;ZcuWGcyC27ZtW7yew8oip6tpH//4x9NRo0bpMDUs0/dkFNsVV1yRXnLJJWlLS0untcy9u3oGAAAA&#xA;&#xA;AAB5ZJKjQK666qp0zJgxVQeUbCNiMqxG15XaN5MTW7W9VWq/Uz5+b/Krbd/eS06EkU53vKYatmTJ&#xA;&#xA;EoNZcGvWrInX8+km9EObMmVKOmLECB2mhmX6nozi+tM//dN4DSxduvS0tWzAgAFxhSXUMwAAAAAA&#xA;&#xA;yBMBpQIZMmRIXEVJQIkGmgwTUCKdN29eev7553dZ0+655574PtSwLN+TUVzVrJ4U2kUXXeR3n3oG&#xA;&#xA;AAAAAAC5kLZvAkrFcPbZZ6dTp06tOqBU2TYp/IvJsKzWM5O0hJWRhg4d2mVNmzt3brzujx8/rtPU&#xA;&#xA;sMzen1FMe/bsieO/YMGCLmvZ5Zdfns6ePVunqWcAAAAAAJArAkoFcfTo0TjWs2bNqjqgFJrrw2RY&#xA;&#xA;1muYgBLjxo1LR40a1WU9W7ZsWbzuDx48qNPUsMzek1FMf/RHfxTH/4knnuiylo0fPz6dPHmyTlPP&#xA;&#xA;AAAAAAAgVwRQCiJMyIexXrx4sYASAko0lLDd0XXXXddlPWtubhZQUsMyeR/WtlFMDzzwQHreeed1&#xA;&#xA;ub1baKHeXX/99TpNPQMAAAAAgFwRQCmI/fv3x7FeuXJlTQGl3/iN30hXrFihA02GZbaGCShxzjnn&#xA;&#xA;pLfeemuX9Wz58uXxun/zzTd1mhqW2XsyimnChAnp8OHDq7o3C9v1jhgxQqepZwAAAAAAkCsCSgXx&#xA;&#xA;wgsvtI51LQGlsDKJAIjJsCzXMNdnsR07dixey3fffXeX9Wz16tXxvXv37tVxalhm78kopiFDhqRN&#xA;&#xA;TU1VB5QuvvhinaaeAQAAAABArggoFcT27dvjWG/evLmmgFL43/wLFy7UgSbDMlvDBJSKrbJ95aJF&#xA;&#xA;i7qsZ2vWrInv3b17t45TwzJ7T0bxHD58OI79rFmzqro3mzdvnmtFPQMAAAAAgNwRUCqIT33qU3Gs&#xA;&#xA;W1paagooXXvttfF/6mMyLKs1TECp2Pbt21f19pUhoBneu2PHDh2nhmX2nozieeONN+LYh20oq7k3&#xA;&#xA;mzt3bnz/8ePHdZ56BgAAAAAAuSGgVBDz589PBwwYUFM4KbTx48enkydP1oEmwzJbw8JELcW1c+fO&#xA;&#xA;eC2vXbtWQEkNa4h7Mornq1/9ahz7devWVXVvtmzZsvj+sIIc6hkAAAAAAOSFgFJBzJgxI73wwgtr&#xA;&#xA;DihNnDgxbWpq0oEmwzJXtypNgK7YnnnmmXgdbNq0qct69tRTT8X3btmyRcepYZmtbRTPF7/4xZq2&#xA;&#xA;4V26dGl8/4EDB3SeegYAAAAAALkhoFQQIWg0atSomgNKt912W3rVVVfpQJNhma1hAkrFtmHDhngt&#xA;&#xA;h/BRNTXN7zw1LOv3ZBTPmjVratqGd9WqVfH9YYtL1DMAAAAAAMgLk7UFMXLkyHTcuHE1B5TuuOOO&#xA;&#xA;dMSIETrQZFhma5iAUrGtWLEiXsvV1jS/89SwrN+TUTwLFy5Mzz///KrrWNjSMlwrr776qs5TzwAA&#xA;&#xA;AAAAIDdM1hbE0KFD00mTJtUcUJo6daqAksmwTNcwAaVimzNnTjpw4MCqa9qAAQPi6iOoYVm9J6N4&#xA;&#xA;pkyZEu/Tqq1jYSu4cK3s2LFD56lnAAAAAACQGwJKBfGRj3wkvfXWW2sOKM2cOTMdPHiwDjQZltka&#xA;&#xA;JqBkYn/YsGFV17SLLrooXbJkiY5TwzJ7T0bxhBUur7zySgEl9QwAAAAAABqagFKBJj5mzJhRc0Bp&#xA;&#xA;/vz5JkxNhmW6hgkomdivZWL/kksuidspoYZl9Z6M4gnByeuuu67qOrZ9+/Z4rTz++OM6Tz0DAAAA&#xA;&#xA;AIDcEFAqgHfffTeO84IFC2oOKM2bN8+EqcmwTNcwAaViu/TSS2NIqdqaNn78eNeMGpbpezKK55xz&#xA;&#xA;zql5lcszzzwzXb9+vc5TzwAAAAAAIDcElArgnXfeiePc3Nxcc0AphJrCxx4/flxHmgzLZA0TNim2&#xA;&#xA;sAVlU1OTgJIa1jD3ZBTLsWPH4rjffffdNd2fffSjH433dahnAAAAAACQFwJKBbB37944zqtXr645&#xA;&#xA;oPTQQw/Fjz106JCONBmWyRombFJs/fr1S6dNm1ZTQCkEmlDDsnpPRrEcPHgwjvuiRYtquj8L28It&#xA;&#xA;WbJEB6pnAAAAAACQGwJKBfAXf/EXcZzXrVtXc0Bp2bJl8WPDBBomw7JYwwSUiuvIkSPxOr7vvvuq&#xA;&#xA;rmlTp05NR4wYofPUsMzek1mxsFj27dsXx33lypU13Z9dccUV6ezZs3WgegYAAAAAALkhoFQA27dv&#xA;&#xA;j+O8efPmuldQElAyGZbVGnb99dcbzIKqrDyyePHiqmva7bffLqCkhmX6nsyKhcWyc+fOOO5r166t&#xA;&#xA;6f7MdpXqGQAAAAAA5EHavgkoNbbPfOYzcZxDUKnWgNIjjzwSP/bNN9/UkSbDMlnPhE2Ka//+/TWv&#xA;&#xA;PHLbbbelF198sc5TwzJ7TyYQXCzPPPNMHPdNmzbVdH924403pmPHjtWB6hkAAAAAAOSGgFIBNDc3&#xA;&#xA;p/379685nBTa6tWr4zWyd+9eHWkyLJM1TECpuF577bV4HYc6VW1NmzdvXvwY1LCs3pMJKBXLhg0b&#xA;&#xA;4rg/9dRTNd2f2a5SPQMAAAAAgLwRUCqAmTNnpoMGDRJQQkCJhvLcc8/VvPLIfffdJ6CkhmX6nkxA&#xA;&#xA;qVhWrFiRnnXWWTXfn02fPt1qcOoZAAAAAADkioBSAUyaNCkdOXJkXQGlNWvWxGtk9+7dOtJkWCZr&#xA;&#xA;mIBScT355JPxOt68eXPVNW3JkiXxYw4fPqwD1bBM3pMJKBXLnDlz6gqRz58/X9hSPQMAAAAAgFyJ&#xA;&#xA;fxD/9Kc/bWaggV111VXpmDFj6goohYn/cI3s2LFDR5oMy2QNE1Aqrs985jPxOt6+fXvVNW3ZsmVC&#xA;&#xA;IGpYpu/JXJvFMmXKlPSSSy6p+f7s/vvvF1BSzwAAAAAAIFfiH8TDihI0riFDhsRVlASUEFCikaxc&#xA;&#xA;uTJex7XUtObm5vgxBw4c0IFqWCbvyQSUimXcuHHp6NGja74/sxqcegYAAAAAAHkjoFQAZ599djp1&#xA;&#xA;6tS6AkphZZJwjTz++OM60mRYpupWpQkoFdfChQvTgQMH1lTTVq9eHa+bvXv36kA1LJO1TUCpWC69&#xA;&#xA;9NK6QuSVsKXrRT0DAAAAAIC8EFBqcEePHo1jPGvWrLoCSqGFj9+4caPONBmWyRomoFRc06dPTwcN&#xA;&#xA;GiSgpIY11D2ZwEmxDB48OL355ptrvjerrCC3f/9+naieAQAAAABALggoNbgw0RnGePHixXUHlPr1&#xA;&#xA;65euX79eZ5oMy2QNE1AqrokTJ6ajRo2qqZ6FsGW4bl5++WUdqIZl8p5MQKlYwj3WjBkzar43E7ZU&#xA;&#xA;zwAAAAAAIG8ElBpc+J/1YYzD/7SvN6A0dOjQuJUIJsOyWMMElIpr9OjR6bhx42qqZ5s3b47X/o4d&#xA;&#xA;O3SgGpbJezIBpeI4cuRIHPO5c+fWfG+2du3a+LGvvvqqjlTPAAAAAAAgFwSUGtzOnTvjGK9bt67u&#xA;&#xA;gNKwYcNcIybDMlvDBJSK66KLLkonTZpUUz3bsmVLvPZbWlp0oBqWyXsyAaXiqKxyuXTp0prvzYQt&#xA;&#xA;1TMAAAAAAMgbAaUG98wzz8QxDhNZ9QaUfvu3fztuP4LJsCzWMAGl4jr33HPT2267reaaFq6bsNUb&#xA;&#xA;algW78kElIqjsspl2K6t1jombKmeAQAAAABA3ggoNbgvfOELcYzDRFa9AaXx48enkydP1pkmwzJZ&#xA;&#xA;w8IWhBT3Gg7hyVpr2plnnpmuX79eB6phmbwne/PNNw1uQbzyyitxzMN2bfXcnyXCluoZAAAAAADk&#xA;&#xA;iIBSgwv/Kz8p/w/7egNKY8eOFVAyGZbpGkbxHDp0KI79ggULaq5pIdTW3NysE9WwTNazvXv3GtyC&#xA;&#xA;+NKXvhTHfNOmTQJK6pmAEgAAAAAADU9AqcHNmzcvHTBgQN3hpNBuuumm9Oqrr9aZJsMyW8MongMH&#xA;&#xA;DsSxX7p0ac017aKLLvJ7Tw3LbD0TUCqODRs2xDF/6qmn6ro/GzhwYLpixQodqZ4BAAAAAEAuCCg1&#xA;&#xA;uHvuuScdNGhQtwJKH//4x9MRI0boTJNhma1hFE8IcYSxD6vE1VrTrrrqqnTmzJk6UQ3LZD0TUCqO&#xA;&#xA;Rx99NI55vfdnwpbqGQAAAAAA5ImAUoO74YYb0uHDh3croHTrrbcKKJkMy3QNo3j+6q/+Ko792rVr&#xA;&#xA;a65p48ePt22lGpbZeiagVBxz5syJqyDVe38mbKmeAQAAAABAnggoNbhx48alV155ZbcCSrNmzUrP&#xA;&#xA;OeccnWkyLLM1jOJpaWmJY7958+aaa9rEiRPTpqYmnaiGZbKeCSgVx5QpU9KhQ4fWfX8mbKmeAQAA&#xA;&#xA;AABA1qRdNQGlxjVq1Kh07Nix3Q4oJUIgJsMyXN8onj/8wz+MY79ly5aaa9rUqVOtCqeGZfYeTUCp&#xA;&#xA;OEKIPNyn1Xt/JmypngEAAAAAQL3+W6n9n1L7oNS+W2q3lY/fVWo/KR//Tvn56Y63J6BUYEOGDEkn&#xA;&#xA;TZrUrYDSokWL4nVy5MgRHWoyLGsElArqk5/8ZBz7emqagJIaluV6JqBUHJdddlkMKdV7f3b77bfH&#xA;&#xA;gBPqGQAAAAAA1CqEkm4oPw7hpHfLj/eU2szy4wWl9rUujtdCQKnB9evXL502bVq3Akqf+MQn4nVy&#xA;&#xA;8OBBHWoyLGsElApq2bJl6VlnnVVXTZszZ45tK9WwzNYzAaXiGDx4cFwBqd77M2FL9QwAAAAAAHrC&#xA;&#xA;gFL7fvnx+6V2Rvlx+PdnXRyvhYBSASY8ZsyY0a2A0oMPPhg/z4EDB3SoybCsEVAqqHvvvTcdNGhQ&#xA;&#xA;XTVt3rx5rhs1LLP1TECpOLobIr/nnntiyAn1DAAAAAAAuuMrya+2ePtlu9c+6OJ4LQSUGtjhw4fj&#xA;&#xA;+M6dO7dbAaXVq1ebNDUZllWCJgUVtjYaOnRot7atPHr0qI5UwzJXz/yuLYawbW4Y71mzZtV9f7Zg&#xA;&#xA;wQK/A9UzAAAAAACo29ml9lypTW1z7BdJxysldXa8FgJKDSxsyRbGd/HixQJKNNJkWNq+UTzjx49P&#xA;&#xA;r7zyyrpqWtgeLrFtpRqW0drmd617tGpb+NjwOY4dO6ZD1TMAAAAAAKjJlFLbV2qj2h1/rdTuKj+e&#xA;&#xA;UWp7ujheCwGlBrZ///44vitXruxWQGnjxo3x87z88ss61WRY1ggoFdTo0aNjq6emLV261LaValhm&#xA;&#xA;65mAknu0atuKFSuELdUzAP4/e/cCW9V154v/CHBgPAiVCTdNeZmkQKMmUAokEEILJMg4xCXh0WBe&#xA;&#xA;gxMYXs4wVgljJmWKMhYUiT9DZVCsfxHjqdq/qG5mkn9Kc2kUpahCEapydTu6czWtBo1Qha7QlaVS&#xA;&#xA;laiMQqV9z9ocN45jHrbPY+99Ph9pCfsY7O21Nl+2/PuxFgAAAACD8uvcp3cGCVblx4eF93+Tu9mM&#xA;&#xA;dLvXB0KDUob90z/9U7y+r7zyypAalA4dOhR/nq6uLpOqGJY0GpSqVDjebcGCBXaFk2FZ4r6sIj/5&#xA;&#xA;yU/i9Q55NNjns127dmm2lGcAAAAAAJAaGpQy7MSJE/H6hgajoTQoHT16NP48x48fN6mKYYnMMKrP&#xA;&#xA;2LFjo69+9asalGRY5p7J3JfV4bvf/W683u3t7YN+Ptu7d2/8OcJuTMgzAAAAAABIOg1KGfY3f/M3&#xA;&#xA;8fqGRqWhNCiFET5POOoNxbAkZhjVef82NjYOKs/2798f//k333zTRMqwxOWZBqXq8K1vfSte746O&#xA;&#xA;jkE/m2m2lGcAAAAAABAN8PVKX2vU1NSkMpBBW7dujUaOHDnk5qQwwufZt2+fSVUMS2SGUV2uX78e&#xA;&#xA;r/vKlSsHlWdHjhyJ/3xnZ6fJlGGJyzPNJtVhy5YtUU1NzZCezTQoyTMAAAAAAKpXdBcjkde8ePFi&#xA;&#xA;lYEMeu6556J77723KA1KEyZMsNNW9RTDUtdkSXW5dOlSvO6bN2+2K5wMy9xzpGaT6vDMM88M+Rkt&#xA;&#xA;ZFi4Z15//XUTKs8AAAAAAKhSUcquVYNSRi1YsCB68MEHi9KgNHny5Gjjxo0mNdvFsNQ2WVJdfvnL&#xA;&#xA;X8brHnaJsyucDMvY86MGpSrx2GOPRVOnTh3Ss9mhQ4fie6arq8uEyjMAAAAAAEg8DUoZ9tBDD0UP&#xA;&#xA;P/xwURqUZs2aFS1dutSkVkcxLHVNllSXn/70p/G6h+ON7Aonw7L2TKZBqTqExu/Zs2cP6dns8OHD&#xA;&#xA;8T1z8uRJEyrPAAAAAACoYo54o+I++9nPRvPmzStKg1IoorlPFMOSmmFUl3CcUVj3tra2QWda2Llk&#xA;&#xA;zZo1JjP7GZa6IyvPnj1rcavAn/7pn0ZLliwZ8vNZznGVnskAAAAAAKhqjngjEe65556ovr6+KA1K&#xA;&#xA;ixYtih555BGTWj3FMEe8kVgnTpyI1729vX3QmRaOV1q4cKHJrL4MS3yeOa4r+65fvx6vdWNjowYl&#xA;&#xA;NCgBAAAAADAkGpSouGvXrsVru3LlyqI0KDU0NERTpkwxsdVRDHPEG4n2d3/3d/G6d3R0DDrTQmOA&#xA;&#xA;TKuKgn7q8kyDUvZdvnw5XutNmzYN+fls7Nix0UsvvWRSNSgBAAAAAFDFohRdpwalDLp06VLRil89&#xA;&#xA;xfxx48aZWA1Kicwwqksoxod1H2qmTZw40WQq6Fcks243NChl39tvvx2vdUtLy5CfzyZMmBA1Nzeb&#xA;&#xA;VHkGAAAAAECVSt1xIhqUsuf9998vWvErjHXr1mkEqa5iWKqaLKkuq1atisaMGTOkTPvzP/9z9071&#xA;&#xA;FPQH80z2RH78S358lB//nh/1hddX5MdvC6//qvD+7V4fyDOiBqUqcfDgwXitDx8+POTns8mTJ0cb&#xA;&#xA;N240qRqUAAAAAAAg8TQoZdSpU6fitT1w4EBRGpQ2bNgQf77r16+b3OwXw1LXZEl1qa+vj+6///4h&#xA;&#xA;ZdrmzZtlWnUU9AebW6Ep6SuFt0Nz0pXC2+/lx3OFtzfkx4/u8PqA80yDUvatX78+qq2tjTo7O4f8&#xA;&#xA;fDZnzhzP8RqUAAAAAAAgsT7VdKCwkT379u2L17ajo6MoDUo7duyIP184Og7FsEpnVt9BdZk1a1Y0&#xA;&#xA;ffr0IWVazzFxMk2D0l0Ykx+/Lrz9YX4MK7wdfv3dHV4fcNZpUMq+mTNnRnV1dUV5PtOg5JkMAAAA&#xA;&#xA;AIDq5og3Km7t2rXR6NGji1L8CmP79u3xvXLx4kWTqxh2KxU7EonqMmnSpOjRRx8dUqbt2rVLplVP&#xA;&#xA;hg01677fK8/+0OdjH93h9QE/k2lQyr5wROXChQuL8ny2aNGi6JFHHjGpnskAAAAAAOCPogRflwal&#xA;&#xA;DHr88ceL9r/zw2htbY3vlfPnz5vc7BfDBttkWbEjkagu9913X7RgwYIhZdo3vvENmVYdBf2hNI3f&#xA;&#xA;kx8n86Oh12u/z/W/U9KtXh9wnmlQyrbu7u54nVevXl2U57OGhoZoypQpJlaDEgAAAAAAfIIdlCib&#xA;&#xA;sMPI7Nmzi9agtGfPnvheOXfunMmtzmLYQPOrrEciUV2GDx8eLV++XKbJsFI+Vy3Nj/P5MbXP6z/J&#xA;&#xA;fbzbW2PuZqPl7V4fcJ5pUMq2t99+O17nlpaWojUoTZw40cTKMwAAAAAA+AQNSpRNTU1NVF9fX7QG&#xA;&#xA;pVdeeSW+V86cOWNyq7cYNpDfX9YjkagePbuPPP/880PKtFdffTX+PKdPnzapCvr9+XWu/x2XVuVu&#xA;&#xA;NleG93+Tu9mMdLvXB5xnGpSy7Zvf/Ga8zkeOHCnK89m6dev8OyjPAAAAAACoYoM9SqRi16pBKVuu&#xA;&#xA;XLkSr2tTU1PRGpQOHTqkcKoYltgjkageFy9ejNf8xRdfHFKmHT58OP48J0+eNKnZzrAoRc9l/p2t&#xA;&#xA;AsuWLYvGjh1btOez8Kzn30ENSgAAAAAAkAbRPffcE82fP19lIEPef//9oh4fEsbRo0fjz3n8+HET&#xA;&#xA;nP1i2GCL+RU7Eonq8d5778Vr3traOqRM6+zsjD9Pe3u7Sa2+gn6im8Y1KGXb+PHjo5kzZxbt+ay5&#xA;&#xA;uTm+b8LucmhQAgAAAACAJIs+97nPRVOmTFEZyJBTp07FhY4DBw4UrQAWRs/nRDHsFip2JBLybTBj&#xA;&#xA;+PDh0f79+01qdWaYHZQou6tXr8a58+yzzxbt2WzHjh3xfXPp0iUT7JkMAAAAAIAqlZoj3u6//34N&#xA;&#xA;Shmzb9+++J7r6OgoaoPSyJEj48+NYljSshb5NpgxYcKEePcRNCglKc80KGXXu+++W/QdLv/iL/4i&#xA;&#xA;/pzh+Es8kwEAAAAAUH2iAb5e0WvVoJQ9a9eujUaPHl3U5iTF/KorhqWmyTKnQUm+DXI88MADUVNT&#xA;&#xA;k0nNdkE/SlueaVDKrr//+7//49GSxXo227NnT/w5z507Z4I1KAEAAAAAUIU0KFFRjz/+eFRXV6dB&#xA;&#xA;icEWw1KVYTkNSvJtkGPOnDnR4sWLTaqCfqLyrLOz0+JmVDiObdiwYfEaa1BCgxIAAAAAAMWgQYmK&#xA;&#xA;mjRpUjR79uyiNyh9/vOfj9asWWOCNSglLW8tpnwb1Jg3b140f/58k6qgn6g8O3DggMXNqNAQed99&#xA;&#xA;9xX12ezVV1+N75vTp0+bYHkGAAAAAECVSs1xIhqUsqempiaqr68veoPSl7/8ZbuNaFBKZNYi3wYz&#xA;&#xA;Ghoa/PtXHQX9VB3xpkEpu8Kxkg8//HBRn80OHTrkaEANSgAAAAAAkAoalDLmypUrcZGjqamp6A1K&#xA;&#xA;4TikhQsXmuTqKIalqqB/48YNCyrfBjwaGxujcePGmdhsF/RT13CpQSm77rnnnuipp54q6rNZR0dH&#xA;&#xA;fN8cOXLEBGtQAgAAAACARNOglDHvv/9+XORoaWkpeoPSsmXL3CuKYYnLsDAuXbpkQavAO++8U9R8&#xA;&#xA;C41OOTtwaVBKWJ5pUMqmy5cvl6yB3H3jmQwAAAAAgOoV3eH9RF2rBqVsefPNN+Mix549e4peAAvH&#xA;&#xA;Kk2cONEkK4YlLW81KFWJgwcPxut9+PDhomTapk2b4s939epVk6tBqaIZ1ntoNMmm9957L17f3bt3&#xA;&#xA;F/35bMyYMVFra6tJ9kwGAAAAAECVSdP/1I+vS4NStnznO9+Jixzt7e1FL4CtXbvWbiPVUQxLVZNl&#xA;&#xA;ToNS1Vi/fn1UW1sbdXZ2FiXTtm3b5v6pjoJ+qo6s1KCUTSG3wvq++uqrRX8+mzBhQtTc3GySNSgB&#xA;&#xA;AAAAAFBFoiF+vCLXrEEpW/7qr/4qLnIUq4Dfe4TiV/jc3d3dJjq7xbDUNVnmNJhUjZkzZ0Z1dXVF&#xA;&#xA;y7RwVFy4fz744AOTq6CfmDzToJRN3/jGN+L1PXLkSNGfz6ZNmxatWbPGJMszAAAAAACqiAYlKi4U&#xA;&#xA;qEaPHl304pfdRqqiGJaWDPvUbijuyeoQjjFauHBh0TItHIUZ7p9z586ZXAX9xGSbBqVsamxsjEaO&#xA;&#xA;HFmSBvK5c+dGixcvNsnyDAAAAACAKpLK4r4GpWz5yle+Eo0fP74kDUo7d+6M75lf/OIXJlqDUpJy&#xA;&#xA;V4NSFQg7t4W1Xr16ddEy7ZVXXok/55kzZ0xwdgv6qTuyUoNSNn3pS18q6g5wvcdjjz0WN2+iQQkA&#xA;&#xA;AAAAgOqSuuORNChly/Tp06OHH364JAUwu41oUEpo5mpQqgJvv/12vNbhWLZiZdqhQ4fiz9nV1WWC&#xA;&#xA;s1nQT+WRlRqUsik0j8+aNaskz2dhdybP8hqUAAAAAACoTlE/I7HXqkEpW8aOHRstWLCgJAWwV199&#xA;&#xA;Nb6fT58+baKzWwxLZUFfg1L2HTx4MF7rw4cPFy3TwucKn/PkyZMmOHsF/dQ2XGpQyqbhw4dHS5Ys&#xA;&#xA;KcnzWUNDg2d5DUoAAAAAAJB4GpQyWOBYvnx5SQpgdhupmmJYqposcxqUqsL69euj2traqLOzs6i5&#xA;&#xA;ltMQokEpYXnmfsyey5cvx2u7YcOGkjyfNTU1RaNGjTLRGpQAAAAAACDRNCgpgN31OHHiRPz5v/3t&#xA;&#xA;b5tsxbDEZFhOg1JVmDlzZlRXV1f0XMtpCNGglLA8cz9mz4ULF4p+RGXvsW7duvjz45kMAAAAAACS&#xA;&#xA;TINShpw/f76kBTDFfMWwJGZYGL/4xS8saMaNGTMmWrhwYdEzLRyL+dJLL5ngbGZYKo+s3LFjh8XN&#xA;&#xA;mHA0bljbV155pSTPZps3b44//7Vr10y2ZzIAAAAAAEgsDUoZLIC1tbWVrEFp3LhxiqeKYYnKsDDO&#xA;&#xA;nTtnQTOsu7s7XufVq1cXPdMmTJgQNTc3m+TsZljqjqx0P2bPsWPH4rUNR+WW4tksPJfl7CbomQwA&#xA;&#xA;AAAAABJOg5ICmGK+YliqMyynQSnzfvazn5Vsd7jx48fLNBmWqDxzP2bP3r1747Xt7OwsaYPSxYsX&#xA;&#xA;TbY8AwAAAACAxNKgpAA2oDFjxoyooaHBZCuGJSbDchqUMu8f/uEf4nXev39/0TNt+vTp0XPPPWeS&#xA;&#xA;ZVhi8kyDUvasW7cuGj16dMmezfbs2ePfQnkGAAAAAACJp0EpYwWw2trakhXAwpg9e3a0ePFik60Y&#xA;&#xA;lpgMyynKZl57e3u8zkePHi16pn35y1+WaTIsUXmmQSl7li5dGj9va1BCgxIAAAAAANVMg1LGCmD3&#xA;&#xA;3XdfSRuUnnzyyeihhx4y2YphicmwnKJs5m3dujUaOXJkSTLtsccei+bPn2+SZVhi8kyDUvaE5u6p&#xA;&#xA;U6eW7NnswIED8b3z+uuvm2x5BgAAAAAAiRVNnjw5blJCAexuxrJlyzS0KYYlKsNyGpQyb/ny5SXb&#xA;&#xA;fUSmybCk5ZkGpeyZMGFCNG/evJI9mx06dCi+d7q6uky2PAMAAAAAgMSKvvSlL8U/FCcbBbBHH320&#xA;&#xA;pA1Ka9asiUaNGmWyFcMSk2E5DUqZN2fOnGj69OklybT6+vpo4sSJJlmGJSbPNChlT3hueuqpp0r2&#xA;&#xA;bBaOvwz3zvHjx022PAMAAAAAgMSKZsyYoUEpQwWwJUuWlLRBae3ate4XxbBEZVhOg1LmhQaiUu0+&#xA;&#xA;smrVKk2XMixReaZBKVuuX78er+uzzz5b0uez8DXCUW/IMwAAAAAASCoNShkrgDU2Npa0APbiiy/G&#xA;&#xA;X+fKlSsmXTEsERmW06CUeX/yJ39Sst1Hmpqa4nsoZCgyrFIZ1ntoUMqWS5cuxeu6adOmkj6fjRw5&#xA;&#xA;Mtq3b58Jl2cAAAAAAJBYGpQUwAY0tm3bFn+d8PVQDEtChuU0KFVF82Wpdh+RaTIsaXkWmubIjvPn&#xA;&#xA;z8frunv37pI+n4VjfjW3yTMAAAAAAEgyDUoZ8bOf/Sxex5aWlpIWwEKBLXydCxcumHTFsIrlVt+h&#xA;&#xA;QUnz5WDHli1b4s9/8eJFky3DEpFtixcvtrgZ8s///M/xura1tZX0+Wzy5MnRxo0bTbg8AwAAAACA&#xA;&#xA;xNKglBGnTp2K1/HAgQMlLYDt2bNHQ4hiWKIyLIzTp09b0Iwq9e4jmi5lWNLyTINStrz22mvxura3&#xA;&#xA;t5f0+WzWrFnR0qVLTbg8AwAAAACAxNKglBH79u2L17Gjo6OkBbD9+/fHX+fNN9806YphiciwMLq6&#xA;&#xA;uixoRv3whz+M1/iVV17RdIkGJVLnW9/6Vlmez2bPnu3ekWcAAAAAAJBoGpQyYu3atdHo0aNLWvwK&#xA;&#xA;49ChQxpCFMMSlWHux2w7ceJEvMYhe0qRaWHXufD5X3/9dZMtwxKRZ5pMsuWll16K17XUz2eLFi2K&#xA;&#xA;HnnkERMuzwAAAAAAIFGi3kODUjY8/vjjUV1dXckLYGEHgHC/HDlyxKQrhiUmzzQoZddf//Vfx2sc&#xA;&#xA;GpU0XaJBibT5+te/Ho0dO7bkz2cNDQ3RlClTTLg8AwAAAACAxNKglBGTJk2Kj/codQEsjHC/hF1H&#xA;&#xA;UAxLQoblNJdk2gsvvBCNHDmyZHl29OjR+B46fvy4yZZhicgzDUrZsnTp0mj8+PElfzZrbGyMxo0b&#xA;&#xA;Z8LlGQAAAAAAJJYGpYyoqamJ6uvry9KgFHYCCEeWoBiWhAzLaVDKtOeeey669957NV2iQYlUCs3j&#xA;&#xA;06dPL/mz2bp16zzPyzMAAAAAAEg0DUoZcOXKlXgNm5qaytKgNGHChKi5ubm/worFUAwre4blNChl&#xA;&#xA;2oIFC6IHH3ywpJkWdmjat2+fyZZhicgzDUrZMnny5LLscLlhw4b4/rl+/bpJl2cAAAAAAJBIGpQy&#xA;&#xA;4O23347XsKWlpSwNSuE4uY0bN2pQUgxLRIblNChl2kMPPRQ9/PDDJW+6lGEyLCl5pkEpW8KxawsX&#xA;&#xA;Liz5s9mOHTvi++fSpUsmXZ4BAAAAAEAiaVDKgHA0UVjD9vb2sjQohZ0A+hZQc4r7imEVyrCcBqVM&#xA;&#xA;++xnPxvNmzevpJkWdjiRYTIsKXmmQSlbhg8fHi1fvrzkz2bbt2+P75+LFy+adHkGAAAAAACJpEEp&#xA;&#xA;A8KxHrW1tVFnZ2dZGpTmzJkT7wagQUkxLAkZltOglGn33HNPVF9fX9JMmzVrlgyTYYnIs3C/z58/&#xA;&#xA;3+JmxNWrV+P79Pnnny/5s1lra2v8tc6fP2/i5RkAAAAAACRSZBjFHCiGVSLDQnMe2XPt2rV4fVeu&#xA;&#xA;XFnyXeFkmAxLQp7df//90ZQpUyxuRoTj1sK6bt68ueQNSnv27Im/1rlz5+SZPAMAAAAAgETSVGNo&#xA;&#xA;UFIMk2GGIcNkWALyTINStly4cCG+T3fv3l3yBqWe435ff/11eSbPAAAAAAAgkRzxlnI9x4eUeoeR&#xA;&#xA;3mPt2rWfumdyimGKYRXKMMPIaVCSYRl5JtOglC1nzpyJ79O9e/eW/Nns0KFDfzzyVJ7JMwAAAAAA&#xA;&#xA;SCINSin3xhtvlO1/5/eM5ubm+Gt2d3drUFIMq3iGhRF2jiB7Tp8+Ha9vW1tbSTOtsbFRhsmwROSZ&#xA;&#xA;BqVs+e53vxvfp+3t7SV/Njt69Gj8tY4fPy7P5BkAAAAAACSSBqWU27VrVzRs2LDo2LFjZWtQ2rZt&#xA;&#xA;W3zPXLp0SYOSYljFMyynQSmzQq6F9Q07g5Qy09atWyfDZFhFM8wwcnaEk2cAAAAAAJBxGpRSLqxf&#xA;&#xA;XV1d2ZqTwti5c2d8z/ziF7/QoKQYVvEMy2lQyqxwLFJY387OzpJm2oYNG2SYDEtMnhlGToOSPAMA&#xA;&#xA;AAAAgAzSoJRi165di2pqaqL6+vqyNijt2bMnvmfOnTv3qeIKimHlyK2+Q4NSNm3cuDGqra0teabt&#xA;&#xA;2LFDQV+GJSLbHPGWLatWrYrGjh1btuezcP9s3bpVnskzAAAAAABIJA1KKXbq1Kl47cKORuVsUHr1&#xA;&#xA;1Vfjr3v69GmLoBhW8QzLaVDKrKVLl0b33XdfyTNt+/btCvoyLBF5pkEpW77yla9EkyZNKtvz2fTp&#xA;&#xA;06PnnntOnskzAAAAAABIJA1KKbZs2bJ4B6WOjo6yNigdPnw4vmdOnjxpERTDKp5hOQ1KmTV79uxo&#xA;&#xA;6tSpJc+01tbW+D46f/68SZdhFc0zDUrZMm3atGjWrFllez4Lmbl48WINSvIMAAAAAAASSYNSSl2/&#xA;&#xA;fj0aNWpUXIwqZ3NSGJ2dnfE9097e3rewYmHSUwTToETiTZgwIXr00UcrdmwlCvrlzjMNStkS1nPB&#xA;&#xA;ggVlez57/PHHo7lz53omk2cAAAAAAJBIGpRS6o033ojXbevWrWVvUApj+PDh0f79+zUoaVCqeIbl&#xA;&#xA;NChlVmjCXLJkSdmOrZRhMqzSeaZBKVvCs1JDQ0PZns3q6+v/eP/IMw1KAAAAAABQCdHthgaldNq1&#xA;&#xA;a1c0bNiw6NixYxVpUAo7mzQ3N2tQUtxPRL7t27fPwmZM2CUurG1jY2PJ8+zo0aMyTIYlIs80KGXH&#xA;&#xA;tWvX4nt05cqVZXs2e/rpp+N7CA1KAAAAAABwtx7Mjyu93l+RH7/Nj4/y41eF92/3el8alDIorFtd&#xA;&#xA;XV1FmpPCeOCBB6KmpiYNSor7lRZ/H72b5ciGS5cuxWu7adOmsmSaDJNhScizyZMnazDJiF/+8pfx&#xA;&#xA;Pfriiy+W7dlsw4YN8de8ceOGBdCgBAAAAAAAd9SWHz/PffKH1O/lx3OFtzfkx4/u8PpAaFBK6f/K&#xA;&#xA;r6mpiY/yqFSD0pw5c6LFixffqmBspGeknQaljPrpT38ar21LS4sGJaqmQelLX/qS+zAjzp49G69l&#xA;&#xA;a2tr2Z7NtmzZ8om/H8gzAAAAAAC4nS35MSz3yR9Sf1h4LVf49Xd3eH0gNCil0FtvvVXWwn1/Y968&#xA;&#xA;edH8+fM1KGlQqjQNShn12muvxWv76quvlrVByZBhlcwzz2TZ0dHREa9le3t72Z7Ntm3bpkFJgxIA&#xA;&#xA;AAAAAAxY7x9S/6HPxz66w+sD+jqKYemza9euaNiwYdGxY8cq1qDU0NAQTZky5VMFFhTDKpCVGpQy&#xA;&#xA;aPfu3fHaHjlyRIOSoUGJ1AlN5OFZrbOzs2zPZuFr5jQoeSYDAAAAAIAB6v1D6t/n+t8p6VavD+jr&#xA;&#xA;hKO6wq/Xr19XJUiJUMCsq6urWHNSGI2NjdG4ceM0KCmGJSErNShl0IoVK6KRI0eWrbgvw2RYEvJM&#xA;&#xA;g1J2LFu2LLrvvvvK+mzW1tamQUmeAQAAAADAgPX+IfVP8mNF4e3G/HjvDq8P6Os8+eST8Q/FL126&#xA;&#xA;pEqQAteuXYtqamqi+vr6ijYoNTU1faL4lVMMUwyrXFZqUMqgWbNmlbURU4bJsCTkmQal7HjggQei&#xA;&#xA;hx9+uKzPZocOHbKrmh3hAAAAAABgwHr/kHpVfnxYeO03uZvNSLd7fUBf56tf/aoGpRR555134vXa&#xA;&#xA;uXNnRRuUNm3aFF/H1atXNSgp7lc6KzUoZdCECRPiJiUNSmhQIo3uueee6Kmnnirrs9nRo0c1+WhQ&#xA;&#xA;AgAAAACAxNKglDIHDx6M1+vw4cMVbVDatm3bp+6bnKJqGgv8qc+wnAalTBo+fHi0ZMmSsjcodXd3&#xA;&#xA;m3wNShXLMw1K2XD58uV4HcNuk+V+Pss54k2eAQAAAABAQmlQSpn169dHtbW1UWdnZ0UblFpaWuL7&#xA;&#xA;5oMPPrAo6S6KpT7DcoUiMNkr7m/YsKGiTZdosix3nmlQyoZjx47F69ja2lr257OxY8dqUNKgBAAA&#xA;&#xA;AAAAiaRBKWVmzpwZ1dXVVbQ5KYw9e/bE9825c+csigalkufUncbixYstaIb0HGUZGiHLlWnh2Myc&#xA;&#xA;pksZVuE806CUDdOmTYsmTZpUkWbyyZMna1DSoAQAAAAAAImkQSllxowZEy1cuLDiDUqvvPJKfN+c&#xA;&#xA;OXPGoiju9/Vgflzp9f6K/PhtfnyUH78qvH+71z+VUzkNSlXlm9/8ZryuR44cKVumtbW1yTQZVvE8&#xA;&#xA;06CUfj27sW3fvr0iz2ezZs3SoKRBCQAAAAAAEkmDUop0d3fHa7V69eqKNygdPnw4vpaTJ09aGMX9&#xA;&#xA;3try4+d9Pvd7+fFc4e0N+fGjO7w+oAzLaVDKnGXLlsXHFJUz00IzVLiXjh8/bgE0KFUszzQopdvb&#xA;&#xA;b78dr9+SJUsq9nw2b968aP78+e6jdDYpAQAAAABApmlQSmHhq5zHHt1uhGs5cOCAhVHc721Lfgzr&#xA;&#xA;87k/LLyWK/z6uzu8PqAMy2lQypzx48fHx1mWO9NGjhwZvfzyyxZAg1LF8kyDUrrt2rUrGjZsWHTs&#xA;&#xA;2LGKPZs1NDREU6ZMsRjyDAAAAAAAEkeDUoocPHgwXquwe1ESGpTCcXOtra0WRjGs32zp9fYf+nzs&#xA;&#xA;ozu8PtCvo0EpQ65evRoNHz48evbZZ8ueaaGov2bNGosgwyqWZxqU0i2sX11dXUWfzRobG6Nx48ZZ&#xA;&#xA;DHkGAAAAAACJo0EpRdavXx/V1tZGnZ2diWhQevDBB6OmpiYLoxjWb7b0evv3uf53FrnV6wP9OhqU&#xA;&#xA;MqRnd7ZK7BQXjkaaO3euRZBhFcszDUrpde3ataimpiaqr6+v6LPZ2rVr3UPyDAAAAAAAEkmDUoqE&#xA;&#xA;I48q/T/ze485c+ZoDFEMu2W29Hr7J/mxovB2Y368d4fXB/p13IcZsmzZsrjI39HRUfZMW758uZ1H&#xA;&#xA;ZFhF80yDUnq988478drt3Lmzos9mzc3N8XV0d3dbFHkGAAAAAACJokEpRcKRagsXLkxMg9Jjjz0W&#xA;&#xA;Xw+KYf1lS6+3V+XHh4XXfpO7Wby/3esD+jr33HNPNH/+fAuaAdevX49GjRoVzZ49uyKZtm7duvjv&#xA;&#xA;RdgJBQX9SuRZaPwNv4a/C6RLUo7h3b59e3wdFy9etCjyDAAAAAAAEkWDUkqE/wkf1mn16tWJaVB6&#xA;&#xA;5plnoilTplgcxbCKZtj999/vPsyIf/zHf4zvy61bt1Yk07Zt2xZ//X/913+1GDKsInn25JNPeiZL&#xA;&#xA;qaQcw9va2hrfQ+fPn7co8gwAAAAAABJFg1JK/PjHP47XqaWlJTENSqFZ6jOf+YzFUQyraIZpUMqO&#xA;&#xA;Sh7vFsbevXvjvxdnzpyxGDLMMxkDkpRjeNva2uJ76OzZsxZFngEAAAAAQMVFvYdiWDr87d/+bbxO&#xA;&#xA;R44cSUyD0saNG+NrunHjhgVSDKtYnmlQyoZKH+8WxrFjx6Lhw4dH7e3tFkSGVSTPPJOlV1KO4T10&#xA;&#xA;6FB8D3V1dVkUeQYAAAAAAImiGJYS4Ti1e++9NzHNSWH85V/+pXtHMaziGaZBKRsqfbxbz5g0aVLU&#xA;&#xA;2NhoQWSYZzLuWpKO4Q2NluFawq/IMwAAAAAASBLFsJR44IEHKrqzSH9j165d8b1z8eJFC6QYVrEM&#xA;&#xA;06CUDZU+3q1nLFq0KJo4caIFkWGeybhrb731VqKO4R0xYkS0f/9+CyPPAAAAAAAgURTDUuDq1avx&#xA;&#xA;sUPPPvtsohqU9u7dG987586ds0iKYRXLMA1K6ZeE4916RlNTU/x348qVKxZGhnkm464cOHAgXrdw&#xA;&#xA;PGQSns/Cv4thNzrkGQAAAAAAJIliWAq88cYb8Rrt3r07UQ1KbW1t8XWdPXvWIimGVSzDNCil32uv&#xA;&#xA;vRbfj9u3b694rrW2tsbXcubMGQsjwzyTcVeWLl0a1dbWRp2dnYl4Pgu7boZmS+QZAAAAAAAkiWJY&#xA;&#xA;CoSj1IYNGxYdO3YsUQ1Khw4diu+drq4ui6QYVrEMC8dxhR1JNVAAAIAASURBVCYl0mvatGnRpEmT&#xA;&#xA;ElHcDzkbdqwLO6EgwzyTcTfGjx8fPfzww4l5PpszZ060ePFiCyPPAAAAAAAgURTDUmDGjBlRXV1d&#xA;&#xA;opqTwujo6IjvnSNHjlgkxbCKZVj4+xF+JZ3efvvteP02bdqUmGwLzVKNjY0WR4Z5JuOOuru74zV7&#xA;&#xA;6qmnEpNhoTnpkUcesTjyDAAAAAAAEkUxLOGuXbsW1dTURPX19YlrUApj5MiR0b59+yyUYljFMkyD&#xA;&#xA;UrolcYe4RYsWxTtzIcM8k3EnPcfw7ty5MzEZ9swzz8gweQYAAAAAAImjGJZwp06dSlzhq/eYMGFC&#xA;&#xA;1NzcbKEUw8qaW72HBqV0S+IOcU1NTfE9deXKFQskw8qaZ57JNFkWYzz//PP+XZRnAAAAAACQONGS&#xA;&#xA;JUviH4pfvHhRdSCBli1bFu+gFI5TS2KD0he/+EVHISmGVTTDNCilV1J3iGttbY3vqTNnzlgkGVbW&#xA;&#xA;PNOgpMmyGGPDhg3xfRQyFnkGAAAAAABJEa1YsSL+ofi5c+dUBxLm+vXr0ahRo6LZs2cnsjkpjHnz&#xA;&#xA;5kXz58+3WIphFcswDUrp9c477yRyh7ijR4/G13XkyBGLJMPKmmcalDRZFmOETM35zwfyDAAAAAAA&#xA;&#xA;Eibe/SanQSmR3njjjXhttm7dmtgGpbDD08SJEy2WYljFMkyDUnodPHgwXrvDhw8nLtvGjh0bZy8y&#xA;&#xA;rJx5pkEpXd566614vVpaWhKVX7t3746v6/z58xZJngEAAAAAQGJoUEqwXbt2RcOGDYuOHTuW2Aal&#xA;&#xA;lStXxrs8oRhWqQzToJRe69evj2pra6POzs7EZdvMmTOjuXPnWiQZVtY806DkOa0Yo62tzTGV8gwA&#xA;&#xA;AAAAABJHg1KChcaLurq6xDYnhbFhw4b4/gnHnKAYVokMmzNnTvy9hCMRSZfQBJTUjHvmmWeiz3zm&#xA;&#xA;M9GNGzcslAwrW55pUPKcVowRdqUL99HJkyctkjwDAAAAAIDE0KCUUKHhp6amJqqvr090g9K2bdvi&#xA;&#xA;++fixYsWTTGsIhn21FNPKein1JgxY6KFCxcmMts2bdoU31eXL1+2UDKsbHmmQclzWrFGuI/2799v&#xA;&#xA;oeQZAAAAAAAkhgalhHrrrbfidWlpaUl0g1K4vnCdFy5csGiKYRXJsCeffFJBP4W6u7vjdVu9enUi&#xA;&#xA;s621tdURSTKs7HmmQclzWrHGuHHjoq1bt1ooeQYAAAAAAImhQSmhdu3aFQ0bNiw6duxYohuU2tra&#xA;&#xA;FPEVwyqaYQr66fTOO+8kurgfsnf48OHRt7/9bYslw8qWZ08//XT8fX3wwQcW2HPakMb06dPjZ3zk&#xA;&#xA;GQAAAAAAJIUGpYSaMWNGVFdXl+jmpDAOHz4c3z8nT560aIphFckwDUrpdOjQoXjdQoYkNd+mTJkS&#xA;&#xA;rVmzxmLJMM9kpO45be7cufFAngEAAAAAQFIohiXQtWvXopqamqi+vj7xDUphhPtn//79Fk4xrCIZ&#xA;&#xA;pkEpnZqamqLRo0cnOtvC8YFTp061WDLMMxmpe04Lu3FNnDjRYskzAAAAAACoqKj3UAxLnrfeeivR&#xA;&#xA;Rx/1HePGjYu2bt1q4RTDKpJnGpTS6YknnogmTZqU6GwLTVTh3uru7rZgMqwseeaZzHNascbXv/71&#xA;&#xA;+Bpv3LhhweQZAAAAAAAkQrRhw4b4h+KnT59WHUiIXbt2RcOGDYuOHTuWigal6dOnx0VVFMMqkWEa&#xA;&#xA;lNJpzJgx8dolOdv27NkT31tvvvmmBZNhZckzDUqe04o1Nm/eHN9Lly9ftmDyDAAAAAAAEuGPBYyu&#xA;&#xA;ri7VgYSYMWNGVFdXl4rmpDDmzp0bDxTDKpFhGpTSJxyPFNZs5cqVic62jo6OaOTIkdHLL79s0WRY&#xA;&#xA;WfJMg5LntGKN7du3x/fSBx98YMHkGQAAAAAAJIIGpQQW7mtqaqL6+vrUNCg9/fTT0cSJEy2eYlhF&#xA;&#xA;MkyDUvq88847qTnG8pFHHtGAKcPKlmcalDynFWvs3bs3vpfOnj1r0eQZAAAAAAAkQvTiiy/GPxQ/&#xA;&#xA;efKk6kACnDp1Kl6PnTt3pqZB6etf/3p8zTdu3LCAimFlz7Cegr5dItLj4MGD8ZodPnw48fm2YsWK&#xA;&#xA;aMSIEdHVq1ctnAwrW55pUEp+g2XSn9NCvobrPH78uEWTZwAAAAAAkAhRa2tr/EPx9vZ21YEEWLZs&#xA;&#xA;Wfw/88PRQmlpUOrZhevy5csWUDGs7BkWjgnLKeinyvr166Pa2tqos7Mz8fnW82/kmTNnLJwMK3me&#xA;&#xA;aVBKvm9+85vxGh05ciTx+RWOqAwZhjwDAAAAAIAkiPbs2RP/UPzAgQOqAxV2/fr1aNSoUdHs2bNT&#xA;&#xA;05wUxvbt2+1goxhW1tzqPRT002fmzJlRXV1dKvItNIuGIv/LL79s4WRYybNNniVfaCQfO3ZsKvLr&#xA;&#xA;85//fNTQ0GDR5BkAAAAAACSCBqUEee211+K1CA0/aWpQ2rt3b3zdZ8+etYiKYWXPMAX99BkzZky0&#xA;&#xA;cOHC1GTcjBkzorlz51o4GVaSDMtpuEyV8ePHx02WaciuJ554Ipo6dapFk2cAAAAAAJAIcYPSiBEj&#xA;&#xA;ov3796sOVNi0adOiSZMmpeLYo97j8OHDcWHl+PHjFlExrOwZpqCfLt3d3fF6rV69OjUZF44RDP9O&#xA;&#xA;Xr161QLKMHlWxUIGDB8+PHr22WdTkV2rVq2Ks+vGjRsWT54BAAAAAEDFxQ1KEydOjJqbm1UHKuh7&#xA;&#xA;3/teKndP6hnhCKTW1lYLqRhW9gxT0E+XN954I16v3bt3pybfQraFaz5z5owFlGElzbPQ+BJ+fffd&#xA;&#xA;dy2w/BryeOGFF+LrvXjxosWTZwAAAAAAUHFxg9KECRM0KFVYWndP6hmf//zno4aGBgupGFb2DNOg&#xA;&#xA;lC67du2Khg0bFh07diw1+dbR0RE3Yb788ssWUIaVNM82bdoUf1/f//73LbD8GvLoOcZZc6U8AwAA&#xA;&#xA;AACAJNCglADbtm1L9e5JYTzxxBPR1KlTLaZiWNkzzI4j6TJjxoyorq4udRkXrnvu3LkWUIaVNM82&#xA;&#xA;b94cf19dXV0WWH4NeYRGqnAkXXt7u8WTZwAAAAAAUHFxg9KDDz4YNTU1qQ5UsDkp7AKT1uakMFat&#xA;&#xA;WhWNGDEiunHjhkVVDCtrhinop8e1a9eimpqaqL6+PnUZt3Llyjjjrl69aiFlmDyTX6kZYXfO8IyJ&#xA;&#xA;PAMAAAAAgEqLG5QeffTRaPHixaoDZfaDH/wgLkgsX7481c1JYbzwwgvx93Lx4kULqxhW1gxT0E+P&#xA;&#xA;cFRaWKuWlpbUZdzu3bvjaz99+rSFlGEly7PwdyP8euTIEQucMKdOnYrXZufOnanKrkWLFkUTJ060&#xA;&#xA;gPIMAAAAAAAqLm5QmjNnjgalCvjCF74Q3XfffVFnZ2fqG5T27t0bF1fOnDljYRXDypph4WjE8Ovx&#xA;&#xA;48ctasJNmzYt3s0jjZl34sSJqLa2NlqzZo2FlGElfSYLvx44cMACJ8yyZcviHZRCo2WasivskBru&#xA;&#xA;qStXrlhEeQYAAAAAABWlQalCtmzZEhcjtm7dmvrmpJ7i/ciRIxVVFcMqkmE5Bf1Eu3DhQvS1r30t&#xA;&#xA;XqfQUJbWnFuwYEE0atSo+KgnZJg8qx7Xr1+P/+7Pnj07dbnVc0+9+eabFlKeAQAAAABARcWFi8ce&#xA;&#xA;eyxauHCh6kCZ9BwT0tDQkInmpJ4xY8aM+HtCMazcGZZT0E+sbdu29dxrUWNjY6ozrme3Lse8yTB5&#xA;&#xA;Vl1ee+211DZY9uz+9tJLL1lIeQYAAAAAABUVF8OefvrpaOrUqaoDZRKOObr//vszcbRb71FfXx9N&#xA;&#xA;nDjRAiuGlT3Dwu5d+/bts6gJbU4KOw+1tbVlYqc4x7zJsFLn2Z/92Z9pJkngc1taj6cMI/xHhPnz&#xA;&#xA;51tIeQYAAAAAABUVF8PCrjdTpkxRHShjwT4rR7v1HqtXr46/t+7ubgutGFbWDJswYULU3NxsURPk&#xA;&#xA;hz/8YXyPLVmyJFM555g3GSbPqvO5Lc3HU65cuTLOrXBUHfIMAAAAAADKKeo9NCiVT8/RbsuXL89c&#xA;&#xA;c1IYra2t8fd39uxZi60YVrY8U9BPpmXLlkU1NTVRR0dHpnKu55i3rq4uiyzD5FmGXbhwIfra176W&#xA;&#xA;ieMpe44OPHPmjIWVZwAAAAAAUDEalMoo7UeE3GkcO3YsGj58eNTe3m6xFcPKmmFf/OIX4wIyyRB2&#xA;&#xA;6Qi7dcyePTtzOeeYNxlW6jyrq6uLNm7caIErqGfXpFwGmpPCCI2i4SjUl19+2eLKMwAAAAAAqJi4&#xA;&#xA;GPbMM89EEydOVB0oQ7ErzUeE3M0IDVgaRRTDyp1hc+bMiRYvXmxRE+K1117LdN71HPPmuCQZVqo8&#xA;&#xA;W7p0qQWu8PNa+Hve1taWmdx65JFHorlz51pgeQYAAAAAABUTF8PC/9QPb1PaYlcW/hf+ncaiRYs0&#xA;&#xA;uymGlTy3cn2OqdSglCxZ3y2upaUlvvdeeukliy3Div5MJs88r5VirFixIhoxYkR09epVCy3PAAAA&#xA;&#xA;AACgIuJi2Lp16zQoKXYVZTQ1NcXf75UrVyy+YljZMizsdGFniGRlXtZ3iwuZHr7P119/3aLLsKLm&#xA;&#xA;mQalyvjBD34Q31PLly/PZGbt3r07/v5Onz5tseUZAAAAAABUhAalErlw4UL0ta99raqak8JobW2N&#xA;&#xA;v+fvf//7bgLFsLJlWENDQzRlyhSLqiGzrOMLX/hC9JnPfCZ69913o3Pnzv1xhPxHht1thuX67AgX&#xA;&#xA;Gi7nz59vgcss/H3O8s5vJ06ciGpra6M1a9ZYbHkGAAAAAAAVoUGphI1JuSprTlIAUwyrVIZpUKqs&#xA;&#xA;0JRTzQ2Z/Y3m5uZ4Xm7cuOEGkWEDyrOwg488K6/vfe97VbHzW2h+GzVqVHTt2jWLLs8AAAAAAKDs&#xA;&#xA;4mLYhg0b4h+MK6QWZ/eQMEIRqK2traqakxTAFMMqlWFPP/10dP/991vUChb2c1XYkBlGuP/6jpCB&#xA;&#xA;PXPiCDgZNtA803BZftOmTcv07kk9o6WlJf57c/LkSYsuzwAAAAAAoOziYtiOHTviH4xfunRJhWCI&#xA;&#xA;zUnV3JikAKYYVqkMswtcZQv7Yde0vXv3VnXu9R3h34ExY8ZEs2bN0vwrwwaUZxqUKvP8lvXdk3pG&#xA;&#xA;yGy5JM8AAAAAAKASNCgNUe8j3apx9xAFMMWwJGRYU1OTBiWF/cSNnTt3xvOzb98+N4sMu+s8e/75&#xA;&#xA;56PRo0db4DI4depUfB+FY/WqrYnc7m7yDAAAAAAAyk2DUhGK8znNSQpgimEVzbDm5ub4++nu7raw&#xA;&#xA;Zc4/2Xf7EeYnzFO4R0NDKzLsTnlmR7jyqZaj3TSRyzMAAAAAAEgCDUqD0HvXJEe6KYAphsmwrOdd&#xA;&#xA;78Yau8YNvkkpp1FJht1FnmlQKm+TZTXuAKeJXJ4BAAAAAMBArciP3+bHR/nxq8L7A/WJ4v4vf/lL&#xA;&#xA;FYLbFOnPnTv3x8J8TnH+ro83CsdvKcgrhpVInGE9hWYNSqXLu9BYI/8GP0Ija2ho7T2fYY5lo4J+&#xA;&#xA;3zzToFS+JvNqzjFN5PIMAAAAAAAG4r38eK7w9ob8+NEgPkdcDAsjvB2Kpdy+SJ+za9Kgdw45cOCA&#xA;&#xA;m0oxrLeiNVlu2bIl/n4uXrxoYYtUuO+dd70ba+RfcRuVcr2alW41NDFVV4PS5s2b4+/t2rVrFrlE&#xA;&#xA;uyblNFn+sYl83759bgx5BgAAAAAAd/RhfgwrvB1+/d0gPocGpV6NSL1Hf0X6ME8K80MryDveSDGs&#xA;&#xA;F02WCW1M6i/vwtvyr7i5GOa4b7PSrYYmpuppUHJkZWkzTpPlp5vINZDLMwAAAAAAuJM/9Hn/o0F8&#xA;&#xA;jrgYtnfv3vgH411dXVXXkNS3ESmnKaksuyk53kgxLKfJMhE52LcxSd5VrlnpVmMgTUzVlKk5DUoM&#xA;&#xA;sPnS0ZSalOQZAAAAAAAMzu9zRSrunzhxIqqtrY3WrFlTdTsj5Xo1IvUeivTlP95Is1LVFcOK1mQZ&#xA;&#xA;7qvw9uuvv25hB9iUlNOYlLkmpr67LfVka3//JqY5d3PJKugX7cjKnmPINChpvix3k5LnMXkGAAAA&#xA;&#xA;AAC38pPcxwWwxtzN45IGKi6GheJET3HzzJkzJTtGpr/iaKnG3eyMpBEpeccb3ekYo2o+ziiDxbCi&#xA;&#xA;NVl2dHREI0eOjF5++WULGzm2UgNobkDjVrmb9JzNJaugX7QjK1taWuLv7YMPPhBmmi8rsstlzpG8&#xA;&#xA;GpQAAAAAAKCPVbmbRySFH2j/JnezSak/ty1M9jQobd++fcjFzME2DJVq2Bkp3c1KpbgPjY9HrvLF&#xA;&#xA;sKI2Wc6YMSOaO3du5huNitGcKQera7elnmzt79/EO+VufzmblKaFXLIK+o6srFAuar4s7fOYRiUN&#xA;&#xA;SgAAAAAAMBB3avRYXPh9Iwpv32l05QbfNNR1l1+jGGO+pU+l+WW4D42PRyUVtcly5cqV8ftvvvlm&#xA;&#xA;JhrIhtLUqTnT6Dt6/p4M5Pi42zUvJaFBNJesgn7Rjqzcu3dv/L11dXVpRLrLXNSUVPod2Qb7d15z&#xA;&#xA;kwYlAAAAAADooUHDMDQopT2nFhd+39IMrs9gmjo1Z1JM/TWNdsmwTynakZUnTpyIamtrozVr1tgV&#xA;&#xA;6S4aMDUlJfPoyFxKdmLToAQAAAAAAJUT3eH9W712tx+PivDnB3Pd0R3ejvpcXzTEeRvoHKbp+vq7&#xA;&#xA;LnOYzjnMSmYZhqHJstKKemRlT0PImTNnMrczzd02I9kJLtlHR97tKOZObFluasppUAIAAAAAoApp&#xA;&#xA;UNJcM5D51KCU7jmUYTLM3z8ZJsOKo6hHVm7fvn3QO9Ok8ehKuyJVX3PTYHdlSts9n9IjKwEAAAAA&#xA;&#xA;oCwU9xWmBzKfivvpnkMZJsP8/ZNhMqz8GXU3R1aOyN35OMckHbU3lKMrHUtZvebnBnaEaVrv+Swd&#xA;&#xA;uwsAAAAAAKlRqR/ARwm/xixdnzlM7xxmJWPuNO8alIZ+zZprzKEGpdI9IxmG4chKAAAAAABgiNLw&#xA;&#xA;A/ikX6M5NIdU37posizf9ZnD9M5hFvPmTmug4XLo16xZ0BxquAQAAAAAgAzSGGIOXV92rlGGuUZz&#xA;&#xA;6PpkWGnn8Hbv53IalIpxzZprzKEGJQAAAAAAACBRNIaYQ9eXnWtMQ97c7v1cToNSMa5Zc4051KAE&#xA;&#xA;AAAAAAAAAFACjqzM/vWZw/TOIQAAAAAAAABA6tmJyxy6vuxcIwAAAAAAAABA4mgMMYeuLzvXCAAA&#xA;&#xA;AAAAAAAAAAAAAAAAAAAAAAAAAAAAAAAAAAAAAAAAAAAAAAAAAAAAwBA8mB9XTMOgzMyP/54fH+XH&#xA;&#xA;/8qPRaZkwD6XH1GfAQAAAAAAAABARrTlx89zmkIGKzQlrSq8/ZX86DYlA7Y2PzpMA0OgyXLwNFkO&#xA;&#xA;nSZLAAAAAAAAgDvYkh/DcgqqQxXmsDE//s1UDFhXfpzPj98X5m+WKWEANFkOjSbLodNkCQAAAAAA&#xA;&#xA;AHCXFPcHb0R+fFiYw5dNx4D9e348Xnh7Qk6TFwOjybI4NFkOniZLAAAAAAAAgLukuD904aik/zQN&#xA;&#xA;Q2YOkWHlpclyaDRZUkyOrBzac5gjK4fGkZUAAAAAAEDJKUAMTihMzyy8HYqKvzYlg5rDqYW3Q3H/&#xA;&#xA;PVOCDKsITZbFYQ4ZLEdWDo0jK4fOkZUAAAAAAEDJKYYNzrzczYJY+N/64X/tP2pKBizsPPJvhTkM&#xA;&#xA;xyRNMCXIsLLRZFmcOdRkSTE4srI4HFk5eI6sBAAAAAAAALgNBf3B0WQ5dJoskWfJ4cjKoXFkJQAA&#xA;&#xA;AAAAJMyK/Pht7mYx8leF95Mk7IJxJUXXm0Tm0BwCQCVoUBo6R1YWhzkEAAAAAIAKC8e3PFd4e0N+&#xA;&#xA;/ChB19aWHz/PfbK4leTrTSJzaA6zTpNl9plDc0h6aVAaHEdWFmcOHVkJAAAAAAAJEo6OGFZ4O/z6&#xA;&#xA;uwRd25bCNUUpud4kMofmMOs0WWabOTSHpJsGpcFxZOXQObISAAAAAAAS5g993v8ogdcYpex6c+bQ&#xA;&#xA;HFI2miyzzRyaQwAAAAAAACADfp9LfpEyStn15syhOaRsNFlW398/c2gOs8qRldlnDs0hAAAAAABU&#xA;&#xA;rZ/kPv5BfmPu5rEvSROl7Hpz5tAcUjaaLKvv7585NIdZ5cjKbDOH5hAAAAAAAKraqtzNo17CD/p/&#xA;&#xA;k7vZbJE0UcquN2cOzSFlo8my+v7+mUNzmFWOrMw2c2gOAQAAAAAAgJTSZFkdzKE5rAaOrKy+v4vm&#xA;&#xA;0BwCAAAAAAAAAJSNIyurgzk0hwAAAAAAAAAAFeHIyupgDs0hAAAAAAAAAEBFOLKyOphDcwgAAAAA&#xA;&#xA;AAAAAAAAAAAAAAAAAAAAAAAAAAAAAAAAAAAAAAAAAAAAAAAAAAAAAAAAAAAAAAAAAAAAAAAAAAAA&#xA;&#xA;AAAAAAAAAAAAAAAAAAAAAAAAAAAAAAAAAADVK+pn9P7Y7YzJj/+4y6+ztvD5vl6G641uM3rMy49z&#xA;&#xA;+fH7/PhOfnyujN8DAAAAAAAAAABUjWiQH/tsfryfu3MTU4/T+fH9wq/lvN7+Xvtifvw6PxryY1h+&#xA;&#xA;/Jf8+G/5sa1M3wNQ3AzTZKnJEgAAAAAAAIAEG2yD0uX82JK7uwalEbmbRfTa/Piw8P6dvl5UpOvt&#xA;&#xA;77XQYPRCn9cm5cepInwPQDoyTJMlAAAAAAAAAJTJYIv7n7uL39NjRX7818LbP8qP58p4vf299rvc&#xA;&#xA;zUajgSjm9wBUPsM0WQIAAAAAAABAmdzq+KBc7u4K93fze8KOHZsKb79QeL9c19vfax8N4usW83sA&#xA;&#xA;ipthg/mYJksg6c9kjqws/fcAAAAAAABAmQy2uH+r39O38BSOH/pdn9c/LLxejuvt77Xu/Bjdz+uj&#xA;&#xA;y/Q9AMXNME2W5f0egGQ9kzmyEgAAAAAAgMQrdoNSX4358W6f197L3dzNoxzX299r38t9+nikWfnx&#xA;&#xA;72X6HoDkZpgmSyBteebISgAAAAAAABKv1A1KocDU9/iNcCxHV5mut7/XZubHlfyoL7z/UH78z/zY&#xA;&#xA;UabvAUhPhmmyBJKeZ46sBAAAAAAAIPHuVFzqb9ztnw+7c/xH7tO7dIT3L/Xzern+t34QmpP+JXfz&#xA;&#xA;qKT/nR+tRfoegGRl2FD+fKDJEihnnjmysrzfAwAAAAAAAADckSZLTZZQLXk20D/vyEoAAAAAAAAA&#xA;&#xA;AOCPHFl5kyMrAQAAAAAAAACgBBxZ6chKAAAAAAAAAAAoGUdWOrISAAAAAAAAAAAAAAAAAAAAAAAA&#xA;&#xA;AAAAAAAAAAAAAAAAAAAAAAAAAAAAAAAAAAAAAAAAAAAAAAAAAAAAAAAAAAAAAAAAAAAAAAAAAAAA&#xA;&#xA;AAAAAAAAAAAAAAAAAAAAAAAAAAAAAAAAAAAAAAAAAAAAAAAAAAAAAAAAAAAAAAAAAAAAAAAAAAAA&#xA;&#xA;AAAAAAAAAAAAAAAAAAAAAAAAAAAoomiAr5fzGgAAAAAAAAAAgJRLQoMSAAAAAAAAAACQUXdqUPpf&#xA;&#xA;+TGh8Hb49V96fbwxPz7Mj3P58V96/dnw9rv58VF+vJcf9xZe/0l+PF54e2l+/Nd+rmFefvyPwp/9&#xA;&#xA;P/mxyRIBAAAAAAAAUI1CMX3zLV6v9HUBFCM3el5/NT92FN7elh+He338ZH4MK+Tha73+7P/bKyM3&#xA;&#xA;FX5fMDM/LhT+zH/Pfdz41Psa/i0/lhTeXpUfv7VEIJcq8JxTjK81KXezMfM/czebOU/kx+giff0x&#xA;&#xA;+fEfbhUAAAAAAIBsC0Wj93Of3DGk5/VKXxfAQHPjViN4ND9+XHj7n3I3dz7q+XOfK7x9T+6TjUS/&#xA;&#xA;yd1sQurvY9/Pjx/lx4G7zC65BtWZS1nIg9CQuaOQhyEL2/OjowjPdJ8tPIfKRwAAAAAAgIwLBaFw&#xA;&#xA;DNHpfl7vcasjjnp+38u5j//ne3g/FLBCET8U9p/L3WwCuFz48w29/uztjj9SqAIGk2d3ej1kUU+j&#xA;&#xA;0bBb/LmPbvM5e3/s0cL7o27x+0NWfrOQr/8m10Au9fN6Eo+e7O+aP+qVmT1+1+vt5YXf84f8+J/5&#xA;&#xA;sajP55ta+N7e6/O9hEzeIh8BAAAAAACyr6cgFP4XfGM/rwe3OuKo5/ety32y0B8+14jczeJY+B/3&#xA;&#xA;f1P4eGhO6l3cv93xRwpVwGDz7Havhzz7Tu6TTZnh42MKb4fmpf/T62O9G5lCrvUuyIfPE3b+aLvF&#xA;&#xA;1/p5If9CttbJNZBL/byexKMn+7vmN/LjYOGZ76F+Pv5R7uNmp/rcJ49siwrXH67r8cL19/ic5z4A&#xA;&#xA;AAAAAIDq0FMQGp27WUwf3ef14HZHHEW5T/6P+qjX5+h5f0Q/X+9213Kn3wdwpwy51esNhUzb0ufj&#xA;&#xA;/0/h7VD0//teHzuV+7h5s3cjwPTczQaAkIlht5D+GgF+X/h94fd8R65B1eZSWo6evNU1BmML+fez&#xA;&#xA;3M1dkkKj08xeHw/fw/+Xu9mcNKKfr3Fvn+u/2/wGAAAAAAAgI3oXhEIRvqOf1wdy/NFA3r/d8UcK&#xA;&#xA;VcBQ8uxWr4/IfbLw3/PxsHPJf+bH/5/7eDelIBxF9F4h997NfVxkDw0ATxTeri/8ub5fa0Uh20Lz&#xA;&#xA;wEtyDeTSLV5P2tGTd8qqcK2tuZvH0/X+vD3HzoWd5mbd5fV67gMAAAAAAKgSfQtCoWA1r8/rtzvi&#xA;&#xA;aCgNSrc7/kihCiiFxwvZk5M3QAWes/p7PWlHT/b32u9yn9wxM/jPfn5f+D0v5Mf/7vP5Hun18e4B&#xA;&#xA;zBMAAAAAAAAZ0bcgFHYLeb/P67c64qi/Pz+Q9293/JFCFVAKH/bKsx7/aVqAMj1n9fd6Go6eDDts&#xA;&#xA;/m3uZtNUaDIKDVDv9vp42I1pea/vp++OT+8V3v5K4eve7TwBAAAAAACQEf0VhF7o8/qtjjjq788P&#xA;&#xA;5P3bHX+kUAUAZPE5q+/raTh6sjZ3s0npw8I1/bjP9YbdN8ORb38oXNfyPt/L1MLH/1uf78VzHwAA&#xA;&#xA;AAAAAAAAlJijJwEAAAAAAAAAgJJx9CQAAAAAAAAAAAAAAAAAAAAAAAAAAAAAAAAAAAAAAAAAAAAA&#xA;&#xA;AAAAAAAAAAAAAAAAAAAAAAAAAAAAAAAAAAAAAAAAAAAAAAAAAAAAAAAAAAAAAAAAAAAAAAAAAAAA&#xA;&#xA;AAAAAAAAAAAAAAAAAAAAAAAAAAAAAAAAAAAAAAAAAAAAAAAAAAAAAAAAAAAAAAAAAAAAAAAAAAAA&#xA;&#xA;AAAAAAAAAAAAAAAAAAAAAAAAAAAAAAAAAAAAAAAAVJEIqFqyDJBlAAAAAAAAQDlEhmFU9ZBlhmHI&#xA;&#xA;MgAAAAAAAKCkbL0A1bvrSCTLAFkGAAAAAAAAlJrKJijqyzJAlgEAAAAAAAAlo7IJivqpza/eA5Bl&#xA;&#xA;AAAAAAAAQDKpbIKiviwDZBkAAAAAAABQMiqboKgvywBZBgAAAAAAAJSMyiYo6ssyQJYBAAAAAAAA&#xA;&#xA;JaOyCYr6sgyQZQAAAAAAAEBRRb3H1atXVTdBUT/1uSbLQJYBAAAAAAAAyRR1dXWpboKiviwDZFlS&#xA;&#xA;Aw6o5owDAAAAAIBMiA4cOOAn/6CoL8sAWZbgjDMMo6oHAAAAAACkXrR//37VTVDUT32WaVACWZa1&#xA;&#xA;Z7TeA5BxAAAAAACQZtHWrVv95B8UvFKfZRqUQJZl+XkNkHEAAAAAAJBmUXNzs5/8g4JX6rNMgxLI&#xA;&#xA;siw/rwEyDgAAAAAA0qzfBqVcn2NFcr0KYz1v9/d7cv0cQ5IbxPEkOYU4il/YcT9XYYOStUeWybKs&#xA;&#xA;ZBygQQkAAAAAANLslg1KAylQ3ur35/opiN5tATSnGEcRCzvu5+ptULL2yDJZloWMAzQoAfB/2bv7&#xA;&#xA;2KrOO0/gV7wvw7Bh8ADFvJdkmSGhjCFAqBucwgAlLJBAiwG7QEvBxFkGDbBQ4galTBxrvQQtoLF2&#xA;&#xA;ECJqo01X6TaasohEUYpYFKEVI3WljCbV8Aeq+IM/kEpVojIKlc7e88RQQoxfr+8959zPR3oUc6E2&#xA;&#xA;fZ7Dlyv/vpwDAAAAQJpFtbW1/TIEzXVzMGqoTxqG+v11PZfyOs9lrKB04MABWYYsk2WZfb8GKCgB&#xA;&#xA;AAAAAECaRTU1NUUdgnZ3AJszjCuJS5cuhWWoX5zrOWeoX7As66+7wckyZJksS0LGAQpKAAAAAACQ&#xA;&#xA;Zg8tKN2/ijUEzfXisTMUzvbt2++deUePy0r5YCdR1/ODv6dSXOu5MikoyTJkmSzLQsbdvHnTHwJQ&#xA;&#xA;UAIAAAAAgNQq2R2Uch0MM3MPGXTmSjj4LBdnz54N+ztr1qxo4cKF4eO33347M4OdJF3PSSmu5NxB&#xA;&#xA;SZYhy2RZajLu9OnT/hCAghIAAAAAAKRW0QtKPfncOUP8onnhhReiAQMGREePHo3++3//79Gjjz4a&#xA;&#xA;zZ49O7pz546hfj9ezzlD/T7l1/2r2AUlWYYsk2XFzLss3dkQkHEAAAAAAJSfqLq6ul+GoD0d0ud6&#xA;&#xA;MTSlcJ544olo8uTJoZwUr/r6+rD377//vqF+Rq/nnDsoyTJkmSxLTcYpKIGCEgAAAAAApFk0ffr0&#xA;&#xA;fhuC3vdN9W49VsZQvzRu3boVDR48OFq6dOm9glJzc3PY+yw8Usb1rKDk7FFQkmVpzzgFJVBQAgAA&#xA;&#xA;AACANIumTJniO/9l7r333gvDj507d94rKMWPeotfi/+LgVcasqyjghIgy7KScQpKIOMAAAAAACDN&#xA;&#xA;FJSIXn311TD8aGlpuVdQitegQYOipqYmG2TglYosU1DiQZcvX7YJsiwzGddRQSl3352wcg/cEevu&#xA;&#xA;xx39mlwHd8/KdfOuWg/+b6DAf5ZdzwpKAAAAAABklIIS0caNG6Phw4dHbW1tnysojRs3Ltq2bZsN&#xA;&#xA;MtRPRZYpKPGgBQsWRDdv3rQRsiwTGfewglJPyha5bj6yL9eNokbuvsIIFOrPsutZQQkAAAAAgHTr&#xA;&#xA;9F8bKygxa9asaPLkyZ8rJ8UrvjZqa2ttkKF+KnJOQYn73X1M5ZkzZ2yGLMtExh04cKBfCh25bpY8&#xA;&#xA;FJRIQ0Gpv67nUl7nOQUlAAAAAAD6waz8+qf8+jS//jm/FrW/viq/ftv++q/af9zZ6w/qtKA0YsQI&#xA;&#xA;E5EyN3LkyKi6uvoLBaWqqqqopqbGBhnqp4GCEp/zpS99KVzjHd11BlmWlYzL9WOho7tlkpyCEiko&#xA;&#xA;KPX1es4pKAEAAAAAkDFxKen59o+/ll832j/+IL/WtH+8Kb9+3sXrPWGwVOZu3LgRroG1a9d+oaC0&#xA;&#xA;aNGi6PHHH7dJhvppoKDEPZcvX75Xwl25cqUNkWWpzbX718MKSvevYhU6cr14hBZ0889yoq7nXAf/&#xA;&#xA;uEPGAQAAAACQJQPya2V+/Uv7jz9pf+3uz/2ui9d7wlCpzF24cCFcA42NjV8oKH3jG9+IJkyYYJMM&#xA;&#xA;9dNAQYl73nrrrXB9jx8/XobJskxnXK4Id5zJdVDMyD2ktJErYYmDbPxZTtL1nJQSXk5BCQAAAACA&#xA;&#xA;fjIo91nxKP5G9N721/7wwK/5tIvXe8IQqcy98cYb4Rpoamr6QkHpW9/6VjRo0CCbZKifBgpK3HP0&#xA;&#xA;6NFwfS9ZsiT89/r16zZFlmUy43L9WOjoyef2XpKkF5T6ej3nFJQAAAAAAMiwWfn1b+0f/z7X8Z2S&#xA;&#xA;HvZ6TxgqlbmXX345XANHjhz5QkFp06ZN4edu3bplowz1ky6qq6tzqAT79u0L1/euXbvCf8+dO2dT&#xA;&#xA;ZFnqM66/Cko9LRzlelEAgWIVlLJ4PecUlAAAAAAA6Af/mvusmBSbll+/bv/43fxa1f5x/Oi3D7p4&#xA;&#xA;vSc6/cZ8rpPHHOS6UW7KedRH4m3dujUaPHjwF8pJ8WpoaAhnd+XKFRvVi2Faof4cGXh1L8viu+X0&#xA;&#xA;5xnIsfTYsGFDNGLEiKilpSWc2/Hjx21KH/+e7urX5dxdpN8zrj8LSj29FmQkSS4oZe16zikoAQAA&#xA;&#xA;AADQD+bn1z/nPntU2z/l15Ptrz+f++Nj336T+6yM1NnrPdGtb/jf/+NcN/9Vcs7jP1IhLnWMGTOm&#xA;&#xA;w4LS3buPXLp0yUZ1Mvzq7tCrN3+ODLy6n2U1NTX9dgY5RcvU5dq4ceNCjg0dOjTavXu3TenD39Nd&#xA;&#xA;/bpS//nIlXFBCSib95sAAAAAAJB6fS4o9XXwSWnNnDkzmj59eocFpT179oRzO3/+vI1SUEp8lvW0&#xA;&#xA;oNTTuyjIsPSoqqq6l2tf/vKXo+XLl9uUHlzzvcmynIJSv2ecghIoKAEAAAAAQJr1uqCU60M5g+So&#xA;&#xA;qKiI5s+f32FBqampKZzbO++8Y6N6UVrJKSgVNcv6q6Akw9KnsrLyXq599atfDWUlOs+xvv59nlNQ&#xA;&#xA;6veMU1ACBSUAAAAAAEizLgeND/6ajn6soJReAwcODHcX6aig1NzcHM7t9OnTNkpBKfFZ1lVBqbO8&#xA;&#xA;687+y7D0GDZsWLR48eKQY88//3w0aNCg6M6dOzami2u/O3+f57pZbJZlhc84BSVQUAIAAAAAgDTr&#xA;&#xA;dCCZ66CEketmsSKnoJR4165dC+eyadMmBaVelJMUlJKRX3dXRwWlzrKspwULGZYOt2/fDme1evXq&#xA;&#xA;kGNbt24NP75y5YrN6cPf0139OcopKPV73ikogYISAAAAAACkWY/vHJJTUMqMCxcuhHNpbGzssKB0&#xA;&#xA;4sSJ8POvvfaazepgUH//UlAqfZY9rKDUkwKGglL6Xb16NZxVfX19yLE9e/aEH587d87mFOjv6ZyC&#xA;&#xA;UkkyTkEJFJQAAAAAACDNujVozCkoZdL//J//M5zL/v37OywoxSv++UOHDtmsAhRecgpK/ZplXT3i&#xA;&#xA;ra9nIMPS4eLFi+Gsdu3aFTLsyJEj4cfHjx+3Ob38e7o7vy6noNTvGaegBApKAAAAAACQZl0+4i33&#xA;&#xA;kEFkRz/X0Y9z3bxLE8X30ksvhbNpbW1VUOqnAX9v/hwZePUuy7p6xFtfskxBKT3efffdcFbxnZPu&#xA;&#xA;5tif//mfR9u2bbM5Pfjz0dO/z3MKSv2ecQpKoKAEAAAAAABpZuhexr7zne9EQ4cOfWg5KV4VFRVR&#xA;&#xA;Q0ODzTLwSnyWdecRb2Tfj370o3vFyrs5NnfuXNeHLEt9xtXV1TlsOnXnzh2bIOMAAAAAACCxwje9&#xA;&#xA;b9++7bv/ZWjlypXR+PHjOy0oxT/vrg0GXmnIMgUUYq+//nq4tltaWu7l2KJFi6IZM2bYHFmW6oxb&#xA;&#xA;smRJZ///e/TI0d7+GpLrzJkz0bVr12xEJ38+uvozknPHSwAAAAAA6Ffhm95Xr141wShDf/mXfxk9&#xA;&#xA;9thjnRaUvvzlL0fr1q2zWYb6ic8yBSVie/fuDdd2W1vbvRzbuHFjeO3WrVs2SJZlKuNy3Xw8Za6L&#xA;&#xA;YkXOHTVTb/bs2dEvf/lLG1GAct79P+7OnzEZBwAAAAAA3aOgVMbGjh0bzZ8/v9OCUlVVleKHoX4q&#xA;&#xA;ssx1Smz79u3R4MGDP5dj8WMq42vkypUrNkiWZSrjcgUoKN39uZyCUmr93d/9XTi/999/32b0okyU&#xA;&#xA;60FBScYBAAAAAEDvKSiVsYEDB0YrVqzotKAU/4t8xQ9D/TRkmUd4EXvuueeiUaNGfS7H9uzZE673&#xA;&#xA;+BFIyLK0vUe7u3pTUMr1oHyUU1BK9fu5+Pzefvttm9FBOS/Xw0cg5jooKOU84g0AAAAAAHrlC9+w&#xA;&#xA;V1AqP9euXQtnv3nz5k4LStXV1aGkhKF+0nNtypQpDpXoa1/7WjR58uTP5Vhra2u43o8fP26DZFlq&#xA;&#xA;M66rglKugwJFTkEp8z788MN7Z3/y5Ekb0oMC38PKTB29Xso/JzkFJQAAAAAAMkJBqUy999574ex3&#xA;&#xA;797daUFp6dKlih+G+qnIMtcpsb/6q7+KHnvssS9k2dChQ6O9e/faIFmW2ox72N0Mc/cVKHIPKVLk&#xA;&#xA;FJQy486dO6F0eVdbW9u9a+DQoUM2qBfXeK4Hj3jLKSgBAAAAAECvKSiVqVdffTWcfUtLS5cFpQkT&#xA;&#xA;JtgwQ/3EZ5mCErFJkyZFTz755BeyLL4+1q1bZ4NkWWozrjuPW811cEelXDcecaWglB5vvvlmOKsX&#xA;&#xA;X3wx/Pg//af/FA0ePDi81tTUZIMUlAAAAAAAILHCN70/+ugjU4sys3Hjxmj48OHhX953VlDasGGD&#xA;&#xA;oaWhfiqyTEGJ2KhRo6Knn376C1k2f/78aO7cuTZIlqU247p6xFtPChgKSukVFy3vvn9/++23oxUr&#xA;&#xA;VkTjxo2LKisroy1bttigAvz5yCkoAQAAAABAvwjf9D5//rwpRpmZNWtWNHny5E7LSfGqra01tDTU&#xA;&#xA;T0WWKSgRGzhwYBjYP5hl8WsVFRU2SJalNuO6esRbZ39X57pRsvB3ffLFj3f70z/902jhwoXRI488&#xA;&#xA;Eq1cuTKaPn16NHPmzPB3YPyeje79+ejoxw/7c5Tr5l3IZBwAAAAAAHROQalMjRw5Mqquru6yoBT/&#xA;&#xA;a/z4Grlx44ZNM9RPdJYpKHHz5s1wXX/rW9966N3gbt26ZaNkWSozrjuPeCPbLl68GK73+vr66K//&#xA;&#xA;+q+jYcOGhR8/88wz4Q5x8fs6ZBwAAAAAACSVglIZistG8bmvXbu2y4JSQ0ND+LVXr161cQZeic4y&#xA;&#xA;BSXinIqvhc2bN38hy7Zv3+6RprIs1RmnoMRPf/rTcL0fPHgw2rlz5727+sSlzCVLloS7KSHjAAAA&#xA;&#xA;AAAgqRSUytDZs2fDuTc2NnZZUNq2bZuCkoFXovLqYUtBiUuXLoVrYdeuXV/Isv3794efO3PmjI2S&#xA;&#xA;Zal8v6agxIkTJ8L13tzcHHItvnPS3fdzq1evDo99Q8YBAAAAAEBSKSiVoVdffTWce0tLS5cFpXjQ&#xA;&#xA;H//aePCPgVc3zcqvf8qvT/Prn/NrUfvrq/Lrt+2v/6r9x5293mFe5RSU6KJ8Gd9d5MEsa21tDT93&#xA;&#xA;/PhxGyXLUvl+TUGJ73//++F6j4tKd7MtLinF7+e++c1vhp9DxgEAAAAAQFIpKJWhjRs3RiNGjOiy&#xA;&#xA;nBSvPXv2uEYMvHoqLiU93/7x1/LrRvvHH+TXmvaPN+XXz7t4vUdZNm7cOIda5k6ePPm5u4s8uIYO&#xA;&#xA;HRrt3bvXRsmyVL5fmzFjhsMuc/FdLeMcezDb2traom9/+9vhz0L8GF9kHAAAAAAAJJHySRmaNWtW&#xA;&#xA;NHHixG4VlO4+FuncuXM2zsCrpwbk18r8+pf2H3/S/trdn/tdF6/3OMsob3ExKb4Ojh071mGexXfZ&#xA;&#xA;WrdunY2SZal8v+YucaxZsyYaPXp0p4/k/fjjj22UjAMAAAAAgERSUCpDI0eOjJ5++uluFZTuDvxP&#xA;&#xA;nz5t4wy8emJQ7rPiUfw19ra/9ocHfs2nXbze4yyjvP3t3/5tuA4elmfz58+P5s6da6NkWSrfryko&#xA;&#xA;sXDhwmjatGnueCnjAAAAAAAglQwzykz86I/4zJ977rluFZRaW1vDr48fH4KBVy/Myq9/a//497mO&#xA;&#xA;75T0sNd7nGWUt7q6ulDAfFierVixIqqoqLBRsiyV79cUlIgf8xffBbOjfHvllVfCn4W33nrLRsk4&#xA;&#xA;AAAAAABIJAWlMnPx4sVw5jt27OhWQSle8a8/dOiQzTPw6q5/zX1WTIpNy69ft3/8bn6tav84fvTb&#xA;&#xA;B1283uMso7zFjz8aM2bMQ7Nsw4YN4Tq5deuWzZJlqXu/pqDE2LFjw12U3PFSxgEAAAAAQBopKJWZ&#xA;&#xA;n/70p+HMDx48qKBk4NVfA6/5+fXPuc8e1fZP+fVk++vP5/742Lff5D4rI3X2eo+zjPIWD+6nT5/+&#xA;&#xA;0Czbvn17uE4++ugjmyXLUvd+TUGJIUOGRMuXL+8w306cOBH+LLz22ms2SsYBAAAAAEAiKSiVmbsD&#xA;&#xA;rPhf2ne3oDRq1KjoxRdftHkGXonPMspb/OijmTNnPjTL9u/fH66TM2fO2CxZltgce9hSUCpv8Z3f&#xA;&#xA;4utg7dq1CuUyDgAAAAAAUil80/vtt9/23f8y8f3vfz+ceVxU6m5BqbKyMtqyZYvNM/BKfJZR3uKs&#xA;&#xA;etjjj+LV2toarpPjx4/bLFnWF/EjLOO7w8V3iYvvFreo/fX4UZW/bX/9V7k/PrryYa93mGM5BSU6&#xA;&#xA;cPXq1XAdbN68+aEZV1FRETU0NNgsGQcAAAAAAIkUvul9+vRp3/0vE9u2bYuGDh3a7XJSvGbMmBGt&#xA;&#xA;WbPG5hl4JT7LKG8jR46MFi9e3Gmexfm3d+9emyXL+iIuJT3f/vHX8utG+8cf5Nea9o835dfPu3i9&#xA;&#xA;RxmnoFTeLl26FK71Xbt2KZTLOAAAAAAASCUFpTITF41Gjx7do4LSnDlzopqaGptn4JX4LMM1vXLl&#xA;&#xA;yk7zLC55rFu3zmbJskIYkF8r8+tf2n/8Sftrd3/ud1283qOMU1Aqb2fPng3X+sGDBx+ab0888US0&#xA;&#xA;fPlymyXjAAAAAAAgMb7w2BAFpfIRP/5o2rRpPSoozZs3L6qurrZ5Bl6JzzXK140bN8I1sGnTpk7z&#xA;&#xA;bP78+dGCBQtsmCzrq0G5z4pH8dfe2/7aHx74NZ928XqPMm7cuHEOu4ydPHkyXOvNzc0PzbeqqiqF&#xA;&#xA;chkHAAAAAACJpaBUZuLHtc2cObNHBaVly5ZF06dPt3kGXonPMsrX1atXwzWwefPmTvNsxYoVih6y&#xA;&#xA;rJBm5de/tX/8+1zHd0p62Osyjm6Li0nxNXDs2LGH5tvXv/718D4PGQcAAAAAAEmkoFRmxo4dG+4g&#xA;&#xA;0pOCUvy4EI+WMfBKQ5ZRvi5cuBCugd27d3eaZxs2bAi/7vbt2zZNlvXWv+Y+KybFpuXXr9s/fje/&#xA;&#xA;VrV/HD/67YMuXpdxdNvf/u3fhmugq0K592syDgAAAAAAkkpBqcwMGTIkWrp0aY8KSs8991xUUVFh&#xA;&#xA;8wy8Ep9llK8f/ehH4RpoamrqNM+2b98eft3HH39s02RZb83Pr3/Offaotn/KryfbX38+98fHvv0m&#xA;&#xA;91kZqbPXZRzdVldXF40cObLTfFu3bl00bNgwmyXjAAAAAAAgkRSUysitW7fCeceFo54UlDZt2mQw&#xA;&#xA;auCViiyjfP3whz8M18CRI0c6zbN9+/aFX3fu3DmbJstkHKmxZs2aaMyYMZ3m2/r1610nMg4AAAAA&#xA;&#xA;ABJLQamMXL16NZx3fX19jwpKmzdv9kgkA6/E5tf9i/L1ve99Lxo6dGiXedbS0hKulZMnT9o0WZa6&#xA;&#xA;vKN8LVy4MJo+fXqn+fad73wnXCfXr1+3YTIOAAAAAAASR0GpjFy6dCmcd2NjY48KSi+++GL438UF&#xA;&#xA;Jwy8kpxllK9ly5ZF48aN6zLP2trawrVy6NAhmybLZBypMWvWrGjmzJndeoSl92syDgAAAAAAkkhB&#xA;&#xA;qYy8++674bz37NnTo4LSCy+8EP53V65csYkGXonOMspXVVVV9Nhjj3Ur0wYOHBg1NTXZNFkm40iN&#xA;&#xA;ysrKcBelzrJt165d4TqJC+nIOAAAAAAASBoFpTLyD//wD+G8Dx8+3KOC0r59+wy8DLxSkWWU9/B+&#xA;&#xA;/vz53cq0SZMmRXV1dTZNlsk4UmPkyJHR4sWLO822uIAeXyfnz5+3YTIOAAAAAAASR0GpjLz88svh&#xA;&#xA;vI8dO9ajgpKBl4FXWrKM8jVs2LAuh/d315w5c6KamhqbJstkHKm6zleuXNlptr3yyivh17311ls2&#xA;&#xA;TMYBAAAAAEDiKCiVke9+97vR4MGDe1ROUlAy8EpTllGebt++Hc5/9erV3cq0+E5LCxYssHGyTMaR&#xA;&#xA;Cjdu3Ajnv2nTpk6zrbW1Nfy6trY2mybjAAAAAAAgcRSUysizzz4bjR49uscFpUOHDoXr5O2337aJ&#xA;&#xA;Bl6JzjLK09WrV8P519fXdyvTli1bFk2ZMsXGyTIZR6oybvPmzV3mW/zr4vdtyDgAAAAAAEgaBaUy&#xA;&#xA;Mm/evGj69Ok9Lig1Nze7Tgy8UpFllKezZ8+G829sbOxWpsWPSaqoqLBxskzGkQoXLlwI57979+4u&#xA;&#xA;823kyJHh1yHjAAAAAAAgaRRPysikSZOiqqqqHheUjhw5Eq6T48eP20QDr0RnGeXpv/7X/xrOv6Wl&#xA;&#xA;pVuZFt9pKf718aPhkGVJz7X7F+XpRz/6UTj/pqamLvOtsrIy2rJli02TcQAAAAAAkDgKSmXkT/7k&#xA;&#xA;T6JnnnmmxwUljwwx8EpLllGetm7dGg0fPjxqa2vrVp41NDSE6yV+bBKyTMaRdD/84Q/D+ceF8a7y&#xA;&#xA;7dFHH43WrVtn02QcAAAAAAAkjoJSmYjvFBKfdfxoo94UlIYOHRodOHDARhp4JTrLKE9z586NJk+e&#xA;&#xA;3O0827lzZ7hePvroI5sny2Qcife9730vvA/rTr7NmTMnqqmpsWkyDgAAAAAAEkdBqUxcu3YtnHX8&#xA;&#xA;aKPeFJQ8MsTAKw1ZRnkaO3ZsVF1d3e0827NnT7hezp8/b/NkmYwj8ZYtWxaNGzeuW/m2dOnSaMaM&#xA;&#xA;GTZNxgEAAAAAQOIoKJWJixcvhrNubGzsVUFp0qRJUV1dnY008Ep0llF+bty4Ec5+7dq13c6zpqam&#xA;&#xA;8L955513bKAsk3EkXlVVVfTYY491K9+effbZaMKECTZNxgEAAAAAQOIoKJWJN998M5z1wYMHe1VQ&#xA;&#xA;mj17drRkyRIbaeCV6Cyj/Jw6darH5cvm5mZ/98kyGUdqTJw4MZo/f3638m3Dhg3RsGHDbJqMAwAA&#xA;&#xA;AACARIgeXIa02Xd3IN/S0tKrglL8r/drampspIFXonON8hM/+mjw4MHRsWPHFJRkWebfu1GeRo4c&#xA;&#xA;GS1evLhb+fbtb387XCu3b9+2cTIOAAAAAAASxZC2TLz44ovhrNva2npVUFq0aFH0+OOP20gDr0Rn&#xA;&#xA;GeUlHsDHdwqJC5Q9ybMTJ06E6+W1116zibJMxpGKa3z16tXdyreGhobw669evWrjZBwAAAAAACSK&#xA;&#xA;glKZWLduXTRq1KhelZPitXz58mjKlCk20sAr0VlGeblw4UI4982bN/c40+L/3aFDh2yiLJNxJNq1&#xA;&#xA;a9fC2dfX13cr23bu3Bl+/ZUrV2yejAMAAAAAgES5d1cdsm3evHnR5MmTe11QWrlyZVRRUWEjDbwS&#xA;&#xA;l1/3L8rLqVOn7hWNepppAwcOjJqammyiLEtV3lG+RczGxsZuZduuXbvCr7906ZLNk3EAAAAAAJAo&#xA;&#xA;7iJRJqZOnRrNmjWr1wWlDRs2GI4aeCU+yygvBw4ciAYMGBAe2dbTTKusrIy2bNliE2WZjCNTRcw9&#xA;&#xA;e/aEX3/+/HmbJ+MAAAAAACBRFJTKxMiRI6Pq6upeF5Q2bdoUrpXbt2/bTAOvxGYZ5WX9+vW9fnSl&#xA;&#xA;gpIsk3GkpYgZn/2xY8e6lW3xe/r417/99ts2T8YBAAAAAECiKCiVgTt37oRzXrFiRa8LSg0NDeFz&#xA;&#xA;XL161YYaeCU2yygvTz31VK8fXTllypSotrbWJsoyGUfii5gjRozodrY1NzeHa+X06dM2T8YBAAAA&#xA;&#xA;AECiKCiVgWvXroVzrq+v73VBaceOHeFzXLlyxYYaeCU2yygvEydOjJ588sleZdqcOXOimpoamyjL&#xA;&#xA;ZByZKmIeOXIkXCvHjx+3eTIOAAAAAAASRUGpDFy8eDGcc2NjY68LSrt37w6fI/5cGHglNcsoL4MH&#xA;&#xA;D+71neEUlGSZjCMtRcyqqqoe5Zv39jIOAAAAAACSyBCjDLz55pvhnA8ePNjrgtKePXvC5zh//rwN&#xA;&#xA;NfBKbJZRPq5fvx7O/Fvf+lavMq26ujqaPXu2jZRlMo7EFzGXLl3ao3wbOnRodODAAZsn4wAAAAAA&#xA;&#xA;IFEUlMpAc3NzOOeWlpZeF5SamprC53jnnXdsqIFXYrOM8nHp0qU+3Rlu+fLl0ZQpU2ykLJNxJL6I&#xA;&#xA;WVtb26N8q6ysjLZs2WIDZRwAAAAAACSKglIZePHFF8M5t7W19bqgdLfkdPr0aRtq4JXYLLt9+7aD&#xA;&#xA;LRN37wwXlyd7k2nLli1TUJJlqci1+xfl5cMPP+xVEXPSpElRXV2dDZRxAAAAAACQKApKZWDdunXR&#xA;&#xA;qFGjel1OitexY8fCtdLa2mpDDbwSm2VXr151sGXi7/7u7+5lUm8yLc7FYcOG2UhZlqqMo7ycOnXq&#xA;&#xA;3vv0nuRb/PjKJUuW2EAZBwAAAAAAiaKgVAbmzZsXTZ48uU8FpXi5Vgy8kp5lCkrlI76jyIABA3qd&#xA;&#xA;Zxs2bFD4kGWpyzh3iSsvBw4cCDl34sSJHuVbVVVVVFNTYwNlHAAAAAAAJIrSSRmYOnVq+Nf0fS0o&#xA;&#xA;/dmf/Vl4XBwGXknNMgWl8vH888/36c5wtbW14Zq5c+eOzZRlMo5EWr9+fa9ybtGiRdHjjz9uA2Uc&#xA;&#xA;AAAAAAAkioJSGRg5cmT09NNP97mgVFlZGW3ZssWGGnglNssM78vHM888E40fP77XedbQ0OCakWUy&#xA;&#xA;jkR76qmnenUHzOXLl0dTpkyxgTIOAAAAAAASRUEp4+K7g8RnvHLlyj4XlOIhWV1dnU018Epslhne&#xA;&#xA;l4/47iB/8Rd/oaCEghKZNXHixGj+/Pk9zrf4PV9FRYUNlHEAAAAAAJAoCkoZd+3atXDG9fX1fS4o&#xA;&#xA;Pfnkk1FNTY1NNfBKbJYZ3pePcePG9Wpwf3dt3749XDMff/yxzZRlMo5EGjx4cLRixYoe59uGDRvC&#xA;&#xA;9YKMAwAAAACAYou6WgpK2XXx4sVwxrt27epzQWnevHlRdXW1TTXwSmzOGd6Xj4EDB/ZqcH937dmz&#xA;&#xA;J1wz58+ft5myTMaRONevXw9nXltb2+N827RpU/jf3r5920bKOAAAAAAA6NBX8+v/5den+fWv+bW0&#xA;&#xA;/fVV+fXb9td/1f7jzl5/kIJSGfvpT38azvjgwYN9LijFjwyZMmWKTTXwSiLD+zJy985w8RBeQYmc&#xA;&#xA;ghIZdOnSpV4XzD3CUsYBAAAAAEBX4lLS19o/jstJ19s//iC/1rR/vCm/ft7F6z2hoJRxJ06cCGfc&#xA;&#xA;3Nzc54LS8uXLFZQMvJLkC2VLw9jyEJ9zfN6bN2/udZ7t27cvfI7333/fhsqy1OSdjCsfb775Zjjz&#xA;&#xA;pqamHufbjh07wv/2ypUrNlLGAQAAAABAl0bm16/bP/4kvwa0fxz/93ddvN4TCkoZd3cI39bW1ueC&#xA;&#xA;Ul1dXTRo0CCbauCVRIb3ZeTChQvhvBsbG3udZ3FpM/4cp0+ftqGyTMaROH0pmO/evTv8b+PH/CLj&#xA;&#xA;AAAAAACgKz/O/fERb3944Oc+7eL1nlBQyri4VDRixIg+l5PitXHjxnC9YOCVQIb3ZeSNN97o9Z1F&#xA;&#xA;FJRkmYwjDX7wgx+EMz969KhHWMo4BSUAAAAAAPrFkPw6mV/L73vt97mO75T0sNd7QkEp45YuXRqN&#xA;&#xA;Hz++IAWl73znO+F6uXnzpo018Eoaw/sy8vLLL4fzPnLkSK/zrLW19d7d5ZBlMo6kaWhoiAYMGNCr&#xA;&#xA;fDt48GC4Xs6cOWMjZRwAAAAAAHRoSX5dzK/pD7z+bn6tav94ZX590MXrPaGglHFVVVXRY489VpCC&#xA;&#xA;UjwsyxmQGnglk2uzjGzdujUaPHhwnzPN33+yLG0Z9/HHHzvwMvH8889Ho0aNcoc4FJQAAAAAAOgX&#xA;&#xA;v861D6DuW7Hn8+uT9h//JvdZGamz13vCgDbj/sN/+A/RrFmzClJQ2r59uxKIgVdShf8/V65ccbBl&#xA;&#xA;YMmSJdGYMWMUlCi7gpJHdpWP5cuXR+PGjetVtrW0tITr5eTJkzZSxgEAAAAAQGIY0Gbc2LFjo4UL&#xA;&#xA;FxakoNTY2Biul8uXL9tYA69EZtmlS5ccbBmYOXNmNH369D5n2vDhw6O9e/faUFmWmoxTUCofc+bM&#xA;&#xA;6VPOeX8v4wAAAAAAKA9RD18v9e81OnDggO/+Z9TAgQOjFStWFKSgtGfPHgPS8hp4pS7LXJvloaKi&#xA;&#xA;Ipo/f36fM62ysjLasmWLDTW8T8t7SxlXRv7yL/8ylDEVlMgpKAEAAAAA0IGoGyuRv2cD2my6fv16&#xA;&#xA;ON9NmzYVpKAUD7riz/f222/b3GwPvFKbZYb35VO8jB9/1NdMGz9+vL//DO9T9b5SxpWPvt4Bc+jQ&#xA;&#xA;of4BgowDAAAAAKAMRCn7vRrQZtRHH30UznfHjh0FKSg1NzeHz3f69GmbWx4Dr9RlmeF99l27dq1g&#xA;&#xA;xcvHHnssWrNmjU01vJdxJLKI2Zc7YLpDnIwDAAAAAICkUVDKsHiQGZ9v/Gi2QhSUWltbw+dra2uz&#xA;&#xA;uQZeicwyw/vs+/DDD8NZNzY29jnT5syZE9XU1NhUWSbjSOR1vXLlyl7n28SJE6O6ujobKeMAAAAA&#xA;&#xA;ACgDHvFGyf3jP/5jON/9+/cXpKAUr/jzxY96o2wGXh7xRqKcOnXqXg71Nc9mz56toGR4n6r3lTKu&#xA;&#xA;PNy9U1x9fX2f8m3JkiU2U8YBAAAAAJBxHvFGIvzDP/xDON/Dhw8XrKA0aNCgqKmpyeaWx8DLI95I&#xA;&#xA;nAMHDoSzPnbsWJ/z7Otf/3o0Y8YMm2p4L+NIlEuXLoXz3rVrV5/uEFddXW0zZRwAAAAAABmnoEQi&#xA;&#xA;vPzyywUb5N9d48aNi7Zt22ZzFZQSmWWG99m3fv36aMSIEQXJs+XLl0dTpkyxqYb3Mo5E+elPfxrO&#xA;&#xA;++DBgwqYKCgBAAAAANClKEW/TwWljPqbv/mbcL6FKifFq7Ky0vVSXgOvVGWZ4X32PfXUU9HkyZML&#xA;&#xA;VlCaMGGCTTW8l3EkyokTJ8J5Nzc39zrf/vqv/1oBU8YBAAAAAFAGok5WIn+vCifZ9M1vfjMaNWpU&#xA;&#xA;QQtKjz32WLRmzRqbWx4Dr9RlmeF99k2cODGqqqoqSJ7Fd2OKH1uJ4X1a3lvKuPLw/e9/P5x3XFTq&#xA;&#xA;bb4999xz4W5zyDgAAAAAAEgKBaUMW7JkSXgkWyELSnPmzIlqampsroFXyfKqs2V4n32DBw+Oli5d&#xA;&#xA;WpA827BhQ7hukGVpyT8ZVx7iR+kOHTq0T/lWW1sr32QcAAAAAAAkioJShsV3GZk+fXpBC0pz586N&#xA;&#xA;qqurba6BV2e+ml//L78+za9/za+l7a+vyq/ftr/+q/Yfd/Z6h3mVU1AqW9evXw/nHA/eC1lQunPn&#xA;&#xA;js0tzyyLevh6yd+vybjyEN+pcvTo0X3Kt/gumvLN+zUAAAAAALIv6Y9F+sLvS0Epm6ZOnVqwRyHd&#xA;&#xA;XcuXL4+mTJlic8tj4NXbLItLSV9r/zguJ11v//iD/FrT/vGm/Pp5F6/3ONcM77Ptww8/DOfc2NhY&#xA;&#xA;kDxraGgIn+/q1as2t7yG91E3ViLfW8q48rBw4cJo2rRpfcq373znO+GaiYudKCgBAAAAAFBeogT/&#xA;&#xA;vhSUMqqioiLc7aiQBaVly5YpKJX3wKun/5uR+fXr9o8/ya8B7R/H//1dF6/3OMsM77Pt1KlT4ZwP&#xA;&#xA;HTqkoEQhhvdRyt5HyrgyMWPGjGjmzJl9yrfvfve78k3GAQAAAABQxhL7L/IVlLJp4MCB0YoVKwpa&#xA;&#xA;UFq3bl00bNgwm2uo310/zv3xEW9/eODnPu3i9R5nmeF9th04cCCc87FjxwqSZy+88EL4fB999JHN&#xA;&#xA;NbxPw3vI6O2333bgZWDs2LHR/Pnz+5Rv8Z3m4mvm8uXLNlTGAQAAAABQhhSUKJqbN2+Gs127dm1B&#xA;&#xA;C0q1tbXh86Kg1IUh+XUyv5bf99rvcx3fKelhr/c4yxSUsm39+vXRiBEjCpZne/bscd0Y3qfqEW+n&#xA;&#xA;T5924GVgyJAh0dKlS+UbCkoAAAAAAHQpLcOue79XBaXsiR/pEZ/t5s2bC1pQ2rRpU/i8t27dssnZ&#xA;&#xA;H3j1NsuW5NfF/Jr+wOvv5teq9o9X5tcHXbze4yxzd5Fse+qpp6LJkycrKFHMsmWi3q8pKGVf/P4q&#xA;&#xA;PuvnnnuuT/kWPwrT34sKSgAAAAAAkCThm97xXXHIlg8//DCc7a5duwpaUGpoaAifNy5AYeD1EL/O&#xA;&#xA;dVxqej6/Pmn/8W9yn5WROnu9x1lmeJ9tEydOjKqqqgqWZwb4Ckppe78m47LvbsG8vr6+T/nW3Nzs&#xA;&#xA;mpFxAAAAAACQKOGb3jU1Nb77nzFvvvlmONt4AF/IgtL27dvD571y5YpNNvBKXJYZxGbb4MGD+/zY&#xA;&#xA;IwN8WdZBdiQqxzpbrtXs+8UvfhHOurGxsU/51traGj5PW1ubTfV+DQAAAACAjEvVI94UlLLn5Zdf&#xA;&#xA;Dmd79OjRghaUPBKp7AZeqcoyw/vsun79+r07/hUqzwzwy35431kZqDNfza//l1+f5te/5tfS9tfj&#xA;&#xA;R1X+tv31X+X++OjKh73ek9+PjCsTx44dC2d9+PDhPmdcrr2ojoISAAAAAADZFfXw9VL/XhWUMmjr&#xA;&#xA;1q3R8OHDC1pOUlAqu4FX6rLM8D67/s//+T8FuauIAb7hfQHEpaSvtX8cl5Out3/8QX6taf94U379&#xA;&#xA;vIvXZRxfEGfcgAEDQnGyr/k2aNCgqKmpyabKOAAAAAAAMkxBiZJ75plnovHjxxe8oBQPuuJr5p13&#xA;&#xA;3rHJCkqJyzLD++z6H//jf4QzPnjwYEEzbeDAgQb4hvd9MTK/ft3+8Sf5NaD94/i/v+vidRnHFyxb&#xA;&#xA;tiwaM2ZMQfJt3Lhx0bZt22yqjAMAAAAAIMMUlCi5GTNmRLNmzSp4Qam5udmQVEFJQYmie/3118MZ&#xA;&#xA;xxlUyEwzwC/r4X1vH/F2vx/n/viItz888HOfdvG6jOMLpk6dGs2cObMg+VZZWRlt2bLFpiooAQAA&#xA;&#xA;AACQcX0ZdhX996mglD3//t//+3AXJQUl+jjwSlWWuS6za9++feGMC/HYIwN8w/susqQ7huTXyfxa&#xA;&#xA;ft9rv891fKekh70u4/iCIUOGRIsXLy5Ivj322GPRmjVrbKqMAwAAAACARFBQyqDbt2+Hc33uuecK&#xA;&#xA;XlA6ceJE+NyvvfaajTbwSlyWGd5nV11dXTRixIiCZ5oBvix7SJ50Zkl+Xcyv6Q+8/m5+rWr/eGV+&#xA;&#xA;fdDF6zKOz7l27Vo459ra2oLk25w5c7zHl3EAAAAAAJAYCkoZ9PHHH4dzjR9bVOhhfrziz33o0CEb&#xA;&#xA;beCVuCwzvM+uJUuWhMexFTrPDPBl2UPypDO/znV8Z7nn8+uT9h//JvdZGamz12Ucn/Ozn/0snPPu&#xA;&#xA;3bsLkm9z586NqqurbayMAwAAAAAgw6Iufpy036vhbMa899574Vz37NnTLwWlgQMHRk1NTTY6+wOv&#xA;&#xA;1GWZ4X12VVVVhbsdFTrP5s2bFy1YsMAGl+fwPsp5jCUJ8sILL0QDBgyIjh49WpB8W758eTRlyhQb&#xA;&#xA;q6AEAAAAAEBGRT18PQm/XwWljHn99dfDuR4+fLhfCkoVFRVRQ0ODjc72wCuVWWZ4n12VlZXR/Pnz&#xA;&#xA;C55nBviG9yl6fynjMu6JJ56IJk+eXLB8W7ZsmXyTcQAAAAAAZFTUx58v1e9ZQSljduzYEf4Ffltb&#xA;&#xA;W78UlOJhV21trY3O7sArLVn2hTufGN5n17Bhw6LFixcXPM/iAf6ECRNssOF9Gt5jRsePH3fgGXXr&#xA;&#xA;1q1o8ODB0dKlSwuWb+vWrQvZiYwDAAAAACB7FJRIhPg8x4wZ0y/lpHjNmTPHNaOglMgsU1DKptu3&#xA;&#xA;b4fzXb16dcHzLC5bxp+bsh3ep+oRb4cOHXLgGXXhwoVwxjt37pRvKCgBAAAAANAlBSUSYdq0adHM&#xA;&#xA;mTP7raD0V3/1V64ZBaVEZpmCUjZdvXo1nG99fX3B8+xb3/pW+Nx37tyx0eU3vI/SlnEKStnVH4/n&#xA;&#xA;3bRpU/ic8d2ZUFACAAAAACB70jDs+sLdApRNsmXIkCH98iiku6u6ujqaPXu2jc72wCtNg/t7ufba&#xA;&#xA;a6852Ay6ePFiON9du3YVPM8aGhrC545LUCgoJTjnFJQy7rvf/W444yNHjsg3FJQAAAAAAOi2tDwu&#xA;&#xA;5N7vVUEpO65duxbONH6sR38VlJYuXRpNmTLFZmd/4JW6LDO8z6b/9b/+Vzjf/fv3FzzPduzYET73&#xA;&#xA;lStXbLSCUlevyzj6zZo1a6Lhw4cXNN+2b98u3xSUAAAAAAAgMcLddhYsWOC7/xnx/vvv99udRu4v&#xA;&#xA;KE2YMMFmG3glKstyhveZ9fd///cFf/TR3bV79+7wueO7NFGWWZaWIqaMy7h58+ZFkydPLmi+7dmz&#xA;&#xA;J1w358+ft8HerwEAAAAAQMlFX/rSl9wNJ0Nef/31fhvk313r16+PBg0aZLMNvBKVZTnD+8x6+eWX&#xA;&#xA;w/keO3as4HlmgC/LZBxJ8Od//ufRX/zFXxQ03+K7zsXXzblz52ywjAMAAAAAgJKLxo0bp6CUIQ0N&#xA;&#xA;DdGAAQOitra2fisobd68OQxLbt26ZcMNvBKTZTnD+8x68cUXw/n2R5698sor4XO/9dZbNlqWyThK&#xA;&#xA;In4/NXDgwOjpp58uaL41NzeH6+b06dM2WcYBAAAAAEDJKShlTE1NTTRmzJh+KyfFKy5BxdfO1atX&#xA;&#xA;bbiBV2KyLGd4n1nf/OY3o1GjRvVLnrW0tIRr5+TJkza6/LIs6uLHici1+5eMy6b4/VR8vrW1tQpK&#xA;&#xA;KCgBAAAAAJBZCkoZM3Xq1GjmzJlFKShduXLFhht4JSbLcob3mbVkyZLwd1V/5Fl8t7lc+2MxKass&#xA;&#xA;i3r4uoyj31y8eDGc765duwqabydOnAif97XXXrPJ3q8BAAAAAEDJKShlzJAhQ6LFixf3a0EpHqDF&#xA;&#xA;186lS5dsuIFXYrIsZ3ifWVVVVdH06dP7LdPiRys1NTXZ6PLJsqiPPy/jKKif/OQn4XwPHjxY8Hxz&#xA;&#xA;3Xi/BgAAAAAASaGglCHXrl3rl0eEPLj27NkTvs758+dtuoFXYrIsZwibWZMmTQolpf7KtMrKymjL&#xA;&#xA;li02WkGpuz8v4yiou3c6ih/JVuh8+7M/+7PoxRdftMnerwEAAAAAQMkpKGVIfz0i5MH1yiuvhK/z&#xA;&#xA;1ltv2XQDr8RkWc7wPrMqKiqi6urqfsu0+NGYcbETBaVu/ryMo6D+83/+z+F846KSAiYKSgAAAAAA&#xA;&#xA;ZJWCUoa8+eab/faIkPtX/C/8469z+vRpm27glZgsi9eBAwccbAbFj2BbsWJFv2XanDlzopqaGhtd&#xA;&#xA;XlkW9fD1RGScglI2bd26NRo6dGi/5NvkyZOjuro6m+z9GgAAAAAAlJyCUobcLQ61tLT0a0Hp2LFj&#xA;&#xA;4eu0trbadAOvxGRZvNwlIntu3rwZznbt2rX9lmnz58+PFixYYLPLL8uiDlaiM05BKZvWrFkTjR49&#xA;&#xA;ul/ybe7cuQqY3q8BAAAAAEAiKChlyIsvvhiGGG1tbf1aUIpXzqDUwCthWZZTUMqkq1evhrPdvHlz&#xA;&#xA;v+XZ8uXL/T0oy1KRce4Sl00LFy6Mpk2b1i/5Nm/evPCITGQcAAAAAACUmoJShqxbty4aNWpUv5eT&#xA;&#xA;4jVy5Mho9+7dNt3Aq6T59eBSUMqeS5cuhbPdtWtXv+XZypUro4qKCpstyxKfdzIum2bMmBHNnDmz&#xA;&#xA;X/LtG9/4hvf5Mg4AAAAAABJBQSlD4n8lP3ny5KIUlCorKw1KDbwSlWU5w/tMeuutt8LZ7t+/v9/y&#xA;&#xA;rLa2NnwNZJmMoxTGjh0bHjXpDnEoKAEAAAAAkGUKShkyderUaNasWUUpKH35y18Od2zCwCspWZYz&#xA;&#xA;vM+ko0ePhrNtbm7utzyrr68PX+PmzZs2XJbJOIpuyJAh0dKlS/sl31avXu0OcTIOAAAAAAASQUEp&#xA;&#xA;Q+LHrlVXVxeloDRnzpyopqbGpht4JSbLcob3mbRv375wtm1tbf2WZ9u3bw9f4+rVqzZclsk4iurW&#xA;&#xA;rVvhbJ977rl+ybcNGza4Q5yMAwAAAACARFBQyog7d+6EAcaKFSuKUlCKH0WyYMECG2/glZgsyxne&#xA;&#xA;Z1JdXV00fPjwfs2zxsbGcP1cvnzZhssyGUdRxcXI+GzjO7n1R75t2rQpfP74fSIyDgAAAAAASima&#xA;&#xA;NGlSKCmRbteuXevXAdeDa/ny5YptBl6JyrKc4X0mLVmyJBozZky/5tmePXvC9XP+/HkbLstkHEV1&#xA;&#xA;6dKlcLZxUbI/8u173/te+Pzx+0RkHAAAAAAAFFt0//rKV77i0Q8ZcOHChX4dcHVUUJowYYKNN/BK&#xA;&#xA;VK4Z3mdPVVVVNH369H7Ns1deeSVcP2+99ZYNl2UyjqKKcyc+24MHD3qEJQpKAAAAAABkWvTEE08o&#xA;&#xA;KGXAG2+8Ec7x0KFDRSkobdiwwXVj4JWoLMsZ3mdSZWVl9OSTT/ZrnrW2tobrp62tzYbLMhlHUf2X&#xA;&#xA;//Jfwtm2tLT0S77t2rUrfP74Tk3IOAAAAAAAKCUFpYz44Q9/GM4xHrQXo6BUW1sbvt6dO3dsvoFX&#xA;&#xA;IrIsXvF1SbYMGzYseuaZZ/o903LtBU9kWZIzTkEpe/7mb/7mXkHSIyxRUAIAAAAAIMsUlDJi69at&#xA;&#xA;0dChQ4tSTopXQ0PD5x4ZkmsfnmLgVaosi1dNTY2DzZDbt2+Hc125cmW/Z9rIkSOj3bt3yzJZlrhc&#xA;&#xA;u38pKGXPunXrolGjRnmEJQpKAAAAAABknoJSRqxatSoaPXp00QpKO3bsCNfNlStXFJQMvBKRZTkF&#xA;&#xA;pcyJC5DxudbX1/d7psWPkovLH7JMliU54xSUsmfhwoXR5MmT+y3b4kfHxdfOyZMnbbaMAwAAAACA&#xA;&#xA;klJQyoj58+dH06dPL1pB6e6dRi5evKigZOCViCzLKShlzoULF8K5NjY29numPfroo+FOJrJMliU5&#xA;&#xA;4xSUsmfq1KnRrFmz+i3b4kfHxdfO4cOHbbaMAwAAAACAklJQytCAq6qqqmgFpf3794fr5ty5cwpK&#xA;&#xA;Bl6JyLKcglLm/OhHPwrnevDgwX7PtDlz5oTrR5bJsiRnnIJS9sSPl6yuru7XfBs0aFDU1NRks2Uc&#xA;&#xA;AAAAAACUVGRZhVwYeMkyS5Yhy/on4xSUsuXOnTvhXFesWNGvBaVx48ZF27Zts+EyDgAAAAAASsog&#xA;&#xA;2jLUN/CSZZYly2RZCjJOQSlbrl27Fs61vr6+XwtKkyZNiurq6my4jAMAAAAAgJLyiDcDrl6ttra2&#xA;&#xA;8DUPHz58//DEYRh4lSzLch7xljmrV6+ORo8eXZRM27BhQzRs2DBZJssSnXG1tbUOPEPef//9cK6N&#xA;&#xA;jY1FeYQlMg4AAAAAAEpJQSkDLly4UJQB14Nr+PDh0d69exWUDLwSkWU5BaXMmTdvXjRt2rSi5Nm3&#xA;&#xA;v/1td1CSZTKOonr99dfvlb37M9/iLK2urrbhMg4AAAAAAEpKQSkD3njjjXCGTU1NRS0o3f/IkJyh&#xA;&#xA;voFXCfLrwWV4ny2VlZXRk08+WZQ8a2hoUFCSZYnPOxmXLXHuDBgwINyVsj/zbfny5dGUKVNsuIwD&#xA;&#xA;AAAAAICSUlDKgJdffjmc4ZEjR4paUIqvnXjopaBk4JWELMsZ3mfOv/t3/y5avHhxUfJs586dCkqy&#xA;&#xA;TMZRVPF5jhkzpt/z7T/+x/8YjRs3zobLOAAAAAAAKCkFpQzYunVrNHjw4KKWk+K1YMGCsO4foGDg&#xA;&#xA;VaosyxneZ8rt27fDma5cubIoebZr167w9S5duiTLZJmMoyimTp0azZw5s9/zbcOGDfdyLaeEKeMA&#xA;&#xA;AAAAAKBEFJQyYMmSJUX5F/geGWLgleQsyxneZ8rHH38cznTz5s1FybP9+/eHr3fu3DmbL8tkHEUx&#xA;&#xA;ZMiQotwlrr6+Plw/d4uf3vfLOAAAAAAAKAUFpQyI//X99OnTi15Q+sY3vhFNmDDBARh4JSLL4kHv&#xA;&#xA;/Xf0It0++OCDcI3u3r27KHnW3Nwcvt7p06dtvixLZMblFJQy5dq1a+FMa2tr+z3fGhoawte6evWq&#xA;&#xA;gpKMAwAAAACAklFQyoCKiopo/vz5RS8orV27Nho2bNj9wxOHkZ5BV+YKSl/60pfc0StDTp06Fa7R&#xA;&#xA;Q4cOFSXPjhw58rk/G8iypGVcTkEpU957771wpvHjJfs73xobG8PXuntnOhmnoAQAAAAAAKWgoJQB&#xA;&#xA;AwcODI9bK3ZBaePGjeHauXXrloGXoX7Js2zcuHEKShly4MCBcI0eO3asaJmWU1CSZQnOOMsq5EJB&#xA;&#xA;CQAAAAAA+kOnAwoFpXS7+4iQTZs2Fb2gtH37do8MMdRPTM4pKGXL+vXroxEjRhQ100aNGiXLZFkq&#xA;&#xA;38tZVk5BSUEJAAAAAAB6YVp+Xb/vx6vy67f59Wl+/ar9x529/iAFpQz7xS9+Ec4vfnxHsQtKdx8Z&#xA;&#xA;cvnyZQMvQ/1SU1DKmKeeeiqaPHlyUTNt0qRJskyWJTbjch7xlikLFy6MJk6cWJRse+WVV8L18+Mf&#xA;&#xA;/1jGKSgBAAAAAMA9+/Pr/+Y+/43oD/JrTfvHm/Lr51283hMKSin3+uuvh/M7fPhw0QtK+/fvD1/7&#xA;&#xA;3Llz7kaQ3pUVCkoZEw/uq6qqippps2fPlgmyLFG59uBSUMqOkSNHRk8//XRRsq2lpSVcPydPnlRQ&#xA;&#xA;UlACAAAAAIB7vptfA3Kf/0b0J+2v5dr/+7suXu8JBaWUa2hoiAYMGBC1tbUVvaDU3Nwcrp3Tp08b&#xA;&#xA;jhvql5qCUsYMHjw4Wrp0aVEzbf78+TJBliU243IKSplx69atcJ7PPfdcUbItfo8Yf71Dhw4pKCko&#xA;&#xA;AQAAAADAF9z/jeg/PPBzn3bxeo++joJSusXDyjFjxhS9nBSvI0eOhGvn+PHjBl7pG3QpKJFY169f&#xA;&#xA;D9dnbW1tUTNt+fLlskyWJfl9oYJSRnz44YdFfzzvwIEDowMHDsg4BSUAAAAAAPiC+78R/ftcx3dK&#xA;&#xA;etjrPfo6c+bMCd/4vn37tglACk2dOjWaOXNmSQpK8cr5F/mG+gnJTAWl7HjvvfeKPryP18qVK2WZ&#xA;&#xA;LEvy+0IFpYw4derUvfdPxcq3ysrKaMuWLff+7KCgBAAAAAAAd93/jeh382tV+8cr8+uDLl7v0df5&#xA;&#xA;+te/Hr7xffXqVROAFBoyZEi0ePHikhWURo0aFb344ouG+ob6Jc9MBaXseOmll8L12draWtQ8W79+&#xA;&#xA;vSyTZUl+X6iglBF372R07NixouVb/PdjfFc6FJQAAAAAAOBB938j+vn8+qT9td/kPisjdfZ6j77O&#xA;&#xA;008/raCUUteuXSvJY5DuX5MmTYrq6uoM9Q31S56ZCkrZsWzZslB+LHaexXcXkWWyLKkZFxeSFyxY&#xA;&#xA;4OAzIC5Djhgxoqj5VlVVpeCmoAQAAAAAACWloJRiZ8+eDWe3a9eukhWUZs+eHS1ZsuTeAIXUDfYz&#xA;&#xA;k2UKStkxfvz4aNasWUXPsx07digoybLEZtyXvvQlGZcRTz31VDR58uSi5tu8efOiuXPnyjglTAAA&#xA;&#xA;AAAAKBkFpRR79dVXw9m1tLSUrKA0f/58d3TwL/KLlledLQWlbLh582Y0cODAaPXq1UXPs927d4dr&#xA;&#xA;6eLFiw5CliUu/2RcdkycODHc0aiY+bZ8+fJw/eQUlBSUAAAAAACgRBSUUmzjxo3R8OHDo7a2tpIV&#xA;&#xA;lO4OvDDU78C0/Lp+349X5ddv8+vT/PpV+487e/0LeZVTUMq8n/3sZyW7M9z+/fvD1z537pyDkGWJ&#xA;&#xA;e78m47Jj8ODB0dKlS4uabytXroweeeQRBSUFJQAAAAAAKBkFpRSLH4FU7EeEdDTwqqiocBiG+g/a&#xA;&#xA;n1//94Gv8UF+rWn/eFN+/byL13uUZYb32fDCCy9EAwYMiI4ePVr0PGtubg5/Lk6fPu0gZFni3q/J&#xA;&#xA;uGy4fv16uGZra2uLmm/r16//XOEFBSUAAAAAACg2BaUUGzlyZFRdXV3SgtLdgReG+g/4bn4NeOBr&#xA;&#xA;fNL+Wq79v7/r4vUeZZnhfTY88cQTJStenjhxIvy5eO211xyELEvc+zUZlw2/+MUvwjXb2NhY1Hyr&#xA;&#xA;r6/v9C6EVuIXAAAAAACknoJSSt24cSOc29q1a0taUNqyZUv4fcS/Hwz1O8qY+z7+wwM/92kXr/fo&#xA;&#xA;60yaNCkM8EmvW7duleTRR/ev+LGZe/fudRiyLHHv1xSUsuH1118P1+zhw4eLmm3btm1T8lFQAgAA&#xA;&#xA;AACAklJQSqmzZ8+W5F/gP7h27NgRfh9XrlxxKIb6HWbMfR//PtfxnZIe9nqPvs5XvvIVd/NKuffe&#xA;&#xA;ey+c4c6dO0uWaXHRra6uzmHIssS9X1NQyoaGhobwGMu2traiZlv8fjHnEW9pzDYFJQAAAAAAMkNB&#xA;&#xA;KaVeeumlcG6tra0lLSjt3r07/D4uXrzoUAz1O8yY+z5+N79WtX+8Mr8+6OL1Hn2d+NFgOUNXudbH&#xA;&#xA;NXv27GjJkiUOQ5Yl7v2aglI21NTURGPGjCl6tu3fv19BSUEJAAAAAABKSkEppZYtWxaNGjWqpOWk&#xA;&#xA;eO3ZsydcP+fPn3cohvodZsx9Hz+fX5+0v/ab3GdlpM5e79HXUVCSa4VYCxcujObOneswZFni3q8p&#xA;&#xA;KGXD1KlTo5kzZxY921paWhSUFJQAAAAAAKCkFJRSavz48dGsWbNKXlBqamoK188777zjUAz1S5pl&#xA;&#xA;CkpyrRBrxYoV0YQJExyGLEtcxikoZcOQIUOixYsXFz3bTpw4oaCkoAQAAAAAACWloJRCN2/ejAYO&#xA;&#xA;HBitXr265AWlu/8i/+TJkw7GUL+kWaagJNcKsTZs2OA6kmUly7HOloJS+l27di2cZW1tbUnybfjw&#xA;&#xA;4fcezUvqSkoAAAAAAJB6Ckop9L//9/8OZ9bY2FjyglK84t/LoUOHHIyhfkmzTEFJrhVibdmyJfw+&#xA;&#xA;4sIUsqwL0/Lr+n0/XpVfv82vT/PrV+0/7uz1L+RYTkEp086ePRvOcteuXSXJt0mTJoVyFDIOAAAA&#xA;&#xA;AACK5XMDLwWl9PnBD34Qzqy1tTURBaX4rifxo94w8Cplrikopdt/+2//LZzf4cOHS5pnDQ0N4fdx&#xA;&#xA;5coVhyLLOrM/v/7vA1/7g/xa0/7xpvz6eRev9yjjFJTS79VXXw3Xa3z3yVLkW1VVVVRdXe0gZBwA&#xA;&#xA;AAAAAJSEglIKPfvss9Ho0aMTUU6KV2VlZbjrCAZepcwyBaV0e+GFF6LBgwdHJ06cKGme7dmzJ1xH&#xA;&#xA;58+fdyiyrDPfza8BD3ztT9pfy7X/93ddvN6jjFNQSr+NGzeGx6y1tbWVJN8WLVoUzZgxw0HIOAAA&#xA;&#xA;AAAAKAkFpRSaOnVq+FfwSSkoxQPTdevWORgDr5JmmYJSusWD82nTppU8z/bv3x+uozNnzjgUWdat&#xA;&#xA;7Lnv4z888HOfdvF6j76OglL6zZo1K5o8eXLJ8m3FihVRRUWFg5BxAAAAAABQEgpKKXPz5s3wSLXV&#xA;&#xA;q1cnpqA0d+5cjwwx8Cp5likopVs8tH/yySdLnmfxo5fi6+jkyZMORZZ1K3vu+/j3uY7vlPSw13v0&#xA;&#xA;dSZNmhRKSqTXyJEjw/ulUuXbhg0bwp+XO3fuOAwZBwAAAAAARaeglDI/+9nPwnnt2rUrMQWlJUuW&#xA;&#xA;uKuDgVfJs0xBKb2uX78eipdr164teZ7Fj5iLr6PDhw87GFnWrey57+N382tV+8cr8+uDLl7v0df5&#xA;&#xA;yle+IuNS7MaNG+H8Splz27Zt855fxgEAAAAAQMkoKKXMCy+8EA0YMCA6evRoYgpK8d2cHnnkEYdj&#xA;&#xA;4FXSLFNQUrws1Bo+fHi0e/duByPLupU99338fH590v7ab3KflZE6e13Gybmirp07d4bfw+XLlx2I&#xA;&#xA;jAMAAAAAgKJTUEqZeEAZPwopKeWkeH3zm980NDXwKnmWGd4rXhZqxY/Sqq2tdTCyTMaRqZzbt29f&#xA;&#xA;uIbOnDnjQGQcAAAAAAAUnYJSity6dSsaPHhwtHTp0kQVlL797W+Hayh+TBMGXsXMr/vXk08+Gf4b&#xA;&#xA;/zlB8bIvq6qqKqqurnYwsixReaegJOf6upqbm8M1dPLkSQci4wAAAAAAoOgUlFLkH//xH8NZNTY2&#xA;&#xA;JqqgtG3btvD7+uijjxySgVfJsqympkaWKV4WZC1atCiaMWOGw5Flico4BSU519d14sSJcA0dPnzY&#xA;&#xA;ocg4AAAAAAAoOgWlFEnaY5Durv3793tkiIGXLCMzxctnn302qqiocDiyLFEZp6CUXu+++244u507&#xA;&#xA;d5Y834YPHx7t3r3bocg4AAAAAAAouuiZZ54J3/i+cuWKCUDCJe0xSHdXS0tLuIba2tockoFXybJM&#xA;&#xA;QUnxslBr48aN4Vq6c+eOA5Jlick4BaX0+sEPfhDOrrW1teT5NmnSpKiurs6hyDgAAAAAACi6aNWq&#xA;&#xA;VeEb3+fPnzcBSLAkPgbp/jVw4MCoqanJQRl4lSzLFJQULwv92ErXkixLUsYpKKVXfFe20aNHJyLf&#xA;&#xA;5syZEx6JiowDAAAAAIBii1auXKmglALHjh1L3GOQ/It8A68kZZmCkuJloVb8GKb4Wrp8+bJDkmWJ&#xA;&#xA;yTgFpfSaOnVqVFVVlYh8i++cOmPGDIci4wAAAAAAoOgUlFLi0UcfjSZOnBgeo5bEgtJXvvKVqLq6&#xA;&#xA;2kEZeJUsyxSU0ufUqVPhzOJCUJLybN++feH3debMGYckyxKTcQpK6XTz5s1wl8nVq1cnIt/WrFkT&#xA;&#xA;VVRUOBgZBwAAAAAARaeglAI/+clPwhnV19cnspwUr0WLFkXTp093WAZeJcsyBaX0WbZsWbiDUnyH&#xA;&#xA;uCTlWUtLS7iW4kIosiwpGaeglE5nz55N1B0wN27cGH4/d+7ccTgyDgAAAAAAikpByRC/IGvVqlXR&#xA;&#xA;sGHDHJaBV8myTEEpXW7fvh0yIymPPXpwxXc8aWpqclCyLDEZp6CUTi+99FI4t9bW1kRk2/e+9z1/&#xA;&#xA;V8o4AAAAAAAoCQUlQ/yCrA0bNoTr6MaNGw7NwKskWaaglC5vvPFGOK9t27YlMtPGjh0b1dXVOShZ&#xA;&#xA;VtJcu38pKKVTXDIfNWpUYrItvpNTfB1dvnzZ4cg4AAAAAAAoKgWlhIsf6xafz44dOxJdUNq+fXv4&#xA;&#xA;ff7yl790aAZeJckyBaX0De2TfGe4xx9/PKqurnZQsiwxGbdgwYLw//XmzZsOPUXGjx8fzZo1KzHZ&#xA;&#xA;tm/fvnAdnTlzxuHIOAAAAAAAKCoFpQS7W/qJzyjJ5aR47d+/38DLwKukWaaglB5puDPcokWLounT&#xA;&#xA;pzssWZaYjIuvSRmXLnGZLH5c5OrVqxOTbS0tLeE6amtrc0AyDgAAAAAA+t3nHhmioJRMp06dCuey&#xA;&#xA;YsWKxJeT4tXa2hp+v8ePH3d4Bl4lybWamprw/+nKlSsON+GS/ni3eK1atSqUqJBlSck4Jcz0OXv2&#xA;&#xA;bDiz+LFqScq3uDTV1NTkgGQcAAAAAAAUlYJSQj366KPRxIkTw79wT0NBKV5Dhw6N9u7d6/AMvGQZ&#xA;&#xA;nUr6493itWHDhnA93bhxw4HJskRknIJS+rz00kvhzOISd5LybezYsVFdXZ0DknEAAAAAAFBUhvoJ&#xA;&#xA;9JOf/CScSX19fWrKSfGaMmVKtG7dOgdo4CXLeKg0PN4tXncfsfnLX/7SocmyRGScglI6y5ijRo1K&#xA;&#xA;XL49/vjjUXV1tQOScQAAAAAAUFTR2rVrwze+z5w5YwKQoIFW0u8u0tGaP39+NHfuXAdo4FWSLFNQ&#xA;&#xA;Soc0PN4tXvv27fN3oyxLVMYpKKXP+PHjo1mzZiUu3xYtWhRNnz7dAck4AAAAAAAoqmjz5s3hG9+n&#xA;&#xA;T582AUiAtNxdpKO1YsWKqKKiwiEaeBUtv+5fCkoKmIVcR44cufdoJmRZEvJOQSldbt68GQ0cODBa&#xA;&#xA;vXp14vJt1apV4b0mMg4AAAAAAIpJQSlh0nJ3kY7Whg0bwu/91q1bDtLAq+hZpqCkgFnoFT+aKc5i&#xA;&#xA;ZFkSMk5BKV3iDInPq7GxMbHv127cuOGgZBwAAAAAABSNglLCpPXxbvHavn17uJY++ugjB2ngVfQs&#xA;&#xA;U1BSwCz0ih/N5LGVsiwpGaeg5P1cod+v/fKXv3RQMg4AAAAAAIomDIrj/7a1tZkAlFiaH+8Wr337&#xA;&#xA;9oVr6cyZMw7TwKvoWaagZGBf6PXss89GjzzySHTnzh2HJ8tKnnEKSt7PFfr92rlz5xyWjAMAAAAA&#xA;&#xA;gKKJ9uzZE77xfejQIRMAdxfp0zpy5Ej4/be2tjpMA6+iZ9nq1avD/6f333/f4RrYF2TV19eHa+ra&#xA;&#xA;tWsOUJaVPOMUlLyfK9RqaWkJv7/jx487LBkHAAAAAABFo6Dk7iIFXaNGjQoDOQy8ip1ld8skP/7x&#xA;&#xA;jx2ugX1B1u7du90VTpYlJuNqamrC/9crV644dO/n+ryGDh0aMg4ZBwAAAAAAxaKg5O4iBV2zZs2K&#xA;&#xA;5s6d60ANvIqeZZs3bw7/n06fPu1wDewLso4ePRoNHDgwOnz4sAOUZSXPuG984xvh/+ulS5ccuvdz&#xA;&#xA;fV5f/vKXo+XLlzswGQcAAAAAAEWjoOTuIgVdzz77bPTII49Ed+7ccagGXkXNMgUlA/v+WBMnToxW&#xA;&#xA;rlzpEGVZyTMuvg7j/54/f96hez/X5/XVr341mj59ugOTcQAAAAAAUDShoBQ/5uHAgQMmAO4u0ud1&#xA;&#xA;9zFb165dc6gGXkXNsngYHP+3ra3N4SbM3//934ez2bFjR+oybdGiRdGECRMcoiwrecYpKHk/V8j1&#xA;&#xA;/PPPR4MGDVIol3EAAAAAAFA0oaAUD1+3bNliAuDuIn1ed+/I9c477zhYA6+iZ1nO3eAS6dFHHw13&#xA;&#xA;IorLY2nLtNra2nBdXb9+3UHKspJmnIKS93OFXFu3bg3X05UrVxycjAMAAAAAgKIIQ/3KykoFpRK6&#xA;&#xA;e9ehNN5d5MEVFxCGDx8e7d2718EaeBU9y3IKSomzffv2VOfb3evqzJkzDlOWFT3X7l8KSsmXpsf1&#xA;&#xA;yjYZBwAAAAAAxaaglJDh/f9v725A5aquhgFvQniVIEFpbY0iirRFiqaisTYW0VIpMY0hiqIiYtXW&#xA;&#xA;xraUUCKxLSWU8lLpz4vEYCkhBJEiaKklKSKEED5EgiBFREQUEQkiElCJIUgUzrfXzB5ycnLuvTOT&#xA;&#xA;uZOZe58HFvf8zM8++5y7ErJX9o6Bx2kvTurFt771reqGG25wcw14jT2XJQVKE2Xnzp2de7J27dqp&#xA;&#xA;zWfbt2+vli9fbhlUuey05zgFSpNvmpbr/etf/9p5nv785z+7cXIcAAAAAACMhQIlxUnztiTSoUOH&#xA;&#xA;3GQDXmPNZVFIsmnTJjd3Qkzz0m71+Pa3v11dccUVbqhcdlpznAKlyTaNy/Wec845ndmekOMAAAAA&#xA;&#xA;AGAcOoP6l112WWfgCzOLjHLZkOeee86NNuA11lym2HJyPPnkkwtm6cr483Hp0qXVp59+6sbKZact&#xA;&#xA;xylQmmxPPPHE1OW8lStXVqtWrXLz5DgAAAAAABiLzqD+VVddZUkuM4uMLGJpkzPOOKPavHmzG23A&#xA;&#xA;a6y57Pzzz1egJMfNW9Hljh073Fi57LTluN7shM8++6ybLueNJH74wx9WZ599dvX555+7gXIcAAAA&#xA;&#xA;AADMi6oeCpTGr7e020KYWWSmuPzyy/2vfANeY81rkcsuvvjiziA+ctyoI4oPYpk3A/ly2enKcffe&#xA;&#xA;e2/nWnft2uWmT5hpnTHunnvu6bT74MGDbqIcBwAAAAAA806B0hgdOHCguvnmmzsDDbFUy0ItToq4&#xA;&#xA;5ZZbOksiffzxx268AS+5bBFZqMtX/vznPzd7jVx2WnOcAqXJNa0zxvVmh9uzZ4+bKMcBAAAAAMC8&#xA;&#xA;6wxOfP/7368uu+wyIwBjmFEkLYLipIhf/vKXnWt9+umn3XwDXvOWv1JjNrgrr7xSgZKBerMoyWUL&#xA;&#xA;8u9rCpQm07TOntRbkjfa/sc//tGNlOMAAAAAAGDedQb116xZ01kaifktTrr22murLVu2LPjipIjt&#xA;&#xA;27dXy5Ytq2677TYPgAGvseWyKB5RoHT6c91CXb7SLEpy2enMcfF7FT8ff/xxN11R5sjinHPOqTZu&#xA;&#xA;3OhGynEAAAAAADDvFCjNs4W63FE/EQVZZ555ZvXpp596EAx4jSWXrV69ulq1apWbexqLkxb6DHFm&#xA;&#xA;UZLLTmeOi59bt2510yfENM+e1Itrrrmmk9OQ4wAAAAAAYL4pUPI/6+d9tpEdO3Z4EAx4yWULzIED&#xA;&#xA;B6r9+/d34uabb140y1c+9NBDnWt95JFHPARy2dhzXFKgNDGiSPGiiy6qvvKVr0z13/Hiz80vf/nL&#xA;&#xA;bqgcBwAAAAAA864z4HX77bdXZ511lhGAeZpRZKEud2S2EQNek5bLbrzxRgVKY8xt9VgMxUm9iGtN&#xA;&#xA;CkXkstOQ4zx3k6M3Q+aPf/zjqc5n9957b+c6PvjgAzdVjgMAAAAAgHnVGfC66667Ov/4zegHrhbj&#xA;&#xA;0m5tsyg9++yzHgoDXvOey2666abqvPPOc3PHUJwUSzhGn0ds2bJl0eU2RUpy2enIccuXL682bdrk&#xA;&#xA;pk+AhTJDZq/w7bnnnnNT5TgAAAAAAJhXCpQMXJlFyYCXXIbCS0VKctkU5LgLLrig+tGPfuSmT0ih&#xA;&#xA;5kKYIXPbtm3VGWecUW3evNmNleMAAAAAAGBeGdQ3cGUWJQNechkKLxUpyWVTkOPOP/98BUoT8ne8&#xA;&#xA;hbSs5eWXX16tWrXKzZXjAAAAAABgXnUGvO6+++7OP36b4ebUHDhwoLr55psX3MCVWZQMeE1LLrvz&#xA;&#xA;zjvlMoWXipTksgX797WLL764k+dQnDTKuOWWW6qlS5dWH3/8sZssxwEAAAAAwLzpDHj95Cc/6fzj&#xA;&#xA;98GDB40CnGJhUlKc1BoPPfRQp28eeeQRD4wBr3nLZRs3buxc17vvvusGG5RXpCSXLbi/r1111VXV&#xA;&#xA;DTfc4KbLgyONTZs2da5tz549brQcBwAAAAAArdbn+CTHsRxvlv1BGdQfYWHStddeW23ZssVgvQF8&#xA;&#xA;A15y2YLLcYqT+s9xsQTX/v37OxF9iMH7IVX1iBx35ZVXKlBSnDTy2LZtW3XGGWdUmzdvdrPlOAAA&#xA;&#xA;AAAAaLUvx4ayfXeO3UN8hkH9IQbsY9BZYZIiJQNek5fLeoPIctlg+awtzAp3ajmuHgqWDN6PQCfH&#xA;&#xA;xVKpCpQUJ81HXH755dWqVavccDkOAAAAAABaHcmxpGzHz8NDfMYJBUpvv/22wfoZBuubA/ZJYdLI&#xA;&#xA;ZhkxYL/oB7xGlsvuv/9+uazP3NbMZ20hxw0X0WfxPEZEH6ZZCpbkQIP3g+S41atXKyJRnDQvccst&#xA;&#xA;t1RLly6tPv74YzdejgMAAAAAgJN80dg/NsRndAa8Nm3a1PnH7xdffHHRDtr3M1ifyoB99JlB+9HO&#xA;&#xA;MmLAflEPeI0sl0XEdjxDnLwM5Uz5rC3kuPEVLLXlQHnQ4H1bjluzZk118cUXu+ljsHPnzs6ztXbt&#xA;&#xA;2kWRp3p/fu7YscPNl+MAAAAAAOAkR9OIZh1ZDIP6zRlE2gbtZxusN2A/f4P2gwzY9xsG9qdqwGtk&#xA;&#xA;uezhhx/uXNeuXbsW/WxJzWUo5bPJLFiaLQfOlgfluMVZoHTjjTcqUBqTr3/969WFF15Y/e1vf1s0&#xA;&#xA;uSmuOZYR/Pzzzz0AchwAAAAAAJzghRzry/a6HPuG+IzOgNdvfvObzj9+P/7441NddNTv0mypZdDe&#xA;&#xA;YP30DNj3G4MUOC3Gwf40OQNeI8tl27dvr5YtW1bddtttCy6PDZPrLNE2vTmwnzwoxy2+AqWbbrqp&#xA;&#xA;Ou+881RszLPe0m4//elPF1UeeuihhzrX/cgjj3gI5DgAAAAAADjBrTmOpO4/Wn+UugP7bWYd4IwB&#xA;&#xA;r97/mj777LOrvXv3jmywfD6j3yXZ0gwziBi0n84B+35jmAKnU5mxaRojTc6A10hzWe/e79mzZ8Hl&#xA;&#xA;sWQZSnlQjpvkXDafOvf9rrvu6lwv81+cFEvRLuYleLdu3ephUKAEAAAAAAADm2vQ8obyug1pxAPl&#xA;&#xA;Y4hdpf1zxXc8BovSd/p8Pm4oz1K1CGMh5rLbFmgek+uQ4xZGLhsq/ylQUpw07iKlKGq0nKQCJQAA&#xA;&#xA;AAAAGJVKCLGoQy4TQshlU5DjokDpzjvv7Fzv559/rmpDcdJYipSSQiUFSgAAAAAAME+qOfZnOtbv&#xA;&#xA;+WoE7x+m3dUc21WjfdUp9tugfThN7Wtrlz6czj6Uy+Qyv4dymVw2JTktCpQ2btzY6c93331X1caI&#xA;&#xA;ROFNb7lNxUknLzFZX07Ssm8KlAAAAAAAYJQM6huQHqQ/DepPdx/KZXKZ30O5TC6bf+tzfJLjWI43&#xA;&#xA;y/7AOU2B0vwVJiXFSX0XKplNSYESAAAAAACMikF9A9KD9KdB/enuQ7lMLvN7KJfJZfNvX44NZfvu&#xA;&#xA;HLuHyWlRoNRbhkyB0uyFR/v37+9Es5Cmd65emBSFN1GAoxDJsm8KlAAAAAAAYGE5Xf/IXk14GxdS&#xA;&#xA;+/Th9PYhcpn26UO5bPSO5FhStuPn4WH6PQqU7r///k5/vv3226o25ig8SrVCmrZzCpNGs+ybQiUF&#xA;&#xA;SgAAAAAAMKmm4R/ZJ72N+lAf4v74PdRGfTg9vmjsHxumH6NAKSK2o+CGk5dpS6XwqNdX9UKa+jmF&#xA;&#xA;SfNTqNSbuapt9ioUKAEAAAAAwLgZTNWH2rdw2iiXaaM+1D65bG5H04hmUHr44Yc7/blr165Fv3xb&#xA;&#xA;c5m2mQqP4piipPEVKqWW2asULilQAgAAAAAAAADm1ws51pftdTn2DfEZnSKb7du3V8uWLatuu+22&#xA;&#xA;BV181BZty7dZpm2yCpV6M1e1zV6V5ihcGjYWQ8FTUqAEAAAAAAAAAMzh1hxHUrfI4KPULVJqU80W&#xA;&#xA;UfQRhSC9wo89e/aMrMjjdEdb8VFb1JdvU5g0fUVLcxUuDRujLHiaxEgKlAAAAAAAAACAEZmrEOOG&#xA;&#xA;8rrb0ogLPCYkdpVrnCm+4xFZML4zx70eJHYt0N+HZgAAAAAAAAAAzKtKCLGoAwAAAAAAAABgrKo5&#xA;&#xA;9mc61u/5agTvH6bd1RzbVaN91Sn226B9OE3ta2uXPpzOPgQAAAAAAAAAGDsFSoprBulPBUrT3YcA&#xA;&#xA;AAAAAAAAAGOnQElxzSD9qUBpuvsQAAAAAAAAAGDBGaboYlTfO8ltXEjt04fT24cAAAAAAMAic0mO&#xA;&#xA;D3TDUFbmeCXHsRyv57helwxsRTrxf+4bHEMuk8vkMkZlGu7FpLdRH+pDAAAAAACAU7Ylx8vJgMSw&#xA;&#xA;YiD/1rJ9XY5DumRgd+TYphuQy+QyuYx5oDBEH2rfwmkjAAAAAAAwxR7IsSQZkDhV0YfrcryhKwa2&#xA;&#xA;K8eLOY6W/rtClyCXyWVyGQAAAAAAAMDCY1B/eEtzHCl9uFl3DOytHKvL9gVJYQRymVwmlwEAAAAA&#xA;&#xA;AAAsSAb1T93KHJ/phlOmD5HL5DK5DAAAAAAAAGABMqg/nJgxY2XZviTHe7pkqD78WtmOWUf26RLk&#xA;&#xA;MrlMLgMAAAAAAABYeAzqD+eaHK/nOJbjlRxX65KBxZJIb5Q+fDF1B/ZBLpPL5DIAAAAAAAAAAAAA&#xA;&#xA;AAAAAACA+bA+xyepO0vCm2V/ksTyPB9MUXsnkT7Uh3KZZ8jvIfoQAAAAAAAAOG325dhQtu/OsXuC&#xA;&#xA;2rYlx8vpxGWOJrm9k0gf6kO5zDPk9xB9CAAAAAAAAJxWR3IsKdvx8/AEte2B0qZqSto7ifShPpTL&#xA;&#xA;PEN+D9GHTJrmbF70b2WOV1J35rPXc1yvSwa2ouTCegAAAAAAAPPsi8b+sQlsYzVl7U36UB8il3mG&#xA;&#xA;9KE+hFZts3nRvyhKurVsX5fjkC4Z2B05tukGAAAAAAAYr6Np8mdPqKasvUkf6kPkMs+QPtSH0Kpt&#xA;&#xA;Ni8GF324LscbumJgu3K8WHJg9N8VugQAAAAAAObfCznWl+0Y5Ng3gW2spqy9SR/qQ+Qyz5A+1IfQ&#xA;&#xA;97PIYJam7hKN0YebdcfA3sqxumxfkBR5AQAAAADAWMQSEb0Bjo9Sd4By0lRT1t6kD/UhcplnSB/q&#xA;&#xA;Q+j7WWQ4K3N8phtOmT4EAAAAAAAAAFiAFCgNJ2b/WVm2L8nxni4Zqg+/VrZjBiWzxwEAAAAAAAAA&#xA;&#xA;LEAKlIZzTY7XcxzL8UqOq3XJwGJ5tzdKH76YukVKAAAAAAAAAAAAAAAAAAAAAADMh/U5PkndGV/e&#xA;&#xA;LPuTJJYa+2CK2juJ9KE+BAAAAAAAAAA4bfbl2FC2786xe4LatiXHy+nEJdsmub2TSB/qQwAAAAAA&#xA;&#xA;AACA0+pIjiVlO34enqC2PVDaVE1JeyeRPtSHAAAAAAAAAACn1ReN/WMT2MZqytqb9KE+BAAAAAAA&#xA;&#xA;AACg62ia/Jlgqilrb9KH+hAAAAAAAAAAgK4Xcqwv2+ty7JvANlZT1t6kD/UhAAAAAAAAAABdt+Y4&#xA;&#xA;krrFFx+lbrHFpKmmrL1JH+pDAAAAAAAAAAAAAAAAAAAAAAAAAAAAAAAAAAAAAAAAAAAA5lXVEvVz&#xA;&#xA;s1me450+v+eO8nm3j6G91SzRc02O/TmO5ngsx4oxXgMgl8llAAAAAAAAACwa1ZDnvprjpTT3wH/P&#xA;&#xA;0zmeKj/H2d62Y9/M8V6ONTmW5Dg3x/M5HhzTNQBymVwGAAAAAAAAwKIx7KD+wRwPpP4G9Zem7uwe&#xA;&#xA;y3IcKftzfV81ova2HYtB+fsaxy7MsXME1wDIZXIZAAAAAAAAANQMO6i/oo/X9KzP8UzZ3p1jwxjb&#xA;&#xA;23bscOoOzg9ilNcAyGVyGQAAAAAAAACLRtWI5rl+3j+XWEronrJ9X9kfV3vbjh0b4ntHeQ2AXCaX&#xA;&#xA;AQAAAAAAALBoDDvryEyvaQ64L0ndWT7qx4+U4+Nob9uxQznOajl+1piuAZDL5DIAAAAAAAAAFo1R&#xA;&#xA;D+o3rcuxt3FsX+ouMzSO9rYdezJ1Zw6puyLHW2O6BkAuk8sAAAAAAAAAWDTme1B/Z47bG8fuyLFr&#xA;&#xA;TO1tO7Yyxwc5flD2L83xWo6NY7oGQC6TywAAAAAAAABYNOYaJG+Lft8fywa9k05ePij23205XvXx&#xA;&#xA;uaMY1A8xoP9qjmM53s+xaUTXAMhlchkAAAAAAAAAAAAAAAAAAAAAzV0EpwAAEFtJREFUAADAbLPA&#xA;&#xA;zbVE5fLUnUGtH3eUz7t9DO2t0twz3F2TY3+Oozkey7FijNcAAAAAAAAAAACLRjXkua/meCnNXcTU&#xA;&#xA;83SOp8rPcba37dg3c7yXY03qLkN5bo7nczw4pmsAAAAAAAAAAIBFY9gCpYM5Hkj9FSgtTd2Zipbl&#xA;&#xA;OFL25/q+akTtbTsWBUb3NY5dmGPnCK4BAAAAAAAAAACoGbZAaUUfr+lZn+OZsr07x4Yxtrft2OHU&#xA;&#xA;LTQaxCivAQAAAAAAAAAAFo2qEc1z/bx/LrEs2j1l+76yP672th07NsT3jvIaAAAAAAAAAABg0Rh2&#xA;&#xA;BqWZXtMsHlqSujMW1Y8fKcfH0d62Y4dynNVy/KwxXQMAAAAAAAAAACwaoy5QalqXY2/j2L7UXTJt&#xA;&#xA;HO1tO/Zk6s6CVHdFjrfGdA0AAAAAAAAAALBozHeB0s4ctzeO3ZFj15ja23ZsZY4Pcvyg7F+a47Uc&#xA;&#xA;G8d0DQAAAAAAAAAAsGjMVfDTFv2+P5ZAeyedvBRa7L/bcrzq43NHUaAUojjp1RzHcryfY9OIrgEA&#xA;&#xA;AAAAAAAAAAAAAAAAAAAAAAAAAAAAAAAAAAAAAAAAAAAAAAAAAAAAAAAAAAAAAAAAAAAAAAAAAAAA&#xA;&#xA;AACYCNWAx8fZhkH8N8fGxrEHc7wywGesyfFajmM5Xs3xPY8HAAAAAAAAAACcmkkoUBrVdbyVY2nZ&#xA;&#xA;j58HB7iOK8rrryv7UZz0fo6VHhEAAAAAAAAAABjeXAVKr+e4oGzHz1dr59flOJJjf45za++N7b2p&#xA;&#xA;OxPRvhxfKsdfyLG6bN+Y45mWNlyTurMhxXs/zHFPn22OY0+VNoW1Of7ReG1sb87xbvn8NbVzT+e4&#xA;&#xA;u/GZ95XPAAAAAAAAAAAAhjRXgdLv0/Gl02LJtEdr53fkWJLj3hxP1N7793Is3FNeF2I2ogPlPbH0&#xA;&#xA;2gUtbXgjHV9a7dYcn/TZ5qp815/K/qOlvc0CpUfL90dx0rHaufieMxufuSzH4bJ9To5tJdZ4bAAA&#xA;&#xA;AAAAAAAAoD/VLBGuzvGfsv3P1J35qPe+FWX7f9KJhUQfpW4RUNu5mOVod46tjTbM1r7Z2lo/940c&#xA;&#xA;L5f9KIRa2fKapbN8dpteEVMUal1Vtvd6bAAAAAAAAAAAoD9VH8cPpuOFRktmeN+xWT6zfu7qsn/m&#xA;&#xA;DK+P5eB+m7pLrr2RZp4taaZjsSzcV1N36bnma6tZPueTco110cbDjWNnJQVKcDry0Olqw6Cf0YvP&#xA;&#xA;UndJzKsG+I61JT/G646m47PJ1d1Rzt/eOP6lkqvDham7pOZnJRduL7lrFP2wPMc7HlkAAAAAAAAA&#xA;&#xA;BtFPYUAs2fZY6hYN1c8vL9tR2PNh7Vy9kClmLKoX+cTnvJRjywzfFTMg/TrHuhwXpcELlJ7JsTN1&#xA;&#xA;Z3tqvna2AqV/pO4ScXX3luM9UQDw7xyXeWxg7HloGq8jcsp/+7yeWDryaDq+hOSGkjtXN14Xefip&#xA;&#xA;Rj4Ot9byVcwgt7Hk4cjPf0jd5SlP5V6Er5b8XXlkAQAAAAAAABhEP4UBMWAey7Y90Dj/l7IdhTz/&#xA;&#xA;VzsXBULrynYM0O8o27EE2yupO2D+Wo4LWr7raHldvOax1P9AeO91v8hxKMfmls+erUApio7ez/Hd&#xA;&#xA;sv/dsn9F2T83x/OpWzQFjDcPvV7LF/Hz1dr5yDUxS9D+8nuaar+zMdtZzEi0L3ULDEPMLNQr+okl&#xA;&#xA;K59pacM1qVtYFO/9MJ1cvDhTm9uOfdbHdabyXWsbx6JI6Ve1/aUlRy4r11xfsjLy8c9qn7Wk8Vn1&#xA;&#xA;QtHeTE1flFx8faONXyt9vK/RpwfLnwMKlAAAAAAAAAAYSD8FSkvL/orG+QdTd/A9ZhVaXjsXA9ox&#xA;&#xA;sB0D4FEg0CsM2J2OFwD9oLyv+V3rU3dpt5iF6Rdp8AKlq8r2dS2fXc1x7TFI/2pp93/TiYP2UXT1&#xA;&#xA;YurOWvK0xwbGmod+n7ozAqWSdx6tnY8CyCjGiULJJ2rv/Xs5FuqFkitTd4aheE8UTLYVSkYO6i2v&#xA;&#xA;dmvJR/20uX4sPv9n5bvmus65ztXz4zO1fLqhdi4KtK4p2//K8b857spxacvnHEvHi64iF7/TaMcT&#xA;&#xA;pf2rSz/2rBigrQAAAAAAAAAwkBikfrlxzAA1MCrVLBGuzvGfsh3LN95Ye1+vaCZmXasXEsWsb0tm&#xA;&#xA;OBdLpEWBz9Y+c1o1R1vbzkURUBQ1XjrEd6QZPj/a3Sssuq/sp3KdR2vXe07qFmT9v9SdJSkKrlbW&#xA;&#xA;Pif6MpaDi+KkpS3f+6VGP87VVgAAAAAAAAA4ZbGU0LrGsc90CzAi/czkFsuL9QqNlszwvmOzfGb9&#xA;&#xA;3NVl/8wZXh8FOr9N3dnS3kj9L+dWDXmd/fRBXPPhdGLh0pFyPGZO2j/D+6PPNqXuMnn16+stfxef&#xA;&#xA;eUWf/dbvdQIAAAAAAAAAwETpp0Aplhp7LJ24xGKc7y0vGYU4H9bO1QuZYpagw7Vz8Tkv5dgyw3fF&#xA;&#xA;jHG/Tt3CzIvSeAqUohBoTePYmnS8QCjasrdxPpbSjGXfYim5v9SOH65de09bUWm8JmZier/Rxstq&#xA;&#xA;5w8NcZ2wEHLOJLVrGJHHNsxw7tZ08syYczkrdZfX/KDkpYNlf3mf749CyJjZ7b2Sj+Iz3srxfyXP&#xA;&#xA;tvVFL2ImuJglLpa4PHfA/lpbvqv+efFZ18/w+u+V19w4w/lLUrdwtdcnj5U8Gd8Ry2X+bh7u95ml&#xA;&#xA;rwAAAAAAAAA4Bf0UC0SxTiw39kDjfK8w597UHeju2ZmOz/wWy6LtKNvfyPFK6hY0vZbjgpbvOlpe&#xA;&#xA;F695LPU/iHwqBUpryvf2ipTWlv21teu5vfGeO3LsSt2irVtrx7el7iB5FA5EkVEUYtWLm96ofW69&#xA;&#xA;CKrXxn1l+7py/YNeJyyEnLMQrjGKkM5sHI+89uqA1xrviSUro3CztwRkb/a2vWnuIqX/Td3ioiiY&#xA;&#xA;Oqf2/ij2+UXqFvasn+NeLCl57ukB7lczr/ZEO6KQc3XLe/6V4085/j3DZ/4ydQuzwj/Kny/15UQf&#xA;&#xA;rZ0/1T8zQhTY/lPeBQAAAAAAADh1/RQLLC37KxrnH0zd2ThiMLk+SB6zbEShTRTfxAB6b1B9d47v&#xA;&#xA;lu0fpOOD0PXvioHyKOKJWZh+kUZboNQWPb1ioSqdOKNSDH6/k06eFSn2303dGUnqs4osS90ipSOl&#xA;&#xA;b/7T6LcoKogl374o37O20cavlfPPp/bCAwPlLOScE8//qy3nIgfFrEFnlddFUeSh8nsWv2/NQqBH&#xA;&#xA;y7kokIklGHvFkFFg873a69aW37Vmuy4p+epo+T19M808I9JMM7ptLjmyLgpqtjbeE9v3lVzyRTp5&#xA;&#xA;RrcoTPrVDN8d/fD7Wfr6d6Udszm35LJv9nGPPhsgFzXzW92GklfrVpR7nEp7vtryvn21P0PalsCM&#xA;&#xA;5+Ojxv09Vvo1imKvb7Q/nosny32O5+CqxufFs3OhvAsAAAAAAAAwHjHTRXNJIgO2wDDmKoqMIpTm&#xA;&#xA;EmBRwPP32uv+m7rFJVEoGEU49dnGopjnF+VcxMbULUIJK0oui+NR1BRFMpe2tCuKpO6ufUZ83ocD&#xA;&#xA;XE8ci6XTXmocfyF1Z4hrFijtTseLqJozq0VbZpolKYqLXp/h3DdKP/VEwU/MBnekXEvM7tZbRjJm&#xA;&#xA;x/vHHNe0pLy33z8D5jq/tLH/29Sd7Sn8IZ28XFvcr3rx0RvlGv5nlu+oF3v9IJ1YFBXtO1D6pTdD&#xA;&#xA;1K7G+2/05x0AAAAAAADA+MSg9LrGsc90CzCEKs0+o1nkmhca74mlIa+ovb++PFjMWnawth8FO/Wi&#xA;&#xA;ldg+VNuPgqVNqVvc8lijXbP5YpbrmelYFCh9o2xHIcyrLe/pzeQz02fOlWt752P5tm0l1pRr6y3L&#xA;&#xA;GbPYvZW6S6RFYVDMNBQFX/+q9eFsxUe9Iq3tA/TXoEU9MYPUJWU7irvebZyPZTWfqu3HbEdRcBRF&#xA;&#xA;SDFTXcxWdV3jPVGIdfss7buqcY3/HdG1AAAAAAAAAABwGvWzrGQUq/RmNooiklcar2suuVifcait&#xA;&#xA;kKi5HFgUokTR0pdmaVcsxxjLp8XMQq+nk4uKZiuy6v2MgqDerEC9oqjU8lmz9UW/BUq/T8cLbmJp&#xA;&#xA;zViW7sKyv720pS4Klf40Qx81rylmLnoidQub5rqPc11X2xKbMbvR/sZrYyatG2v7UZzUVmx0Tenb&#xA;&#xA;3eUaNjc+tzfj1tY+2ndswGcWAAAAAAAAAIAJ1E+BUiz39UTZjuXZHpzj/cdm2J7pPTHjTiwRNlOB&#xA;&#xA;0r3lfMxAFEUyK/psd/NYvO/9dHx2nota3jNXgVK876wZvjtmPnqtcSxeu7fRD1FgdE7jdbE83K1l&#xA;&#xA;O2aner2Pe5QGeM0g53en9mKv3Y1rOHOOz7wsnbiMW4gCpt6sXH+ao32fDXktAAAAAAAAAABMkH4K&#xA;&#xA;faJ45mjqLov2STqxMCVet7K2H4U3h2v7UbDTXOKtXnjysxz3pW7x0UxLvMXnLa/tX5SGK1AKMTNQ&#xA;&#xA;zKJ0YIbzc73/V+nk2Y96NuT4Q20/Cq7+nbqFOtF/vZmmPksnzzoVxTrfLNs704kzD42iQCkKpNbM&#xA;&#xA;cG5NOl5AFcvbvdfSviXleDwD16eTl/37qOU94cgM37mypd8vbTwnB4e8VgAAAAAAAAAAJki/hT4x&#xA;&#xA;c1IU22xreV0U/UQRUxSoRPHPP2vnewU9S0pEQdJb5VzMaPRS7bVRzPSNlu+PwpgNZTuKeF5Owxco&#xA;&#xA;bUzdZec2zXB+rvfHUmz7yjX1iqbiur6X4/l0fGakc8t+b5amaPPqsr0rx6/L+6KI6dHyHWeW6zxQ&#xA;&#xA;vmeue5QGeE0UIR1NJxcprS3H15b9reWetYmiqd+V9jaLtB4t7+stY3dmeU39eXmj9j31oqhe+/eW&#xA;&#xA;/lhS+mfXkNcKAAAAAAAAAMAE6bfQZ3U5dlnL66Ko5oMcH+b4Szp5+bIoXjlSIgqdvlaOP5O6hT09&#xA;&#xA;sb275fuvS92lwqKgJYpcbk+DFanUXxttiwKlFTOcr/roiyi+iZmS3ittipl+/tS47pgF6cUcT5eI&#xA;&#xA;gpt/1NoQx2ImpTdL/71Y9ne19F+/BUozRU+vKKh+rjmz0qtp5qXbekvYxT24pOV8FC+9Vfr3ULnv&#xA;&#xA;9dmzYnm318v5+N61jfZH8dgnpR+iWOmCAZ9ZAAAAAAAAAACmWBT0vNdyXLFIf6K4J4p3NvXx2nty&#xA;&#xA;PKXLAAAAAAAAAABYLGLJrZgxaGvLOQVK/YsZgWIGoVjW7p504gxBUcC0LnVnXopZppbqLgAAAAAA&#xA;&#xA;AAAAFoujqbvkVtvSX5/pnoFEsdfdqbu83ful/yJidqqYNWm1LgIAAAAAAAAAAAAAAAAAAAAAAAAA&#xA;&#xA;AAAAAAAAAAAAAAAAAAAAAAAAAAAAAAAAAAAAAAAAAAAAAAAAAAAAAAAAAAAAAAAAAAAAAAAAAAAA&#xA;&#xA;AAAAAAAAAAAAAAAAAAAAAAAAAAAAAAAAAAAAAAAAAAAAAAAAAAAAAAAAAAAAAAAAAAAAAAAAAAAA&#xA;&#xA;AAAAAAAAAAAAAAAAAAAAAAAAAAAAAAAAAAAAAAAAAAAAAAAAAAAAAAAAAAAAAAAAAAAAAAAAAAAA&#xA;&#xA;AAAAAAAAAAAAAAAAAAAAAAAAAAAAAAAAAAAAAAAAAAAAAAAAAAAAAAAAAAAAAAAAAAAAAAAAAAAA&#xA;&#xA;AAAAAAAAAAAAAAAAxuX/A2T+BWMr9bL1AAAAAElFTkSuQmCC</Image>
       </figure>
       <figure id="2"  mimetype="image/png"  description="Layout" >
[truncated: 105,402 more chars]
